# Supplementary material for: Regnase-1-mediated regulation of neutrophils modulates SARS-CoV-2 pneumonia
Source: PLoS Pathog. 2026 Feb 9;22(2):e1013969. doi: 10.1371/journal.ppat.1013969 (PMC12912687; doi:10.1371/journal.ppat.1013969)
Supplement: S1 Table — Based on the scRNA-seq results, we summed the total reads for each cell type across 0, 3 and 5 dpi and compared gene expression between WT and Reg1+/– mice. The table lists genes that were upregulated in Reg1+/– mice, ranked by fold change. T cells represent the sum of clusters 1, 6, 7, and 12 in Fig 3A. B cells represent the sum of clusters 2 and 22 in Fig 3A. NK cells represent cluster 3 in Fig 3A. Monocytes/macrophages are the sum of clusters 4, 8, 11, 15 and 20 in Fig 3A. Alveolar macrophages represent the sum of clusters 5 and 14 in Fig 3A. pDCs represent cluster 10 in Fig 3A. (XLSX) [file ppat.1013969.s010.xlsx]

## Sheet: T cells
	p_val	avg_log2FC	pct.1	pct.2	p_val_adj
Cxcl2	5.28758e-112	0.718526	0.54	0.38	1.00776e-107
Fth1	4.20188e-83	-0.358583	0.825	0.871	8.00835e-79
Ighg1	4.42229e-72	2.61297	0.064	0.012	8.42845e-68
Txnip	2.44988e-71	0.461954	0.842	0.78	4.66923e-67
Zfp36l2	7.84443e-52	0.300488	0.909	0.874	1.49507e-47
Rsad2	4.72092e-44	-0.635942	0.24	0.333	8.9976e-40
Igha	1.44712e-39	-0.794119	0.147	0.222	2.75806e-35
Plac8	1.10252e-36	-0.517011	0.322	0.405	2.10128e-32
Hspa1b	8.69877e-29	0.404069	0.426	0.344	1.6579e-24
Slfn4	2.57977e-24	-0.295556	0.376	0.445	4.91679e-20
Tsc22d3	3.41565e-24	0.223358	0.74	0.689	6.50989e-20
Hspa8	1.65971e-23	0.238199	0.631	0.556	3.16324e-19
Cst3	3.15098e-23	-0.254517	0.474	0.536	6.00545e-19
Cxcl10	3.55267e-23	-0.883627	0.095	0.144	6.77104e-19
Ighm	5.29776e-23	0.333126	0.523	0.452	1.0097e-18
Ndufs5	5.45914e-23	-1.17378	0.033	0.066	1.04046e-18
Ccrl2	6.55126e-23	0.319718	0.363	0.293	1.2486e-18
Dusp1	1.26001e-22	0.261608	0.843	0.801	2.40145e-18
Pdcd4	1.54813e-21	0.197181	0.797	0.755	2.95059e-17
Pim1	7.18137e-21	-0.23186	0.703	0.734	1.3687e-16
Hspa1a	1.55652e-20	0.32804	0.366	0.298	2.96658e-16
Dnajb1	3.8065e-20	0.283986	0.451	0.38	7.2548e-16
Tagln2	5.57252e-20	-0.256508	0.558	0.614	1.06207e-15
Tuba1b	8.95469e-20	-0.571938	0.139	0.189	1.70668e-15
Mfap1b	1.19357e-19	0.891196	0.06	0.031	2.27482e-15
Dusp5	1.42019e-19	-0.266414	0.524	0.578	2.70673e-15
Prkch	1.70051e-19	0.31309	0.38	0.316	3.24101e-15
Tgm2	5.33683e-19	-0.459753	0.187	0.241	1.01715e-14
Tyrobp	4.65271e-18	-0.343519	0.395	0.452	8.86759e-14
Mpeg1	6.29567e-18	-0.421964	0.199	0.253	1.19989e-13
Fos	8.02987e-18	0.233538	0.803	0.761	1.53041e-13
Pik3ap1	1.42318e-17	-0.404634	0.211	0.264	2.71243e-13
Crip1	3.16609e-17	-0.483506	0.402	0.447	6.03424e-13
H2-Q7	9.57358e-16	0.225581	0.48	0.416	1.82463e-11
Ctla4	9.68031e-16	0.502675	0.25	0.201	1.84497e-11
Btg1	1.04898e-15	-0.133195	0.813	0.834	1.99924e-11
Cd74	2.13991e-15	-0.288202	0.409	0.461	4.07846e-11
Il1b	2.5041e-15	0.168188	0.7	0.636	4.77256e-11
Itk	2.91658e-15	0.173399	0.829	0.804	5.55871e-11
Grn	3.71703e-15	-0.358144	0.3	0.35	7.08428e-11
Fcer1g	3.92321e-15	-0.296543	0.403	0.45	7.47724e-11
Rorc	4.39043e-15	-0.899445	0.046	0.074	8.36771e-11
Ddit4	5.04835e-15	0.270334	0.316	0.26	9.62165e-11
Fcgr1	5.38075e-15	-0.534993	0.104	0.143	1.02552e-10
Tpt1	5.77321e-15	0.10492	0.965	0.959	1.10032e-10
Ly6e	7.47706e-15	-0.316669	0.381	0.426	1.42505e-10
Fau	7.9362e-15	0.118091	0.924	0.904	1.51256e-10
Kdm6b	8.88533e-15	-0.258851	0.574	0.608	1.69346e-10
Plcg1	2.41216e-14	0.250143	0.368	0.313	4.59733e-10
Ston1	2.45754e-14	0.848486	0.054	0.031	4.68383e-10
Nr4a1	5.49313e-14	-0.246561	0.597	0.633	1.04693e-09
Gzma	7.80037e-14	-0.133745	0.136	0.178	1.48667e-09
Ptpn22	1.08846e-13	0.256553	0.426	0.372	2.0745e-09
Cd163l1	1.12793e-13	-1.26573	0.013	0.03	2.14972e-09
Tnfaip3	1.12879e-13	0.185557	0.726	0.686	2.15135e-09
Klhl6	1.55142e-13	0.262437	0.545	0.498	2.95685e-09
Stat1	1.66516e-13	0.229169	0.633	0.586	3.17363e-09
Gimap3	2.78216e-13	0.16389	0.655	0.597	5.30252e-09
Egr1	2.91431e-13	0.250128	0.366	0.312	5.55439e-09
Leprot	7.01541e-13	-0.422585	0.128	0.166	1.33707e-08
Mlxip	7.30848e-13	0.264525	0.395	0.347	1.39292e-08
Neb	1.4142e-12	0.643339	0.079	0.052	2.69533e-08
Ccdc30	3.25735e-12	1.49547	0.018	0.006	6.20818e-08
Tgfb1	3.3174e-12	-0.33729	0.308	0.348	6.32263e-08
Ace	4.22438e-12	-0.969611	0.02	0.038	8.05124e-08
Isg15	6.5635e-12	-0.298917	0.324	0.367	1.25094e-07
Tgfbi	1.02782e-11	-0.352129	0.289	0.328	1.95893e-07
Trp53inp1	1.25303e-11	0.249071	0.374	0.324	2.38815e-07
Igkc	1.27538e-11	0.216997	0.441	0.395	2.43076e-07
Cd14	1.95062e-11	0.211101	0.309	0.26	3.71768e-07
Vim	2.00641e-11	-0.155882	0.79	0.802	3.82402e-07
Ifi202b	2.15071e-11	-0.602639	0.049	0.074	4.09903e-07
Trdc	2.3991e-11	-0.963767	0.04	0.062	4.57244e-07
Btla	2.4032e-11	0.422037	0.137	0.103	4.58027e-07
Spata13	2.97905e-11	0.221053	0.427	0.379	5.67776e-07
Blk	3.0178e-11	-0.947952	0.036	0.058	5.75162e-07
Tmem64	3.87572e-11	-0.414696	0.219	0.257	7.38673e-07
Ifitm3	4.91981e-11	-0.341128	0.181	0.221	9.37667e-07
Tcrg-V6	6.53043e-11	-1.42955	0.009	0.021	1.24463e-06
Herc4	6.72221e-11	0.284394	0.247	0.204	1.28119e-06
Lrp1	7.40131e-11	-0.401486	0.127	0.161	1.41062e-06
Ms4a6d	1.24259e-10	-0.371511	0.19	0.228	2.36825e-06
Cxcl1	1.3642e-10	0.68259	0.05	0.031	2.60002e-06
Zfp1	1.47016e-10	0.364163	0.135	0.103	2.80198e-06
Igkv12-89	1.61824e-10	2.20034	0.01	0.002	3.08421e-06
Sftpc	1.68139e-10	-0.947583	0.02	0.036	3.20456e-06
Mapk1ip1l	1.81717e-10	-0.349694	0.207	0.245	3.46334e-06
Ccl5	1.91256e-10	0.219818	0.354	0.41	3.64515e-06
Sox13	2.66809e-10	-1.11673	0.015	0.029	5.08512e-06
Mmp25	3.23093e-10	-0.609751	0.05	0.073	6.15782e-06
Lgmn	3.66856e-10	-0.414698	0.168	0.203	6.99192e-06
S100a4	3.68731e-10	-0.361692	0.217	0.255	7.02765e-06
Ctsb	5.13721e-10	-0.224851	0.504	0.531	9.79101e-06
Ablim1	5.69896e-10	0.14207	0.675	0.632	1.08616e-05
Rapgef6	5.9072e-10	0.191168	0.571	0.529	1.12585e-05
Cxcr4	6.11171e-10	0.179038	0.58	0.54	1.16483e-05
Zfp592	6.45947e-10	0.252891	0.268	0.229	1.23111e-05
Per1	6.5817e-10	0.168323	0.652	0.616	1.25441e-05
Btg2	6.65639e-10	0.144725	0.693	0.644	1.26864e-05
Il17a	6.77911e-10	-1.19874	0.011	0.024	1.29203e-05
Sf3b1	8.83063e-10	0.132509	0.594	0.544	1.68303e-05
Phf11d	1.04085e-09	-0.632964	0.04	0.061	1.98376e-05
Ndrg3	1.30925e-09	0.305921	0.216	0.178	2.4953e-05
Lmna	1.38384e-09	-0.418524	0.174	0.208	2.63746e-05
Il2rg	1.71668e-09	-0.136215	0.676	0.699	3.27182e-05
Mycbp2	1.93955e-09	-0.243951	0.306	0.343	3.69659e-05
Cblb	2.1343e-09	0.190508	0.39	0.347	4.06775e-05
Aif1	2.23148e-09	-0.650944	0.046	0.067	4.25298e-05
Egln2	2.64763e-09	0.288104	0.201	0.166	5.04612e-05
Oasl2	3.29033e-09	-0.420851	0.085	0.112	6.27103e-05
Ctss	3.44977e-09	-0.150361	0.689	0.711	6.57492e-05
Ccr2	3.65693e-09	-0.340219	0.137	0.169	6.96974e-05
Adam8	3.69697e-09	-0.436964	0.109	0.137	7.04605e-05
Reps1	4.41958e-09	0.381937	0.142	0.112	8.42328e-05
Lgals3	5.21096e-09	-0.198428	0.494	0.524	9.93158e-05
Cmpk2	5.52547e-09	-0.400231	0.088	0.115	0.00010531
Ptms	6.47878e-09	-0.348908	0.251	0.285	0.000123479
H2-Q6	7.17462e-09	0.173239	0.459	0.415	0.000136741
Acp5	7.2193e-09	0.189441	0.391	0.346	0.000137593
Ifit2	7.41545e-09	-0.42338	0.128	0.158	0.000141331
Rassf5	9.08197e-09	0.146898	0.549	0.504	0.000173093
Gpr18	9.84098e-09	0.282054	0.187	0.154	0.000187559
Atp1b1	1.08464e-08	0.246704	0.347	0.307	0.000206721
Cxcl16	1.13608e-08	-0.407012	0.07	0.094	0.000216526
Fkbp5	1.38e-08	0.30339	0.267	0.233	0.000263014
Anp32a	1.44184e-08	-0.177613	0.687	0.7	0.000274801
Dnaja1	1.7494e-08	0.199901	0.358	0.319	0.000333418
Esyt2	1.79485e-08	0.172047	0.446	0.403	0.000342081
Fam129b	1.93338e-08	-0.447642	0.073	0.096	0.000368483
Rrm2b	2.12323e-08	0.625378	0.044	0.028	0.000404667
Lcn2	2.29141e-08	0.381241	0.112	0.087	0.000436719
Eef1b2	2.31843e-08	0.111734	0.775	0.744	0.000441869
Irf8	2.35466e-08	-0.427551	0.125	0.153	0.000448774
Ifit1	2.43884e-08	-0.426759	0.112	0.14	0.000464819
Ifi205	3.32069e-08	-0.640986	0.039	0.057	0.00063289
Vars	3.78035e-08	0.22172	0.357	0.317	0.000720497
Slc49a4	4.0446e-08	0.2389	0.229	0.193	0.00077086
Vps37b	4.07904e-08	-0.137483	0.722	0.747	0.000777425
Sun2	4.33865e-08	0.160396	0.558	0.517	0.000826904
Hsp90ab1	5.32577e-08	0.156194	0.513	0.473	0.00101504
Eif1	5.3499e-08	0.193073	0.404	0.363	0.00101964
Il1a	5.83345e-08	0.334552	0.106	0.082	0.0011118
Dtx1	5.96028e-08	0.320319	0.217	0.184	0.00113597
Tnrc6a	6.19431e-08	0.203052	0.264	0.228	0.00118057
Shoc2	7.11828e-08	-0.462619	0.068	0.09	0.00135667
Klf9	7.81624e-08	0.430114	0.085	0.063	0.0014897
Heca	7.89612e-08	0.151478	0.443	0.405	0.00150492
Nhp2	8.65685e-08	0.277752	0.154	0.125	0.00164991
Eif4a2	9.94982e-08	0.115119	0.682	0.648	0.00189634
Stat3	1.18652e-07	0.149269	0.488	0.444	0.00226138
Hdac4	1.44974e-07	0.267793	0.197	0.167	0.00276307
G0s2	1.64735e-07	0.175128	0.298	0.263	0.00313969
Sec11a	1.66396e-07	0.158363	0.503	0.46	0.00317135
Rasgef1b	1.74145e-07	-0.468953	0.087	0.111	0.00331904
Rgs1	1.78059e-07	0.253538	0.437	0.398	0.00339364
Sorl1	1.83066e-07	0.178849	0.356	0.317	0.00348905
Ubac2	1.88978e-07	0.233447	0.258	0.224	0.00360173
Tcrg-C1	2.13039e-07	-0.955173	0.015	0.026	0.00406032
Rasa4	2.1343e-07	-0.60995	0.038	0.055	0.00406776
Atrx	2.20812e-07	0.220982	0.265	0.229	0.00420846
Nlrc5	2.21553e-07	0.130943	0.524	0.483	0.00422257
Notch1	2.32492e-07	0.177478	0.311	0.275	0.00443107
Hnrnpa2b1	2.51673e-07	0.172355	0.36	0.325	0.00479664
Kbtbd11	2.5525e-07	0.138971	0.532	0.486	0.00486482
Anxa5	2.55844e-07	-0.245166	0.24	0.272	0.00487614
Ctse	2.66711e-07	0.164509	0.397	0.357	0.00508325
Mmp14	2.67759e-07	-0.672568	0.027	0.041	0.00510321
Abi3bp	2.71187e-07	-1.0632	0.007	0.015	0.00516856
Nfkbiz	2.81835e-07	0.128267	0.535	0.496	0.00537149
Zfp281	3.13734e-07	0.158891	0.388	0.346	0.00597946
Hnrnph3	3.85605e-07	0.325718	0.124	0.1	0.00734924
Tmem176a	4.32419e-07	-0.460071	0.08	0.102	0.00824148
Nufip2	4.48725e-07	0.205598	0.28	0.245	0.00855224
Ccr4	4.50684e-07	-0.578046	0.045	0.062	0.00858959
Wdr45b	4.64143e-07	-0.429088	0.077	0.098	0.00884611
Cybb	4.99313e-07	-0.267825	0.241	0.272	0.0095164
Zdhhc20	5.09894e-07	0.220572	0.24	0.208	0.00971808
S100a6	5.17799e-07	-0.328555	0.181	0.209	0.00986873
Igtp	5.43833e-07	0.210128	0.313	0.279	0.0103649
Iigp1	6.06652e-07	0.251908	0.167	0.139	0.0115622
Csrp1	6.28678e-07	-0.320396	0.16	0.187	0.011982
Maff	6.35688e-07	0.271828	0.238	0.207	0.0121156
Ctsz	6.65274e-07	-0.221697	0.295	0.328	0.0126795
Nr1d1	7.32475e-07	-0.717681	0.026	0.039	0.0139602
Pak2	7.81627e-07	0.130392	0.41	0.371	0.014897
Crem	8.10636e-07	-0.222283	0.313	0.342	0.0154499
Nktr	8.51723e-07	0.175364	0.3	0.265	0.016233
Gpx1	8.52067e-07	-0.171529	0.454	0.481	0.0162395
Ep400	9.34541e-07	0.238694	0.222	0.191	0.0178114
Arid4b	9.35414e-07	0.186512	0.288	0.254	0.0178281
Il1r2	9.49748e-07	0.315837	0.14	0.114	0.0181013
Ppp1r9b	9.76003e-07	0.126432	0.588	0.554	0.0186016
Ier5	9.82592e-07	0.191015	0.414	0.379	0.0187272
Atp11b	9.85762e-07	0.156672	0.342	0.305	0.0187876
Ccar1	9.95777e-07	0.219029	0.21	0.179	0.0189785
Ptgs2	1.03425e-06	0.223952	0.117	0.094	0.0197117
Ccnd3	1.07016e-06	0.161261	0.378	0.339	0.0203962
Rag1	1.08082e-06	-0.935569	0.008	0.016	0.0205994
Ly86	1.14248e-06	-0.775975	0.021	0.032	0.0217746
Grk6	1.14321e-06	0.126237	0.423	0.383	0.0217885
Cep120	1.22452e-06	0.170927	0.228	0.195	0.023338
Fam53b	1.24356e-06	0.118063	0.384	0.344	0.023701
Prdx5	1.31025e-06	-0.19618	0.378	0.408	0.0249721
Plxnd1	1.33266e-06	-0.6292	0.044	0.061	0.0253992
mt-Atp6	1.36366e-06	0.237615	0.215	0.184	0.02599
Cd40	1.36495e-06	-0.76204	0.028	0.041	0.0260146
Mafb	1.37104e-06	-0.280835	0.081	0.102	0.0261306
Eif4e2	1.41886e-06	0.167099	0.276	0.243	0.0270421
Tmem50a	1.42526e-06	0.151754	0.451	0.413	0.0271641
Plin2	1.49191e-06	-0.233717	0.289	0.318	0.0284342
Aldh2	1.66607e-06	-0.42579	0.078	0.099	0.0317536
Kmt2c	1.67488e-06	0.234077	0.19	0.162	0.0319216
Zscan25	1.76005e-06	-0.603823	0.029	0.043	0.0335447
Abca1	1.77373e-06	0.242201	0.143	0.118	0.0338056
Tial1	1.7779e-06	0.197105	0.281	0.248	0.0338851
Ifi44	1.88005e-06	-0.361433	0.111	0.135	0.0358318
Srsf3	2.13544e-06	0.228498	0.179	0.151	0.0406994
Pgm2l1	2.17111e-06	0.256991	0.132	0.108	0.0413792
Pced1b	2.19249e-06	0.144346	0.354	0.318	0.0417867
Gimap9	2.21957e-06	0.173059	0.437	0.402	0.0423028
Dusp2	2.2686e-06	0.177216	0.27	0.237	0.0432372
Anxa2	2.4374e-06	-0.211125	0.283	0.314	0.0464544
Rcbtb1	2.48951e-06	0.219149	0.213	0.184	0.0474475
Sdhaf1	2.53454e-06	0.203674	0.22	0.191	0.0483058
Wnk1	2.66436e-06	0.118177	0.517	0.48	0.0507801
Agfg1	2.69772e-06	0.171516	0.311	0.276	0.0514158
Crbn	2.72806e-06	0.176028	0.29	0.256	0.0519941
Bbc3	2.92081e-06	0.295452	0.174	0.148	0.0556678
Tent4b	3.0822e-06	0.359251	0.069	0.052	0.0587437
Pom121	3.26328e-06	0.266479	0.133	0.109	0.0621948
Izumo1r	3.29264e-06	0.270602	0.121	0.099	0.0627544
Ier2	3.34069e-06	-0.102071	0.657	0.675	0.0636703
Fgl2	3.40604e-06	-0.165722	0.189	0.217	0.0649157
Capg	3.94325e-06	-0.290473	0.189	0.215	0.0751544
Ccr5	3.94824e-06	-0.313092	0.126	0.15	0.0752495
Trim65	4.18812e-06	0.288947	0.081	0.062	0.0798214
Crtam	4.26862e-06	0.429016	0.046	0.032	0.0813556
Pfn1	4.29306e-06	-0.116177	0.75	0.758	0.0818215
Cmpk1	4.34716e-06	0.252924	0.132	0.109	0.0828524
Krt19	4.35367e-06	-0.930085	0.014	0.024	0.0829766
Chil3	4.47395e-06	0.102264	0.498	0.459	0.0852691
Nup155	4.52271e-06	0.28706	0.103	0.082	0.0861983
Sdcbp	4.61846e-06	-0.179883	0.413	0.439	0.0880232
Hck	4.9432e-06	-0.423172	0.08	0.099	0.0942124
Il17rb	5.00721e-06	-0.602217	0.03	0.043	0.0954323
Coq10b	5.09295e-06	0.220366	0.21	0.182	0.0970665
Drg2	5.10058e-06	0.249626	0.117	0.095	0.097212
Acbd3	5.17758e-06	0.219927	0.189	0.162	0.0986795
Adrb2	5.29085e-06	0.171934	0.252	0.219	0.100838
Cd63	5.50656e-06	-0.424345	0.075	0.094	0.104949
Spon1	5.51345e-06	-0.543438	0.031	0.044	0.105081
P2ry10	5.71383e-06	0.169134	0.391	0.358	0.1089
Arid5b	5.84159e-06	0.243539	0.169	0.143	0.111335
Junb	6.06511e-06	-0.100468	0.854	0.86	0.115595
Ccm2	6.33167e-06	0.126544	0.354	0.318	0.120675
Eif4g2	6.57921e-06	0.104322	0.581	0.544	0.125393
Foxp3	6.7439e-06	0.385591	0.072	0.055	0.128532
Lyz2	6.74514e-06	-0.152341	0.607	0.626	0.128556
Phf5a	6.82623e-06	0.227697	0.151	0.126	0.130101
Slc15a3	7.00092e-06	-0.244741	0.191	0.217	0.133431
Phf12	7.32126e-06	0.190718	0.27	0.241	0.139536
Wac	7.55898e-06	0.214294	0.144	0.121	0.144067
Zfp687	7.85003e-06	0.204662	0.156	0.131	0.149614
Trim59	8.11092e-06	0.350317	0.08	0.062	0.154586
Hsph1	8.53989e-06	0.211605	0.201	0.174	0.162762
Cfb	8.70235e-06	-0.206683	0.196	0.223	0.165858
Prr5l	8.75591e-06	-0.669678	0.022	0.033	0.166879
Lcp1	8.86493e-06	-0.111691	0.672	0.685	0.168957
Cxcr3	8.93597e-06	0.285579	0.115	0.093	0.170311
Deaf1	9.21263e-06	0.23437	0.147	0.124	0.175584
Armcx5	9.21886e-06	0.360396	0.106	0.087	0.175702
Nlrc3	9.5622e-06	0.184216	0.256	0.226	0.182246
Epb41	9.5796e-06	0.148941	0.351	0.316	0.182578
Grap2	9.77806e-06	0.119017	0.527	0.494	0.18636
Rgs16	9.85742e-06	0.480166	0.056	0.041	0.187873
Tnf	1.04791e-05	0.215129	0.144	0.122	0.199721
Il1r1	1.05194e-05	-0.599188	0.025	0.036	0.20049
Gsn	1.05575e-05	-0.362049	0.118	0.139	0.201216
Xdh	1.06755e-05	-0.331412	0.117	0.139	0.203464
Atp1b3	1.08654e-05	0.105359	0.64	0.61	0.207083
Arap2	1.10744e-05	0.175423	0.215	0.188	0.211067
Nfrkb	1.11174e-05	0.194533	0.155	0.131	0.211887
Dusp7	1.1219e-05	0.302114	0.123	0.102	0.213824
Laptm4a	1.14216e-05	0.340869	0.103	0.083	0.217684
Arg1	1.15887e-05	-0.263327	0.045	0.06	0.220869
Atf3	1.16327e-05	-0.269654	0.158	0.182	0.221707
Ndufa3	1.18713e-05	-0.186825	0.33	0.356	0.226254
Gimap7	1.20965e-05	0.209717	0.19	0.164	0.230547
Khsrp	1.24664e-05	0.153426	0.243	0.213	0.237598
Kctd18	1.25235e-05	0.307461	0.07	0.054	0.238685
Srsf4	1.28794e-05	0.191617	0.219	0.192	0.245468
Grasp	1.29516e-05	-0.705503	0.041	0.055	0.246845
Tmem106b	1.33731e-05	0.250337	0.163	0.138	0.254878
Zfp385a	1.35479e-05	-0.614368	0.015	0.025	0.258209
Il4ra	1.3555e-05	0.159716	0.513	0.484	0.258345
Lfng	1.37326e-05	0.119759	0.461	0.427	0.26173
Selenop	1.37545e-05	-0.142721	0.356	0.381	0.262147
Fn1	1.40635e-05	-0.259169	0.162	0.187	0.268036
Fam169b	1.44113e-05	0.176518	0.257	0.229	0.274666
Ube2h	1.50939e-05	0.120751	0.383	0.347	0.287675
Myadm	1.55077e-05	-0.337012	0.101	0.122	0.295562
Cxcl3	1.61951e-05	0.79164	0.024	0.015	0.308662
Ighg3	1.6493e-05	0.53355	0.023	0.014	0.31434
Agpat4	1.71161e-05	-0.467591	0.07	0.088	0.326216
Dhx15	1.75107e-05	0.122538	0.339	0.304	0.333736
Treml2	1.83995e-05	0.159387	0.222	0.195	0.350677
Saa3	1.87942e-05	0.221488	0.133	0.111	0.358199
Trappc6b	1.88838e-05	0.210163	0.199	0.173	0.359907
Rexo2	1.98616e-05	-0.163351	0.334	0.361	0.378543
Arrdc4	2.01361e-05	0.279665	0.145	0.123	0.383774
Tmem176b	2.05643e-05	-0.289388	0.104	0.125	0.391935
Ptar1	2.10877e-05	0.180673	0.194	0.169	0.401911
Mxd1	2.12628e-05	-0.147332	0.435	0.461	0.405248
Srrm2	2.14282e-05	0.117745	0.567	0.534	0.4084
Snrnp48	2.22071e-05	0.144689	0.23	0.202	0.423246
Myl12b	2.25502e-05	0.116607	0.48	0.441	0.429784
Il12rb1	2.29726e-05	-0.379003	0.077	0.095	0.437835
Rap1b	2.33816e-05	0.100623	0.691	0.661	0.44563
Tomm34	2.34042e-05	0.174407	0.254	0.226	0.446061
Zfp652	2.35265e-05	0.176736	0.228	0.201	0.448392
Ckb	2.4235e-05	-0.571037	0.029	0.041	0.461894
Sumo2	2.46704e-05	0.288482	0.108	0.088	0.470194
Tle5	2.4961e-05	0.110049	0.477	0.439	0.475731
Foxo1	2.51269e-05	0.136766	0.365	0.333	0.478893
Slc25a30	2.56441e-05	0.225813	0.174	0.15	0.488751
Pik3ip1	2.61253e-05	0.142929	0.348	0.313	0.497922
Il23r	2.62971e-05	-0.615647	0.029	0.041	0.501196
Gbp4	2.66109e-05	0.109534	0.435	0.398	0.507177
Cd200r1	2.67702e-05	-0.42081	0.075	0.092	0.510213
Trnp1	2.70473e-05	0.615907	0.028	0.018	0.515494
Clic4	2.74046e-05	-0.265912	0.16	0.184	0.522304
Klf13	2.74219e-05	0.104645	0.498	0.465	0.522633
Xxylt1	2.94218e-05	0.374361	0.061	0.046	0.560749
Foxj2	2.95706e-05	0.275382	0.085	0.068	0.563585
Sik1	3.06019e-05	-0.18361	0.471	0.486	0.583242
mt-Nd1	3.12717e-05	0.275122	0.127	0.106	0.596007
Ube4a	3.1336e-05	0.227407	0.158	0.135	0.597232
Nck1	3.15744e-05	0.25086	0.124	0.103	0.601777
Trafd1	3.33419e-05	-0.219385	0.212	0.238	0.635463
Strn3	3.36729e-05	0.219468	0.177	0.153	0.641772
Ppic	3.43475e-05	0.636776	0.036	0.025	0.654628
Ahsa2	3.50112e-05	0.214311	0.158	0.135	0.667278
Map3k5	3.59373e-05	0.234157	0.124	0.103	0.68493
Tcf3	3.69063e-05	0.227611	0.127	0.106	0.703397
Hspe1	3.85162e-05	0.177993	0.177	0.153	0.73408
Vps13a	3.85223e-05	0.172578	0.164	0.141	0.734197
Dtx3l	3.89115e-05	0.112516	0.308	0.276	0.741614
Card10	3.96145e-05	-1.02936	0.006	0.012	0.755012
Zfp287	3.96798e-05	0.368352	0.065	0.051	0.756257
Zfr	4.04587e-05	0.147792	0.219	0.192	0.771102
Gm2a	4.11413e-05	-0.198936	0.344	0.365	0.784112
2024-09-09	4.19686e-05	-0.147091	0.512	0.53	0.79988
Ptger4	4.27353e-05	0.178137	0.256	0.229	0.814492
Rab27a	4.38005e-05	0.253858	0.168	0.146	0.834794
Chchd7	4.39685e-05	0.255381	0.108	0.089	0.837996
Cds2	4.42187e-05	0.116614	0.328	0.296	0.842765
Tap1	4.44835e-05	0.101334	0.554	0.52	0.84781
Psmd4	4.44911e-05	0.187068	0.223	0.198	0.847956
Ttc39b	4.56678e-05	0.133027	0.263	0.235	0.870383
S100a1	4.61681e-05	-0.686166	0.031	0.043	0.879917
Arl5a	4.63293e-05	0.249043	0.183	0.159	0.882991
Dda1	4.70011e-05	-0.257855	0.187	0.209	0.895795
Slc35g1	4.8111e-05	0.287075	0.069	0.054	0.916948
Dnm2	4.84668e-05	0.112664	0.432	0.398	0.923729
Lrrc32	4.85431e-05	0.292086	0.04	0.028	0.925182
Plaur	4.99852e-05	0.24911	0.252	0.226	0.952668
Ipcef1	4.99971e-05	0.156938	0.273	0.245	0.952894
Ncl	5.05843e-05	0.123031	0.45	0.421	0.964085
Fcgr4	5.08016e-05	-0.306251	0.096	0.115	0.968228
Nbdy	5.09237e-05	0.536706	0.04	0.028	0.970555
Mt1	5.14125e-05	0.236581	0.132	0.112	0.979871
Hmox1	5.23305e-05	-0.383641	0.107	0.127	0.997368
Pde1b	5.38956e-05	0.254408	0.112	0.093	1
Selenot	5.40875e-05	0.146122	0.233	0.207	1
Tmco4	5.41523e-05	0.238959	0.124	0.104	1
Actr3	5.43367e-05	0.152806	0.262	0.235	1
Rtl8b	5.63338e-05	-0.916063	0.01	0.017	1
Gatm	5.67097e-05	-0.41855	0.047	0.06	1
Ppp1r18	5.90065e-05	-0.154783	0.405	0.426	1
Tmem173	5.93265e-05	0.246907	0.176	0.154	1
Card6	5.94851e-05	0.353908	0.077	0.061	1
Pyroxd1	5.96672e-05	0.319703	0.064	0.05	1
Slc5a3	5.98605e-05	0.373295	0.072	0.057	1
Fes	6.04133e-05	-0.25696	0.096	0.115	1
Csf2	6.07434e-05	-0.727448	0.013	0.021	1
Orc4	6.12345e-05	0.147916	0.185	0.16	1
Alg10b	6.31484e-05	0.224543	0.106	0.088	1
Iws1	6.31747e-05	0.181716	0.161	0.139	1
Ptpn1	6.48649e-05	0.144432	0.296	0.268	1
Ddx19b	6.60849e-05	0.286171	0.095	0.078	1
Lbh	6.71867e-05	-0.153311	0.532	0.546	1
Dhcr24	7.01039e-05	-0.446164	0.051	0.065	1
Crebzf	7.90277e-05	-0.195234	0.251	0.274	1
Rhoh	8.08458e-05	0.119696	0.376	0.346	1
C1qa	8.09829e-05	-0.238335	0.09	0.108	1
F2rl2	8.1092e-05	-0.760666	0.009	0.015	1
Rbck1	8.58086e-05	0.150901	0.323	0.296	1
Cox7a2l	8.58419e-05	0.102658	0.496	0.462	1
Caml	8.72611e-05	0.430513	0.047	0.035	1
Tsn	8.86475e-05	0.112973	0.245	0.217	1
Pnisr	9.06943e-05	0.157257	0.3	0.272	1
Tardbp	9.15331e-05	0.124773	0.356	0.325	1
Evi5l	9.30408e-05	0.407595	0.045	0.033	1
Cxcr6	9.81249e-05	-0.332982	0.102	0.12	1
H2-Q4	0.000101314	0.146203	0.216	0.191	1
Dkc1	0.000102702	0.179235	0.116	0.096	1
Vdac2	0.000103656	0.164233	0.153	0.132	1
Sfswap	0.000104126	0.191636	0.19	0.168	1
Mtdh	0.000106725	-0.195644	0.216	0.239	1
Sgpp1	0.000106729	0.152882	0.207	0.182	1
Isg20	0.000108275	-0.291029	0.142	0.162	1
Tet2	0.000108402	0.185889	0.14	0.119	1
Mfhas1	0.000111195	0.184334	0.23	0.206	1
Camk4	0.000111254	-0.167811	0.392	0.414	1
Traf1	0.000112399	-0.184714	0.287	0.309	1
Rhoa	0.000112736	-0.170859	0.386	0.404	1
Sftpb	0.000113099	-0.82658	0.012	0.02	1
Sidt1	0.000113452	0.125248	0.27	0.242	1
Itprid2	0.000113773	-0.286865	0.12	0.139	1
Terf2	0.000117135	0.222246	0.129	0.109	1
Slc35c1	0.000119767	0.21974	0.127	0.107	1
Ly6g5b	0.000120554	-0.517906	0.02	0.029	1
Ehd4	0.000122833	-0.372155	0.07	0.086	1
Trappc12	0.000123881	0.216108	0.157	0.137	1
Zyg11b	0.000123965	0.216669	0.122	0.103	1
Arpc4	0.000125725	0.195097	0.131	0.112	1
Nek7	0.000126647	0.166965	0.223	0.198	1
Pcbp2	0.000127158	0.128518	0.321	0.293	1
Ldb1	0.000129121	0.107958	0.561	0.533	1
Gpr83	0.000129474	0.459465	0.038	0.028	1
mt-Co3	0.000138128	0.236646	0.147	0.126	1
Hal	0.000141163	-0.353226	0.046	0.059	1
Prpf4b	0.000141846	0.123144	0.309	0.28	1
Cracr2a	0.000143493	0.196818	0.2	0.177	1
Mau2	0.000144326	0.151888	0.242	0.216	1
Oasl1	0.000149131	-0.31591	0.085	0.102	1
Acin1	0.000149565	0.124579	0.348	0.318	1
Heatr5a	0.000150708	0.214516	0.118	0.1	1
Smurf2	0.000151335	0.193677	0.158	0.137	1
Eml2	0.000153516	-0.380102	0.061	0.076	1
Nod1	0.000154425	0.174175	0.17	0.147	1
Ms4a4c	0.000155741	-0.298653	0.148	0.167	1
Eif3d	0.000157718	0.162794	0.248	0.223	1
Mtmr1	0.000158625	0.252408	0.132	0.113	1
Itgb3	0.00015995	-0.328355	0.097	0.115	1
Appl1	0.000161251	0.128104	0.217	0.192	1
Ttc37	0.000162956	0.197566	0.131	0.112	1
Sh3rf1	0.000163102	0.433932	0.046	0.035	1
Syne2	0.000165547	-0.75799	0.014	0.021	1
Crebbp	0.000167388	0.111198	0.296	0.267	1
Fam185a	0.000170546	0.54763	0.031	0.022	1
Prrc2b	0.000172456	0.121721	0.472	0.439	1
Hipk1	0.000172838	0.113565	0.433	0.402	1
Bmi1	0.000174945	0.188801	0.143	0.123	1
Cul4b	0.000177084	0.221151	0.137	0.117	1
Lyn	0.000180751	-0.251906	0.111	0.13	1
N4bp2l2	0.000182172	0.124405	0.273	0.246	1
Abtb2	0.000187499	0.147863	0.183	0.16	1
Ruvbl1	0.000187504	0.325353	0.066	0.053	1
Lhfpl2	0.000192409	-0.537779	0.024	0.034	1
Csf2ra	0.000193168	-0.211982	0.117	0.135	1
Got2	0.000193432	-0.235628	0.191	0.212	1
Lgals1	0.000196263	-0.353277	0.057	0.071	1
Ppdpf	0.000199268	-0.208154	0.307	0.328	1
Zfp53	0.000199345	0.254162	0.109	0.092	1
Atm	0.000201799	0.181095	0.125	0.106	1
Nucks1	0.000203046	0.171177	0.186	0.164	1
Inpp1	0.000203549	0.13803	0.19	0.167	1
Tbc1d10a	0.000204142	0.139326	0.174	0.152	1
Lgals3bp	0.000205479	-0.195328	0.394	0.411	1
Gtf3c1	0.000208644	0.277055	0.089	0.073	1
Cass4	0.000212295	-0.452203	0.033	0.044	1
Tspo	0.000213704	-0.123498	0.508	0.525	1
Pigx	0.000218034	0.196961	0.083	0.067	1
Med24	0.000219206	0.218296	0.106	0.089	1
Cdk13	0.000219217	0.126406	0.245	0.218	1
Gbp9	0.000221114	0.129006	0.228	0.203	1
Arpp21	0.000234547	-1.19794	0.008	0.014	1
Rdx	0.000235443	0.181071	0.18	0.158	1
Bzw2	0.000236111	0.134486	0.291	0.265	1
Carm1	0.000236589	0.215284	0.104	0.087	1
Nup153	0.000243032	0.116053	0.292	0.264	1
Lclat1	0.000243217	0.309633	0.059	0.046	1
Apoe	0.000244731	-0.168072	0.306	0.325	1
Selenos	0.000246587	0.15535	0.146	0.126	1
Rab3ip	0.000248187	0.10409	0.289	0.261	1
Prpf19	0.00024844	0.215585	0.164	0.144	1
Prkca	0.000250021	0.191051	0.103	0.086	1
Tcf25	0.000250202	-0.12279	0.527	0.543	1
Tubb2a	0.000251366	-0.425887	0.083	0.099	1
Actg1	0.000252025	-0.108746	0.698	0.696	1
Ccdc47	0.000258596	0.162224	0.114	0.096	1
Gnai2	0.000258675	-0.138416	0.527	0.538	1
Hnrnpr	0.000259818	0.198793	0.166	0.146	1
Cdk8	0.000270219	0.247253	0.105	0.088	1
Pop4	0.000272133	0.281341	0.088	0.073	1
Inpp5f	0.000273816	0.354535	0.055	0.043	1
Slc7a2	0.000274395	-0.459903	0.06	0.073	1
Scaf11	0.000279057	0.131538	0.245	0.22	1
Ccnq	0.000282123	0.286532	0.063	0.05	1
Olfm4	0.000283774	0.628073	0.019	0.012	1
Itga5	0.000284141	-0.455651	0.048	0.061	1
Rbl2	0.000286356	0.104289	0.34	0.309	1
Tcf20	0.000288763	0.14903	0.207	0.184	1
Pou2f2	0.000292589	0.34467	0.054	0.042	1
Fam76b	0.000295765	0.15119	0.175	0.153	1
Themis2	0.000296746	-0.267816	0.127	0.145	1
Prpf40a	0.000296918	0.151656	0.248	0.224	1
Aqp3	0.000299689	-0.486502	0.059	0.073	1
Ing3	0.000300026	0.22988	0.093	0.077	1
Isy1	0.000300136	-0.146697	0.399	0.421	1
Lst1	0.00030534	-0.259994	0.115	0.133	1
Nipbl	0.000308079	0.140039	0.234	0.21	1
Qrfp	0.000314468	0.368529	0.038	0.028	1
Kars	0.000315138	0.109757	0.245	0.219	1
Rhoc	0.000315414	-0.495264	0.027	0.037	1
Usp7	0.000323828	0.10613	0.341	0.312	1
Gpr19	0.000326686	0.850662	0.013	0.007	1
Scgb1a1	0.000338152	-0.299942	0.049	0.062	1
Cyb5a	0.000341093	0.177281	0.207	0.186	1
Tex261	0.000343513	0.200967	0.152	0.133	1
Phf3	0.000344705	0.222847	0.129	0.111	1
Jak3	0.000353843	0.101478	0.345	0.316	1
Klf4	0.000364639	-0.241346	0.133	0.151	1
Rxrb	0.000366181	0.133139	0.212	0.189	1
Abhd11	0.000375204	0.21663	0.107	0.091	1
Tpst2	0.000382152	0.111472	0.328	0.299	1
Chchd10	0.000391081	0.204271	0.125	0.107	1
Gpr171	0.000392607	0.186738	0.179	0.158	1
Prkrip1	0.000392879	0.290681	0.073	0.06	1
Zkscan5	0.000398731	0.572713	0.024	0.016	1
Cnppd1	0.000405024	-0.184768	0.279	0.298	1
Lrrc8c	0.000407814	0.178369	0.171	0.151	1
Fam122b	0.00041126	0.355253	0.038	0.028	1
Nsa2	0.000419819	0.204064	0.154	0.135	1
Topbp1	0.000421202	0.20309	0.11	0.093	1
Stfa3	0.00042727	0.773493	0.014	0.008	1
Htt	0.000433569	0.156081	0.128	0.11	1
Dnttip2	0.000434512	0.156871	0.146	0.127	1
Sod1	0.000435184	0.121206	0.42	0.393	1
Aoah	0.000441946	-0.623805	0.018	0.026	1
Mfap1a	0.000448625	0.37939	0.03	0.022	1
Tmem106a	0.000451756	-0.373296	0.055	0.068	1
Arpc5l	0.000453878	0.15392	0.167	0.147	1
Sash1	0.000457844	-0.948342	0.006	0.011	1
Dph5	0.000462883	0.126664	0.208	0.185	1
Kctd13	0.000465391	0.227572	0.093	0.078	1
Prps1	0.000465399	0.169439	0.141	0.123	1
Nif3l1	0.00046541	0.30945	0.054	0.042	1
Slc25a24	0.000468928	-0.296079	0.07	0.084	1
Ifitm6	0.000472442	-0.387924	0.047	0.059	1
Arid2	0.000474232	0.17576	0.188	0.167	1
Ccdc125	0.000482808	0.236986	0.084	0.069	1
Txndc12	0.000489639	-0.32578	0.077	0.092	1
Pcmtd1	0.000501208	0.194753	0.116	0.099	1
Vsir	0.000511351	0.104361	0.404	0.375	1
Smpd5	0.000526736	0.268372	0.089	0.074	1
Prpf39	0.000535625	0.140694	0.286	0.261	1
Sirpa	0.000541516	-0.210585	0.191	0.212	1
Zc3h3	0.000546617	0.275838	0.084	0.069	1
Dock9	0.000552823	0.238021	0.085	0.07	1
Clk2	0.00055291	0.138046	0.206	0.184	1
Ppm1j	0.000554656	0.371344	0.05	0.039	1
Mss51	0.000559635	0.640142	0.022	0.015	1
Esm1	0.000559967	0.457888	0.035	0.026	1
Raver2	0.000561843	0.524053	0.031	0.023	1
Bin2	0.000562921	-0.103757	0.627	0.642	1
Taf4b	0.000563056	0.197223	0.109	0.093	1
Atp5b	0.000564906	0.104638	0.314	0.288	1
Mthfsd	0.000576386	-0.41041	0.049	0.061	1
Ero1l	0.000580374	-0.233673	0.161	0.179	1
Jak2	0.000582934	0.101947	0.338	0.312	1
Hlf	0.000588784	-0.560494	0.029	0.039	1
Pfdn2	0.000599369	0.175223	0.14	0.122	1
Ncoa2	0.00060093	0.129684	0.237	0.213	1
Sbno2	0.000603986	0.116241	0.336	0.311	1
Gtf2a2	0.000613241	0.175363	0.131	0.114	1
Maf	0.000613912	-0.239867	0.219	0.239	1
Fam49a	0.000622311	0.147689	0.16	0.14	1
Gpr65	0.000627309	0.199323	0.175	0.156	1
Lsm14b	0.000628707	0.148632	0.18	0.159	1
Ldlrad3	0.000629646	-0.845297	0.009	0.015	1
Gramd4	0.000641901	0.119724	0.273	0.247	1
Polr3g	0.000655118	0.298589	0.056	0.044	1
Serf2	0.000656188	-0.101221	0.533	0.55	1
Phax	0.000658875	0.219006	0.103	0.088	1
Itpk1	0.000661145	0.148681	0.219	0.196	1
Trim30d	0.000670519	-0.474437	0.016	0.023	1
Atxn7	0.000676558	0.135686	0.163	0.143	1
Scpep1	0.000695893	-0.313284	0.098	0.113	1
Ostm1	0.00070127	0.187895	0.102	0.086	1
Plxdc1	0.000707503	-0.883539	0.006	0.011	1
Iqgap1	0.000708357	-0.111551	0.576	0.587	1
Gosr2	0.000724858	0.148661	0.211	0.19	1
Gzmb	0.000726788	-0.153932	0.112	0.129	1
Pgm1	0.000733685	0.315272	0.057	0.046	1
C1qc	0.000735499	-0.466205	0.035	0.045	1
Adpgk	0.000739431	0.149488	0.174	0.154	1
Pabpc1	0.0007421	0.108077	0.416	0.39	1
Csf1	0.000745017	-0.546626	0.023	0.032	1
Spry2	0.000748471	-0.205532	0.073	0.088	1
Gas2l1	0.000750053	-0.65993	0.017	0.024	1
Rbbp6	0.000757029	0.121364	0.206	0.184	1
Sesn1	0.000772721	0.183664	0.156	0.137	1
Tlr1	0.000774095	0.150768	0.104	0.088	1
Ifi44l	0.000777562	-0.282562	0.063	0.076	1
Ddx39b	0.00079563	0.105358	0.247	0.224	1
Thada	0.000817647	0.132794	0.222	0.199	1
Slamf6	0.000817782	0.105376	0.227	0.204	1
Ifrd1	0.000823707	-0.113031	0.439	0.455	1
Star	0.000824064	0.570095	0.015	0.009	1
Tor1a	0.000825021	0.192971	0.169	0.151	1
Gnb1	0.000833838	-0.137575	0.349	0.366	1
Pura	0.00083852	0.142939	0.202	0.181	1
Ccl3	0.000842993	0.169479	0.127	0.11	1
Prr3	0.000843103	0.313004	0.051	0.04	1
Nr1h4	0.000848841	0.334631	0.033	0.025	1
Tusc1	0.000861987	-0.911283	0.012	0.018	1
Ovgp1	0.000867689	0.418845	0.027	0.019	1
Ecpas	0.000870576	0.152721	0.207	0.186	1
Ssrp1	0.00089001	0.211162	0.128	0.112	1
Bloc1s2	0.00090399	0.132176	0.184	0.164	1
Dhx36	0.000919194	0.126832	0.213	0.192	1
Haghl	0.000921863	-0.394326	0.057	0.069	1
Plekho1	0.000924777	-0.321817	0.081	0.095	1
Plk3	0.000925322	-0.229069	0.202	0.22	1
Nxpe3	0.000926366	0.165823	0.156	0.138	1
Atp2b1	0.000926653	-0.183644	0.272	0.291	1
Akr1a1	0.0009331	-0.113947	0.543	0.553	1
Taf2	0.000934053	0.240667	0.079	0.065	1
Ddx49	0.000941504	0.136159	0.152	0.134	1
Ric8a	0.000942789	0.151228	0.239	0.218	1
Nav2	0.000955885	-0.43404	0.032	0.041	1
Kat8	0.000957578	0.205277	0.079	0.066	1
Apbb1ip	0.000964332	-0.127652	0.517	0.528	1
Vegfa	0.000972318	-0.228518	0.028	0.037	1
Scd2	0.00097911	0.313826	0.05	0.039	1
Araf	0.000980194	0.149111	0.142	0.124	1
Cstf2	0.00098055	0.177466	0.107	0.092	1
Slc39a7	0.00098086	0.155127	0.163	0.144	1
Nxf1	0.000986327	0.117704	0.365	0.341	1
Eml4	0.000986617	0.144724	0.187	0.167	1
Aatf	0.00099231	0.185054	0.087	0.073	1
Pop5	0.0010048	0.296515	0.102	0.087	1
Atg2b	0.00101742	0.18211	0.092	0.077	1
Zfp984	0.00101754	0.441636	0.029	0.021	1
Jmjd6	0.00101856	0.14967	0.173	0.153	1
Slc25a1	0.00102851	-0.273805	0.067	0.08	1
Sart3	0.00103043	0.123865	0.112	0.096	1
Jade2	0.0010381	0.108467	0.213	0.191	1
Serpinb9b	0.00104055	-0.650406	0.006	0.01	1
Tbcc	0.00104401	0.210298	0.084	0.07	1
Gpr180	0.0010459	0.229335	0.052	0.042	1
Hmg20b	0.00105031	0.266087	0.084	0.071	1
Atp1a3	0.00105274	-0.860412	0.011	0.017	1
Arnt2	0.00105959	-0.41699	0.015	0.021	1
Coro2b	0.00106069	-0.506012	0.024	0.032	1
Usp11	0.00106461	0.22158	0.052	0.041	1
Ubap2	0.001073	0.159673	0.178	0.159	1
Ppp2r5e	0.00107636	0.15431	0.165	0.146	1
Fcer2a	0.00108494	-0.870917	0.008	0.013	1
Zcchc10	0.00108924	0.170311	0.103	0.088	1
Lzts2	0.00111907	-0.819403	0.007	0.012	1
Lman2l	0.00112063	0.376356	0.047	0.037	1
Smc4	0.00112161	0.114839	0.324	0.299	1
Paf1	0.0011399	0.18066	0.147	0.13	1
H2-Eb1	0.00114128	-0.197911	0.168	0.186	1
Sap30bp	0.00115844	0.181696	0.098	0.083	1
Trbv19	0.00116197	0.200847	0.11	0.095	1
Tmpo	0.00117113	0.164054	0.099	0.084	1
Furin	0.00117496	-0.233439	0.349	0.364	1
Cog5	0.00117729	0.123857	0.178	0.158	1
Nek6	0.00119444	-0.311126	0.037	0.047	1
Btaf1	0.00120118	-0.249791	0.08	0.094	1
Ptprf	0.0012026	-0.693575	0.013	0.019	1
Nr2c2	0.00120583	0.151505	0.161	0.143	1
Sacs	0.00120757	0.222321	0.094	0.08	1
Pde2a	0.00120994	0.119956	0.251	0.229	1
Flcn	0.00121132	0.178927	0.157	0.14	1
Orc3	0.00122172	0.19627	0.099	0.084	1
Orai1	0.00123192	-0.227975	0.225	0.242	1
Pon2	0.00123953	0.185378	0.103	0.088	1
Adamts14	0.00124069	-0.512075	0.02	0.027	1
Glis3	0.00124295	-0.602088	0.01	0.016	1
Vav1	0.00126744	0.107178	0.322	0.298	1
Slc11a1	0.0012848	-0.22765	0.07	0.084	1
Ttbk1	0.001288	0.459776	0.016	0.01	1
Cd44	0.00129245	-0.142389	0.373	0.389	1
Washc2	0.00130767	0.109589	0.227	0.205	1
Ncoa1	0.00131189	0.192243	0.119	0.103	1
Bmyc	0.00131471	0.3487	0.1	0.085	1
Itga4	0.001336	0.151067	0.263	0.241	1
Orc2	0.00133666	0.201323	0.059	0.048	1
Mindy2	0.00135078	0.116209	0.137	0.12	1
Clk4	0.00135683	0.101964	0.29	0.265	1
Irf1	0.00137811	-0.130462	0.567	0.579	1
Pank4	0.00138459	0.179114	0.117	0.102	1
Supt5	0.00139301	0.301579	0.062	0.05	1
Dop1a	0.00139886	0.182023	0.095	0.081	1
Kansl3	0.00140755	0.126972	0.161	0.142	1
Impdh2	0.00147835	0.119161	0.241	0.219	1
Helb	0.0014832	0.205702	0.104	0.09	1
Ddt	0.00149072	0.162992	0.086	0.073	1
C1qb	0.00151056	-0.262141	0.065	0.077	1
Cic	0.00151166	0.111328	0.207	0.187	1
Morf4l2	0.00152436	0.229058	0.097	0.083	1
Btbd1	0.00153229	0.210343	0.094	0.08	1
Crtc2	0.00154002	0.181501	0.12	0.104	1
Scaf8	0.00154691	0.120627	0.185	0.165	1
Rgcc	0.00155375	0.124332	0.15	0.132	1
Exosc3	0.00157455	0.200056	0.095	0.08	1
Zgrf1	0.00157963	0.356309	0.02	0.014	1
Trpm6	0.00158195	-0.539323	0.008	0.013	1
C1qtnf4	0.00159015	0.444205	0.021	0.014	1
Dhx8	0.00159967	0.102804	0.201	0.181	1
Cox11	0.00162334	0.369126	0.045	0.036	1
Plcl2	0.00162428	0.113149	0.256	0.233	1
Gprin3	0.00163848	0.265894	0.069	0.057	1
Polr1c	0.00164936	0.197743	0.175	0.158	1
Gem	0.00167521	-0.243802	0.098	0.112	1
Dyrk1a	0.00168471	0.142387	0.211	0.191	1
Kmt2b	0.00169874	0.107356	0.224	0.204	1
Rab11fip4	0.00173951	0.157021	0.139	0.122	1
Selenoh	0.00174435	0.304826	0.068	0.056	1
Zfp628	0.00174568	0.159878	0.11	0.095	1
Mrc1	0.00177601	0.180562	0.1	0.086	1
Prorsd1	0.00177688	0.272041	0.061	0.05	1
Klhdc2	0.00178488	0.109574	0.254	0.232	1
Ints11	0.00179606	0.188977	0.111	0.097	1
Spry1	0.00180801	0.189427	0.069	0.057	1
Eif3m	0.00182544	0.217767	0.085	0.072	1
Camkk1	0.00182627	0.23167	0.023	0.016	1
Sh3bp2	0.00183518	-0.251042	0.078	0.091	1
Ap3d1	0.00184018	-0.176542	0.214	0.231	1
Hscb	0.00184282	0.191446	0.072	0.06	1
Nol7	0.00186392	0.126114	0.249	0.229	1
Map3k1	0.00187223	-0.178571	0.322	0.339	1
Anapc16	0.00187233	0.10214	0.196	0.176	1
Uqcrc2	0.00188622	0.114112	0.193	0.174	1
Smad3	0.00188827	-0.215751	0.143	0.159	1
Taok2	0.00188904	0.178209	0.191	0.174	1
Rasl11b	0.0018903	0.343198	0.049	0.039	1
Ltb	0.00189131	-0.11167	0.585	0.602	1
Ccr10	0.00189584	-0.929799	0.006	0.01	1
Ankrd55	0.00193067	0.404066	0.021	0.015	1
Ctnna1	0.00193168	-0.318975	0.054	0.065	1
Mta1	0.00194592	0.121899	0.227	0.208	1
Cldnd1	0.00194958	0.160239	0.204	0.185	1
Phlpp1	0.00195412	0.339433	0.05	0.04	1
Otud4	0.00196413	0.143314	0.136	0.119	1
Znrf2	0.00196669	-0.142312	0.498	0.508	1
Upf1	0.00199951	0.107978	0.242	0.221	1
Trim25	0.00200004	-0.173854	0.275	0.291	1
Zfp445	0.00200049	0.158505	0.204	0.186	1
Rdh12	0.00200087	0.290188	0.033	0.025	1
Ifi30	0.00201298	-0.232951	0.101	0.115	1
Tmem245	0.00202237	0.168642	0.132	0.116	1
Kctd2	0.00202321	0.13909	0.152	0.135	1
Pnma1	0.00202594	-0.584826	0.019	0.026	1
Uspl1	0.00203421	0.156944	0.123	0.107	1
Fbxo33	0.00204293	0.12993	0.123	0.107	1
Zbtb16	0.00204399	-0.262956	0.095	0.109	1
Dmac1	0.00205805	0.150269	0.063	0.052	1
Sc5d	0.00207081	0.290435	0.063	0.052	1
Atp5a1	0.00207457	0.106564	0.22	0.199	1
Zer1	0.0020777	0.142039	0.18	0.162	1
Arfrp1	0.00209095	0.136175	0.167	0.149	1
Cnnm2	0.00210025	-0.325436	0.04	0.05	1
Lman2	0.00210263	0.102767	0.286	0.264	1
Zmym2	0.00210439	0.115076	0.165	0.146	1
Zbtb10	0.00212856	-0.390676	0.072	0.084	1
Cog6	0.00214079	0.267801	0.058	0.047	1
Paqr7	0.00214246	0.143302	0.097	0.083	1
Pfdn6	0.00216577	0.113289	0.158	0.14	1
Nup214	0.00216859	0.158597	0.12	0.104	1
Stc2	0.00217031	-0.447948	0.013	0.019	1
Slc48a1	0.00218282	0.155379	0.139	0.123	1
Psmd6	0.00218337	0.157733	0.127	0.111	1
Jdp2	0.00219609	0.173247	0.11	0.095	1
Psmf1	0.00220145	0.164385	0.138	0.122	1
Ncr1	0.00220263	-0.502501	0.015	0.021	1
Zbtb25	0.0022089	0.216346	0.116	0.102	1
Med30	0.00221084	0.125763	0.163	0.145	1
Tmem37	0.00222159	-0.732546	0.007	0.012	1
Avpi1	0.00222375	-0.453408	0.047	0.057	1
Jun	0.00223392	0.122868	0.631	0.613	1
Osbp	0.00228599	0.144713	0.135	0.118	1
Atf4	0.00230658	0.104564	0.259	0.238	1
Gtdc1	0.00231827	0.144599	0.087	0.073	1
Evi2	0.00234305	0.191763	0.045	0.035	1
Ppp4r3b	0.00234746	0.107579	0.241	0.22	1
Vps52	0.00236588	0.208036	0.113	0.098	1
Ss18	0.00236743	0.117232	0.25	0.229	1
Trappc3	0.00238986	-0.238061	0.11	0.124	1
Ube3a	0.00240569	0.11735	0.206	0.187	1
Usp49	0.00242096	0.394809	0.022	0.016	1
Mnat1	0.00243093	-0.299225	0.075	0.087	1
Clec4e	0.00243205	0.168685	0.087	0.074	1
Hrh2	0.0024485	0.405154	0.02	0.014	1
Kctd10	0.00247579	-0.154919	0.217	0.233	1
Xrn1	0.00248394	0.164085	0.149	0.133	1
Zc3h12d	0.00249413	0.116249	0.19	0.171	1
Plk4	0.00251446	0.405519	0.038	0.029	1
Tstd2	0.00256822	0.310759	0.052	0.043	1
Kdm4b	0.00256911	0.190799	0.1	0.086	1
Ylpm1	0.0025907	0.122369	0.164	0.147	1
Axl	0.00259768	-0.170966	0.123	0.138	1
Trappc1	0.00260147	-0.261654	0.063	0.074	1
Efr3a	0.0026121	0.10687	0.256	0.235	1
Rinl	0.00261705	-0.160953	0.333	0.347	1
Elmsan1	0.00262883	0.123314	0.265	0.244	1
Lrrc47	0.00267815	0.124836	0.252	0.231	1
Pde4b	0.00268649	-0.128093	0.323	0.339	1
Asph	0.00271521	-0.374524	0.033	0.042	1
Tnfsf14	0.00272211	-0.34309	0.052	0.063	1
Nfkb2	0.00275138	-0.144604	0.31	0.327	1
Tcrg-C4	0.00275187	-0.366038	0.04	0.05	1
Kifc2	0.00276345	-0.261307	0.021	0.028	1
Plscr1	0.00278349	0.205633	0.057	0.046	1
Fxr1	0.00279514	0.117797	0.256	0.234	1
Slc16a3	0.00280464	-0.216112	0.128	0.143	1
Actr5	0.00283537	0.18961	0.1	0.087	1
Trbv20	0.00283949	0.254521	0.06	0.049	1
Ttc39c	0.0028497	-0.369886	0.047	0.057	1
Tmem70	0.00289076	0.247751	0.048	0.038	1
Map4	0.00290513	-0.207894	0.174	0.19	1
Zkscan3	0.00291174	0.180485	0.121	0.107	1
Rnase4	0.00292899	-0.283875	0.041	0.05	1
Naglu	0.00293742	-0.407058	0.043	0.053	1
Klra2	0.00294304	-0.35106	0.044	0.053	1
Crls1	0.00295257	0.385889	0.029	0.021	1
Plekho2	0.00296307	-0.160386	0.24	0.257	1
Auh	0.00296777	0.109787	0.163	0.146	1
Zfp777	0.00298632	0.144514	0.144	0.128	1
BC028528	0.00299207	-0.476109	0.015	0.021	1
Gne	0.00299247	0.392207	0.036	0.028	1
Krit1	0.00300136	0.199537	0.093	0.08	1
Apobr	0.00300585	-0.383252	0.03	0.038	1
Cep85l	0.00301323	0.209824	0.035	0.027	1
Rnf216	0.00303096	0.219033	0.084	0.072	1
Ccdc69	0.0030381	0.233455	0.062	0.051	1
Oxa1l	0.00305276	0.117698	0.188	0.169	1
Actr2	0.00310409	0.104567	0.347	0.324	1
Gbp7	0.00311412	0.100071	0.251	0.23	1
Psap	0.00311472	-0.136621	0.554	0.555	1
Scnm1	0.00313414	0.242361	0.093	0.081	1
Ighg2b	0.00313631	-0.417257	0.018	0.025	1
Gmps	0.00314164	0.123086	0.132	0.116	1
Slc25a12	0.00315515	0.127577	0.147	0.131	1
Iglc1	0.00318749	0.551549	0.026	0.019	1
Rac1	0.00320248	0.167458	0.149	0.133	1
Rpap2	0.00320464	0.170542	0.059	0.049	1
Dmap1	0.00321768	-0.326608	0.047	0.057	1
Plod3	0.00325202	-0.367058	0.063	0.074	1
B3galt4	0.00325929	0.162294	0.078	0.066	1
Il17re	0.00326972	-0.289632	0.017	0.023	1
Tns1	0.00329552	0.451813	0.023	0.017	1
Uba2	0.0033034	0.110055	0.232	0.211	1
Plpp5	0.00332128	0.20666	0.055	0.045	1
Tnfrsf14	0.00332273	0.153993	0.096	0.083	1
Mthfd1l	0.00333627	0.119575	0.13	0.115	1
Dcaf11	0.00334001	0.140831	0.16	0.143	1
Smu1	0.00334126	0.107269	0.203	0.184	1
Rraga	0.00335324	0.163006	0.103	0.089	1
Ppp1r21	0.00336574	0.179338	0.101	0.088	1
Lcor	0.00339271	0.10851	0.203	0.184	1
Elac1	0.00341519	0.34214	0.046	0.037	1
Lrrc28	0.00342536	0.24604	0.069	0.058	1
Il18	0.00343112	-0.322911	0.059	0.07	1
Ankib1	0.00344661	0.145075	0.128	0.113	1
Gid8	0.00345791	0.121642	0.192	0.174	1
Ramp3	0.0034596	-0.140917	0.211	0.228	1
Atp13a3	0.00346	0.123044	0.252	0.231	1
Tmem131l	0.00346462	0.162018	0.102	0.088	1
Dusp19	0.00347077	0.683267	0.014	0.01	1
Emc7	0.00348892	0.108038	0.207	0.188	1
Calr	0.00349518	-0.157155	0.229	0.245	1
Sh3bgrl3	0.00350118	-0.108146	0.428	0.443	1
Akna	0.00350874	0.100594	0.397	0.375	1
Bhlhe40	0.00351158	-0.146164	0.297	0.314	1
Camk1	0.00351756	-0.589424	0.021	0.028	1
Tmem156	0.00354591	0.235351	0.066	0.055	1
Rgl1	0.00356155	-0.568931	0.016	0.022	1
Celf1	0.00356343	0.133083	0.144	0.128	1
Vcpip1	0.00357562	0.133952	0.15	0.134	1
Ccdc163	0.00357793	0.597814	0.018	0.012	1
Nedd4	0.00357797	-0.471106	0.027	0.034	1
Slfn5	0.00359235	-0.179275	0.246	0.262	1
Slc16a6	0.00360198	-0.172344	0.085	0.098	1
Ddx18	0.00362417	0.180484	0.113	0.099	1
Sulf2	0.00363156	-0.42651	0.025	0.033	1
Basp1	0.00364925	-0.374023	0.052	0.062	1
Csnk1g3	0.00365184	0.108899	0.19	0.171	1
Oard1	0.00365755	0.126277	0.14	0.124	1
St7	0.00366557	0.190857	0.041	0.032	1
Hid1	0.00369232	0.20576	0.098	0.085	1
Pds5b	0.00369644	0.101434	0.116	0.101	1
Trim27	0.00369969	0.100037	0.194	0.175	1
Sfi1	0.00373965	-0.147731	0.293	0.31	1
Oas3	0.00375419	-0.179669	0.158	0.174	1
Prkaa1	0.00377174	0.157157	0.12	0.105	1
Lonrf3	0.00378036	-0.334253	0.021	0.028	1
Clnk	0.00382879	-0.482511	0.009	0.014	1
Trnt1	0.00384248	0.102663	0.139	0.123	1
Ints5	0.00384913	0.573212	0.016	0.011	1
Tns4	0.00384931	-0.416284	0.01	0.015	1
Irf5	0.00387001	-0.174966	0.101	0.115	1
Mxi1	0.0038712	-0.214615	0.116	0.13	1
Twf2	0.00387283	0.144951	0.253	0.235	1
Epg5	0.00387712	0.189416	0.087	0.075	1
Tppp3	0.00387773	-0.409951	0.033	0.041	1
Eci1	0.00388965	0.41032	0.054	0.045	1
Map3k15	0.00394131	-0.554523	0.01	0.015	1
Pxmp4	0.00395004	0.214863	0.048	0.039	1
Flvcr1	0.00395126	0.193397	0.074	0.062	1
Idnk	0.00395249	0.121876	0.229	0.21	1
Sos2	0.00397173	0.165789	0.103	0.09	1
Ube2d3	0.00399616	0.11715	0.164	0.147	1
Cd72	0.00399919	0.221312	0.08	0.068	1
Tspyl2	0.00401899	0.139419	0.138	0.122	1
Myl6	0.00402762	-0.146245	0.283	0.298	1
Psmd12	0.00403814	0.113395	0.161	0.145	1
Ptprcap	0.00407215	-0.113801	0.46	0.474	1
Bcl3	0.00407538	0.127079	0.27	0.25	1
Cfdp1	0.00410707	-0.189412	0.152	0.166	1
Eogt	0.00410829	0.651016	0.023	0.017	1
Ext1	0.00410835	0.122221	0.145	0.129	1
Kdsr	0.00418357	0.136317	0.127	0.112	1
Ormdl3	0.00420297	0.179428	0.075	0.063	1
Nt5c2	0.00422681	0.185938	0.113	0.099	1
Stk25	0.00423917	-0.214024	0.173	0.187	1
Dctn6	0.0042588	0.157532	0.145	0.13	1
Rnpc3	0.00428045	0.232088	0.071	0.06	1
Zscan2	0.0042906	0.318846	0.057	0.047	1
Mreg	0.00430857	-0.516929	0.011	0.016	1
Ndufc1	0.00430955	0.211025	0.099	0.086	1
Elavl1	0.0043415	0.101356	0.268	0.248	1
Pced1a	0.0043495	0.486853	0.028	0.021	1
Arl8a	0.00435969	-0.187576	0.159	0.174	1
Il20rb	0.00436556	0.748088	0.01	0.006	1
Abca7	0.00439947	0.160015	0.144	0.129	1
Birc2	0.00447732	0.146337	0.121	0.106	1
Cops7b	0.00450555	0.228166	0.045	0.036	1
Egln1	0.00451622	0.125753	0.226	0.207	1
Ikzf4	0.00451804	0.204169	0.054	0.045	1
Slain2	0.00451963	0.129982	0.125	0.11	1
Lbhd1	0.00452104	0.525742	0.017	0.012	1
Pcnx	0.00454122	0.144009	0.092	0.079	1
Snx4	0.00456535	-0.217127	0.146	0.161	1
Ankrd6	0.00457922	-0.743027	0.008	0.012	1
Akr1b10	0.00458347	0.232692	0.063	0.052	1
Mfge8	0.00459079	-0.191826	0.035	0.043	1
Stn1	0.00459479	0.222514	0.097	0.084	1
Wdr75	0.00461977	0.324358	0.039	0.031	1
Irak4	0.00463165	0.160124	0.097	0.084	1
Ubxn7	0.00463801	0.114982	0.229	0.209	1
Dus3l	0.00464587	0.102999	0.177	0.161	1
Tlr9	0.0046671	-0.66587	0.01	0.015	1
Xpo4	0.00467646	0.168404	0.078	0.067	1
Ikbkg	0.0047008	0.140946	0.156	0.14	1
S1pr5	0.00470772	0.667199	0.01	0.006	1
Nsun2	0.00472476	0.113502	0.179	0.162	1
Gpatch4	0.00473939	0.125073	0.1	0.087	1
Aip	0.00478346	0.114002	0.251	0.233	1
Sparc	0.00482111	-0.842363	0.011	0.016	1
Zfp983	0.00483838	0.372311	0.029	0.022	1
Yaf2	0.00484029	0.206192	0.111	0.098	1
Usf1	0.00487959	0.104745	0.176	0.158	1
Sema7a	0.00488046	-0.467372	0.017	0.023	1
Pptc7	0.00489432	0.143092	0.106	0.093	1
Cfap36	0.00491982	0.16692	0.04	0.032	1
Bak1	0.00492889	-0.210112	0.145	0.16	1
Tspan3	0.0049978	0.141625	0.121	0.107	1
Hnrnpf	0.00500542	0.108781	0.307	0.286	1
Syt11	0.00502378	0.21469	0.108	0.096	1
Tox2	0.00503928	0.340063	0.024	0.017	1
Lrig2	0.00506448	0.224785	0.054	0.045	1
Smad7	0.00510992	0.108008	0.324	0.306	1
Gpc1	0.00511941	-0.207216	0.071	0.082	1
Pik3ca	0.00514196	0.139721	0.12	0.106	1
Memo1	0.00517805	0.185822	0.09	0.078	1
Tmem87a	0.00520914	0.107785	0.122	0.108	1
Inf2	0.00521383	-0.255585	0.116	0.128	1
Nle1	0.00522917	0.120382	0.114	0.1	1
Ccsap	0.00523114	0.182618	0.105	0.092	1
Carhsp1	0.00528058	-0.217324	0.094	0.107	1
Pigm	0.00529261	0.152303	0.159	0.143	1
Sqstm1	0.00529364	-0.155257	0.327	0.339	1
Zdhhc7	0.00530419	0.143586	0.121	0.107	1
Bop1	0.00530824	0.133726	0.119	0.105	1
Sap25	0.00534883	0.106154	0.15	0.134	1
Zfp827	0.00534905	0.237691	0.066	0.056	1
Asap1	0.00535506	0.142206	0.136	0.121	1
Ssx2ip	0.00536878	-0.688828	0.009	0.013	1
Zfp280d	0.0053745	0.14968	0.158	0.142	1
Mob3a	0.00538071	0.134002	0.148	0.133	1
Cep63	0.00538164	0.128939	0.087	0.075	1
Gnpat	0.00538209	0.122483	0.115	0.101	1
Mlh1	0.00540387	0.241397	0.052	0.043	1
Asb13	0.00542906	0.188313	0.078	0.067	1
Dtnb	0.00544118	0.134882	0.143	0.128	1
Eef2k	0.00545267	0.227911	0.044	0.036	1
Crybg1	0.00546274	0.105503	0.251	0.232	1
Btg3	0.00546684	0.15364	0.15	0.134	1
Strap	0.00548268	0.149093	0.109	0.096	1
Cox4i1	0.0054978	0.114646	0.265	0.248	1
Dvl2	0.0055386	-0.298455	0.065	0.075	1
Mon1a	0.00554012	0.198024	0.056	0.047	1
Zfp148	0.00555373	0.19741	0.063	0.053	1
Zfp451	0.00557072	0.121208	0.15	0.135	1
Ints7	0.00560025	0.130664	0.1	0.087	1
Gtf2f1	0.00562432	-0.180789	0.153	0.167	1
Ttc3	0.0056425	0.125575	0.145	0.13	1
Phtf2	0.00566012	0.196536	0.062	0.052	1
Senp6	0.00566358	0.105508	0.242	0.222	1
Ino80	0.00568967	0.137165	0.15	0.135	1
Prxl2a	0.0056995	-0.426877	0.027	0.034	1
Aqp9	0.00572539	-0.547893	0.012	0.018	1
Clcn3	0.00573531	0.170292	0.097	0.084	1
Eef1g	0.00576962	0.110393	0.273	0.253	1
Chd6	0.00579664	0.117217	0.162	0.146	1
Tm9sf1	0.00580211	0.135118	0.113	0.1	1
Ifit3b	0.00581029	-0.25111	0.055	0.066	1
Apobec1	0.00581128	-0.177865	0.105	0.119	1
Ipo8	0.00582098	0.147605	0.115	0.101	1
Fastkd1	0.0058565	0.529195	0.016	0.011	1
Setx	0.005882	0.114888	0.19	0.172	1
Csf1r	0.00588326	-0.221907	0.063	0.074	1
Zbtb12	0.00589103	0.438255	0.017	0.012	1
Ehmt1	0.00591861	0.14571	0.152	0.136	1
Cc2d1b	0.00593939	0.126766	0.125	0.111	1
Top3b	0.00594206	0.154725	0.11	0.097	1
Clcn2	0.00595115	0.57418	0.01	0.006	1
Dpp4	0.00596341	0.134961	0.133	0.119	1
Zfp275	0.00597578	0.175747	0.101	0.088	1
Hmgcs1	0.00598499	-0.274282	0.078	0.089	1
Ankrd12	0.00600743	0.128669	0.101	0.088	1
Nlrp3	0.00606632	0.201475	0.118	0.105	1
Sigirr	0.00608634	0.110244	0.185	0.168	1
mt-Co2	0.00610858	0.111376	0.358	0.336	1
Vamp2	0.00625234	-0.171305	0.204	0.22	1
Scn1b	0.00625588	-0.264048	0.04	0.048	1
Tespa1	0.00627459	0.123585	0.166	0.151	1
Snapc4	0.00631375	0.116059	0.124	0.11	1
Stx7	0.00631939	-0.196545	0.096	0.109	1
Wdfy2	0.00634352	-0.255277	0.054	0.064	1
Tbxas1	0.00639149	-0.339755	0.037	0.046	1
Nt5m	0.00640266	0.229097	0.04	0.032	1
Gimap5	0.00640366	0.167669	0.113	0.1	1
Kcnf1	0.00640952	0.474066	0.016	0.011	1
Rcn3	0.00641219	0.179319	0.044	0.036	1
Ngp	0.00642104	0.385184	0.021	0.015	1
Mfsd6	0.00642943	0.199441	0.106	0.093	1
Elf2	0.00643033	0.101379	0.213	0.194	1
Hpse	0.00647553	-0.516599	0.018	0.024	1
Fcf1	0.00648634	0.122872	0.164	0.148	1
Rnf113a2	0.00652992	0.107979	0.139	0.124	1
Lrrc59	0.00659763	-0.207217	0.141	0.155	1
Calm1	0.00661659	-0.119859	0.432	0.439	1
Exoc6	0.00663074	0.161461	0.098	0.085	1
Serpina3g	0.00663404	-0.126755	0.078	0.09	1
Smox	0.0066954	-0.216986	0.145	0.159	1
Slc25a45	0.0068456	0.145574	0.087	0.075	1
Strada	0.00684767	0.165987	0.072	0.062	1
Rarg	0.00686328	-0.206853	0.094	0.106	1
Dcp2	0.00687348	0.138806	0.166	0.151	1
Lrp5	0.00692372	0.318573	0.07	0.06	1
Parvb	0.00693148	-0.831729	0.009	0.014	1
Aars	0.00699099	0.144254	0.139	0.125	1
Nr4a3	0.00700157	-0.196124	0.183	0.197	1
Abcc3	0.00703364	-0.327218	0.017	0.023	1
Zdhhc17	0.0070416	0.147264	0.092	0.08	1
Pacs2	0.00709085	0.264248	0.051	0.043	1
Xab2	0.00711564	0.111656	0.116	0.103	1
Ndufb6	0.00713063	-0.197192	0.216	0.229	1
Pid1	0.00715592	-0.272097	0.056	0.066	1
Atf2	0.00715827	0.159493	0.151	0.136	1
Ttc38	0.00717665	0.375969	0.032	0.025	1
Osbpl7	0.00720411	0.285679	0.064	0.055	1
Ccdc84	0.00721488	0.18936	0.071	0.061	1
Chuk	0.00722262	0.144256	0.086	0.074	1
Dgcr2	0.00723078	0.102791	0.148	0.132	1
Slco3a1	0.00724529	-0.203467	0.184	0.199	1
Ubr7	0.00727922	0.113253	0.109	0.096	1
Msrb1	0.00731365	-0.116981	0.29	0.306	1
Prr7	0.00736846	-0.181277	0.153	0.167	1
Rpap3	0.0073755	0.384196	0.027	0.02	1
Pdcd2	0.00742096	0.202602	0.126	0.113	1
Rflnb	0.007458	-0.260813	0.177	0.189	1
Cdk12	0.00746995	0.101347	0.219	0.201	1
Fam120a	0.00747017	0.139293	0.13	0.116	1
Zbtb11	0.00747295	0.144922	0.183	0.167	1
Hif1an	0.00748289	0.161593	0.117	0.104	1
Tmem251	0.00750881	0.159483	0.09	0.079	1
Zc3h6	0.00751119	0.128099	0.116	0.103	1
Phf11a	0.00753551	-0.299358	0.028	0.035	1
Hars	0.00763351	0.143901	0.142	0.128	1
Fbxo5	0.00763739	0.330151	0.021	0.016	1
F13a1	0.00768028	-0.337148	0.035	0.042	1
Ddhd2	0.00769119	0.151842	0.087	0.076	1
Pdlim1	0.00770007	-0.224669	0.169	0.183	1
Metap1d	0.00771716	0.138716	0.072	0.062	1
C4b	0.00775186	-0.448473	0.022	0.028	1
Mlx	0.00777171	0.204638	0.084	0.073	1
Cdr2	0.00778058	0.240001	0.038	0.03	1
Jcad	0.00779735	-0.693684	0.009	0.013	1
Ppm1m	0.00782124	0.102163	0.152	0.137	1
Ogfod3	0.00786527	0.335947	0.032	0.025	1
Tnfsf13b	0.00788096	0.903491	0.011	0.008	1
Nelfb	0.00792101	0.118572	0.174	0.159	1
Ncf4	0.00794763	-0.151308	0.203	0.218	1
Trbv29	0.00797975	-0.606827	0.026	0.033	1
Mtmr3	0.00798513	0.115663	0.162	0.147	1
Zfp869	0.00800397	0.359197	0.039	0.032	1
2024-09-08	0.00801032	-0.191669	0.058	0.068	1
Tmod3	0.00801051	-0.139649	0.345	0.358	1
Suz12	0.00801807	0.101375	0.183	0.166	1
Sf3b4	0.00803002	0.121762	0.118	0.105	1
Odc1	0.00809667	0.137447	0.323	0.303	1
Cln5	0.00810921	-0.313995	0.072	0.082	1
Rtel1	0.00815597	0.223762	0.032	0.025	1
Mto1	0.00825788	0.154513	0.076	0.066	1
Cdkn1a	0.00828822	-0.175248	0.192	0.207	1
Mpi	0.00829488	-0.446341	0.019	0.025	1
S100a10	0.00832109	-0.127899	0.479	0.488	1
Dpy19l4	0.00834247	0.313499	0.032	0.025	1
Plcb2	0.00836553	-0.116212	0.216	0.231	1
Trappc8	0.00840085	0.119359	0.155	0.14	1
Arhgef37	0.00842149	-0.512321	0.009	0.014	1
Vcpkmt	0.00847389	0.176828	0.091	0.079	1
Vopp1	0.00848536	-0.202705	0.121	0.134	1
Cstb	0.00849801	-0.136343	0.247	0.262	1
Hdhd5	0.00851325	0.122998	0.155	0.14	1
Plau	0.00854437	-0.490453	0.039	0.047	1
Tigd2	0.00856078	0.153422	0.079	0.068	1
Ier3	0.00860732	0.105366	0.218	0.2	1
Cd68	0.00865705	-0.178823	0.178	0.193	1
Ceacam1	0.00867568	-0.426698	0.02	0.026	1
Slc35a5	0.00868037	0.194014	0.096	0.084	1
Art4	0.00869858	0.538855	0.012	0.008	1
Cd300a	0.0087157	-0.221157	0.076	0.087	1
Pja2	0.00872652	0.162176	0.074	0.064	1
Dars	0.00877631	0.110874	0.192	0.176	1
Gas8	0.00878515	-0.442003	0.013	0.018	1
Ssr4	0.00880547	-0.169065	0.222	0.236	1
Jpt1	0.00882691	-0.104119	0.508	0.518	1
Cacybp	0.00888871	0.113374	0.163	0.147	1
2024-03-05	0.00898538	-0.282091	0.058	0.067	1
Brpf3	0.00900083	0.158678	0.071	0.061	1
Mtg2	0.00901344	0.160757	0.066	0.056	1
Gss	0.00909406	-0.482458	0.025	0.031	1
Hcfc2	0.00916915	0.176929	0.06	0.051	1
Prr12	0.00927981	0.110024	0.238	0.221	1
Ripor2	0.00928157	-0.102829	0.525	0.532	1
Keap1	0.00930881	0.161677	0.133	0.12	1
Tbc1d2b	0.00941528	0.164013	0.128	0.116	1
Safb	0.00942157	0.101721	0.212	0.195	1
Nod2	0.00954181	-0.458589	0.031	0.038	1
Pltp	0.00959929	-0.224478	0.107	0.118	1
Csrnp1	0.00964243	-0.136501	0.378	0.389	1
Lpar5	0.00964726	-0.428554	0.019	0.025	1
Adgrf5	0.009671	-0.538034	0.008	0.012	1
Cd93	0.00969924	-0.232675	0.031	0.039	1
Eid1	0.0097544	-0.184152	0.224	0.237	1
Trim33	0.00976868	0.168624	0.101	0.089	1
Trbv17	0.00980776	0.425011	0.025	0.019	1
Selenom	0.00994817	-0.679347	0.01	0.014	1
Chst10	0.00997626	-0.38548	0.018	0.024	1
Gabarapl1	0.0100506	-0.30531	0.046	0.054	1
Prps2	0.0100923	0.167316	0.101	0.089	1
Csf3r	0.0101025	-0.201204	0.206	0.219	1
Gprasp1	0.0101028	0.117432	0.1	0.088	1
Pola2	0.0101066	0.109584	0.12	0.106	1
Hk3	0.0101908	-0.2652	0.021	0.027	1
Pa2g4	0.0101925	0.15502	0.134	0.121	1
Prelid1	0.0102237	-0.151288	0.298	0.309	1
Mfsd5	0.0102576	0.164027	0.118	0.106	1
Diaph1	0.0102615	-0.118409	0.287	0.303	1
Hmbox1	0.0102784	0.137232	0.107	0.095	1
Themis	0.0102972	-0.169923	0.274	0.285	1
Cacna1d	0.0103351	-0.291951	0.013	0.017	1
Wwtr1	0.0103697	-0.839556	0.007	0.011	1
Slain1	0.010379	0.117028	0.192	0.176	1
Mcm2	0.0104198	0.145985	0.13	0.117	1
Bri3	0.0104383	-0.184118	0.163	0.176	1
Ccl7	0.0104417	-0.247011	0.111	0.123	1
Ireb2	0.010497	0.106157	0.126	0.113	1
Mif4gd	0.0105118	0.150006	0.232	0.215	1
Gch1	0.0105281	-0.213564	0.112	0.124	1
Trbv13-3	0.0105363	0.238916	0.062	0.053	1
Alad	0.0105392	0.182109	0.082	0.071	1
Alkbh5	0.0105436	0.108185	0.252	0.235	1
Dgke	0.0105509	-0.37581	0.051	0.059	1
Ppcs	0.0105682	0.15445	0.045	0.037	1
Siglec1	0.0105709	-0.345802	0.049	0.058	1
D5Ertd579e	0.0105855	0.137682	0.096	0.084	1
Rbbp7	0.0105894	0.102388	0.267	0.249	1
Pus7	0.0106143	0.415313	0.025	0.019	1
Pdia3	0.0106445	-0.14509	0.305	0.318	1
Ccl12	0.0107078	-0.269678	0.048	0.056	1
Col11a2	0.0107766	0.214925	0.062	0.053	1
Hltf	0.0107878	0.134444	0.094	0.083	1
Myo1c	0.0108031	-0.273592	0.09	0.101	1
Opa1	0.0108033	0.101723	0.098	0.086	1
Eif2ak2	0.0108234	-0.313529	0.042	0.05	1
Timp1	0.0108262	-0.48072	0.006	0.01	1
Cgas	0.0108356	-0.361433	0.03	0.037	1
Trmt10c	0.0108561	0.110257	0.1	0.088	1
Ifitm1	0.0108846	0.147035	0.081	0.07	1
Zhx1	0.0109254	0.121736	0.141	0.127	1
Cpsf1	0.0109399	0.127603	0.168	0.153	1
Eif4a3	0.0109528	0.135945	0.086	0.075	1
Cbx3	0.0109576	0.11028	0.128	0.114	1
Celsr1	0.0110384	0.138574	0.147	0.133	1
Sra1	0.0110412	0.105399	0.181	0.165	1
Gabbr1	0.0111525	-0.188304	0.226	0.239	1
Atg4b	0.0111733	0.140472	0.156	0.143	1
Dpep2	0.0112162	-0.422225	0.03	0.037	1
Gclm	0.0112618	0.104431	0.061	0.052	1
Golga7	0.0112763	0.118641	0.196	0.181	1
Gpx2	0.0112806	0.206692	0.025	0.019	1
Aldoa	0.0112824	-0.141677	0.3	0.314	1
Cd33	0.0113199	0.173887	0.092	0.081	1
Hectd4	0.0113689	0.179247	0.125	0.113	1
Sacm1l	0.0113753	0.100484	0.13	0.116	1
Rab1b	0.0114739	-0.149769	0.245	0.259	1
Them6	0.0115358	0.141057	0.094	0.083	1
Abi2	0.0115388	0.306164	0.024	0.019	1
Sec24a	0.0115736	0.10349	0.135	0.122	1
Abcb1a	0.0116169	0.237342	0.062	0.053	1
Nme7	0.0116365	0.199609	0.041	0.034	1
Hspa4	0.0116536	0.176763	0.098	0.087	1
Slc30a9	0.0117205	0.169369	0.07	0.06	1
Zfp729b	0.0117457	0.154546	0.046	0.038	1
Tnfrsf21	0.0117944	-0.427558	0.024	0.031	1
Donson	0.0117974	0.118301	0.222	0.206	1
Susd3	0.0118337	0.13223	0.062	0.053	1
Coq3	0.0118342	0.239517	0.035	0.028	1
Rragd	0.0118931	0.303618	0.023	0.018	1
Wipf2	0.0119316	0.121535	0.076	0.065	1
Cip2a	0.0119459	-0.593661	0.012	0.017	1
Trmt1	0.0119468	0.218417	0.092	0.082	1
Gprc5a	0.0119727	-0.683989	0.01	0.014	1
Brk1	0.0120286	-0.124757	0.368	0.379	1
Zfp106	0.0120517	0.101562	0.186	0.171	1
Srd5a3	0.0120564	0.156691	0.056	0.048	1
Phf11c	0.0121073	0.113285	0.154	0.14	1
Pgap2	0.0121078	-0.392712	0.033	0.04	1
Ptdss1	0.0121206	0.101072	0.164	0.149	1
Tmem184c	0.012148	0.288531	0.037	0.03	1
Ipo9	0.012151	0.20499	0.111	0.099	1
Ddx52	0.0121842	0.133236	0.126	0.113	1
Dph3	0.0122429	0.106213	0.11	0.098	1
Ddx43	0.0122659	0.273572	0.033	0.026	1
S100a11	0.0122816	-0.11547	0.445	0.456	1
Smarca2	0.0122851	0.116902	0.164	0.15	1
Ola1	0.0122913	0.112828	0.15	0.136	1
Hacd4	0.0123814	-0.49461	0.014	0.019	1
Arhgap29	0.0124422	-0.610639	0.009	0.013	1
Trp53rkb	0.0125005	0.757537	0.01	0.006	1
Tbcb	0.0126033	-0.182387	0.084	0.095	1
Glud1	0.0126546	-0.156487	0.332	0.341	1
Acp1	0.0127322	0.167144	0.105	0.094	1
Ksr1	0.0127525	0.203773	0.067	0.058	1
Neurl4	0.0128267	0.11526	0.068	0.059	1
Il1f9	0.0128462	0.470848	0.021	0.016	1
Ppil1	0.012993	0.132395	0.072	0.062	1
B4galt6	0.0130431	-0.373947	0.01	0.014	1
Mbnl3	0.0131449	0.206641	0.077	0.067	1
Lingo4	0.0132667	-0.406303	0.012	0.016	1
Slc8a1	0.0132855	-0.205547	0.033	0.04	1
Pmp22	0.0132978	-0.40252	0.007	0.011	1
Gapvd1	0.013314	0.130032	0.158	0.145	1
Fcgrt	0.0133281	-0.292692	0.048	0.056	1
Ctcf	0.0133282	0.145627	0.237	0.221	1
Panx1	0.0133361	0.152927	0.1	0.089	1
Cyba	0.0133391	-0.110599	0.394	0.406	1
Fnip2	0.0133968	-0.23796	0.043	0.051	1
Ccdc82	0.013397	0.104009	0.189	0.174	1
Snx17	0.0134228	0.103032	0.247	0.23	1
Tipin	0.0134411	0.161928	0.071	0.061	1
Dbf4	0.0134514	0.13808	0.08	0.07	1
Osbpl9	0.0134683	-0.114906	0.299	0.314	1
Fam98c	0.0135109	0.173673	0.106	0.094	1
Caprin1	0.0135367	0.143004	0.13	0.117	1
Sox4	0.0136178	-0.608676	0.027	0.033	1
Palm	0.0136815	-0.435761	0.02	0.025	1
Phospho2	0.0137625	0.335941	0.033	0.026	1
Eml5	0.013971	0.272622	0.047	0.04	1
Ppargc1b	0.0139962	0.209809	0.06	0.051	1
Cisd3	0.0140203	0.184501	0.068	0.059	1
Ap1m1	0.0140292	0.130255	0.177	0.162	1
Rab20	0.0140467	-0.169752	0.085	0.095	1
Mfng	0.0140475	0.135384	0.169	0.155	1
Gzmk	0.0140602	0.316977	0.027	0.021	1
Stard3nl	0.0140926	-0.301309	0.054	0.063	1
Tep1	0.0142002	-0.282995	0.055	0.063	1
Lgals4	0.0142177	0.242019	0.036	0.029	1
Nup37	0.014257	0.215001	0.035	0.028	1
Acap1	0.0143563	-0.115203	0.415	0.423	1
C1ra	0.0143621	0.607205	0.012	0.008	1
Mfsd14b	0.0144419	0.11002	0.146	0.132	1
Snapc1	0.0144443	0.159916	0.099	0.088	1
Dpy30	0.0144452	0.138609	0.116	0.104	1
Gtf3a	0.0146338	0.183635	0.086	0.076	1
Klhl21	0.014691	0.173718	0.058	0.05	1
Zbed4	0.0146979	0.366035	0.025	0.019	1
Eif5	0.0147022	-0.26929	0.089	0.099	1
Trim29	0.0147269	-0.381083	0.01	0.014	1
Cd180	0.014762	-0.399543	0.03	0.036	1
Hat1	0.0147808	-0.22587	0.117	0.128	1
Spata5	0.0148213	0.105232	0.175	0.161	1
Zfp638	0.0148217	0.149302	0.112	0.1	1
Abl2	0.0148719	0.155191	0.116	0.104	1
Ciao3	0.0149004	0.173677	0.049	0.041	1
Uap1l1	0.0149279	-0.276444	0.031	0.038	1
Twsg1	0.0149394	0.167546	0.08	0.07	1
Cd3g	0.0149493	-0.111716	0.605	0.607	1
Hist1h1e	0.0150772	-0.113916	0.315	0.329	1
Dcxr	0.0151206	0.347994	0.018	0.013	1
Snx6	0.0151364	0.125613	0.144	0.131	1
Rab18	0.015194	0.106696	0.285	0.267	1
Ctla2b	0.0152257	0.299114	0.053	0.045	1
Ikzf5	0.0152309	-0.150084	0.144	0.157	1
Slc30a1	0.0153252	-0.257601	0.095	0.106	1
Zscan22	0.0153291	0.277593	0.02	0.015	1
Zfp512b	0.015355	0.105453	0.113	0.101	1
Mapkap1	0.0153744	0.181241	0.077	0.067	1
Crip2	0.0155779	-0.3899	0.021	0.027	1
Utf1	0.0155957	-0.611835	0.009	0.013	1
Zbtb2	0.0156022	0.116313	0.1	0.089	1
Hnrnpab	0.0156328	-0.146117	0.24	0.253	1
Map3k2	0.015646	0.129734	0.155	0.141	1
Myo9b	0.0157809	0.142056	0.134	0.122	1
Zbtb37	0.0158015	0.190216	0.073	0.064	1
Ube2w	0.0158812	0.11438	0.109	0.097	1
Rbm15	0.0158934	0.108563	0.168	0.154	1
Pou2f1	0.0159575	0.146893	0.074	0.064	1
Mnt	0.0159828	0.134246	0.118	0.106	1
Ptgir	0.0160786	-0.308457	0.02	0.026	1
Taf1d	0.0161162	0.106704	0.268	0.252	1
Cbfa2t3	0.0161249	-0.609776	0.013	0.017	1
Magi3	0.0161331	0.44764	0.017	0.013	1
Wdr3	0.0161629	0.159852	0.097	0.086	1
Car13	0.0161727	-0.382775	0.017	0.022	1
Fbxw7	0.0161941	0.159481	0.098	0.087	1
Ap3m2	0.0162337	0.118006	0.103	0.092	1
Rbm15b	0.0162573	-0.215772	0.071	0.081	1
Csf2rb2	0.0162962	-0.358592	0.042	0.049	1
Katnb1	0.0163306	0.179577	0.063	0.054	1
Rcan1	0.0165636	-0.550267	0.015	0.02	1
Zfp952	0.0167159	0.208149	0.039	0.032	1
Tchp	0.0167194	0.219615	0.045	0.038	1
Cdv3	0.0167351	0.107776	0.117	0.105	1
Amigo2	0.0167926	0.301106	0.039	0.032	1
Ndufb4	0.016804	0.197693	0.047	0.039	1
Srebf2	0.0168242	-0.113213	0.329	0.344	1
Coa5	0.0169298	0.102578	0.236	0.221	1
Trpv2	0.0169513	-0.180032	0.117	0.129	1
Man1a2	0.0169854	0.135717	0.145	0.132	1
Acad10	0.0170733	0.125693	0.038	0.031	1
Glyctk	0.017155	0.324531	0.022	0.017	1
Actn2	0.017183	-0.434236	0.013	0.017	1
Pfkfb4	0.0172058	0.245388	0.026	0.02	1
Slc37a3	0.0172729	0.101929	0.107	0.095	1
Ttc33	0.0172967	0.179502	0.108	0.097	1
Tfap4	0.0172997	0.170068	0.078	0.068	1
Ywhaz	0.0173201	0.191388	0.081	0.071	1
Ahnak	0.0173227	-0.110778	0.496	0.504	1
Gsk3a	0.017383	-0.160893	0.23	0.243	1
Msh6	0.0173985	0.202869	0.046	0.038	1
Nde1	0.0174011	-0.31381	0.037	0.045	1
Cycs	0.0176421	0.347438	0.014	0.01	1
Eef1akmt4	0.0176434	-0.380093	0.038	0.045	1
Tsc22d1	0.017785	-0.352535	0.045	0.053	1
Fibp	0.0178652	-0.23014	0.102	0.112	1
Rnf169	0.0178757	0.113936	0.135	0.122	1
Polr3c	0.0179441	0.131438	0.133	0.121	1
Ctsh	0.0180192	-0.193601	0.125	0.137	1
Nol6	0.018051	0.102308	0.14	0.127	1
Setd6	0.0180533	0.184778	0.084	0.074	1
Gfm1	0.0181934	0.207763	0.079	0.069	1
Trim45	0.0183163	0.418523	0.01	0.007	1
Slc35a3	0.0183201	0.137872	0.097	0.086	1
Ap5m1	0.0183275	0.147081	0.072	0.063	1
Pirb	0.0183834	-0.195166	0.096	0.107	1
Ambra1	0.0183886	0.127938	0.179	0.165	1
Depdc5	0.0184267	0.155871	0.084	0.074	1
Ogdh	0.0184663	-0.146146	0.332	0.342	1
Prkcb	0.01848	-0.108476	0.264	0.276	1
Usp53	0.0184834	0.128592	0.065	0.056	1
Phyh	0.0184883	0.108703	0.131	0.119	1
Klhl42	0.0185112	0.261378	0.066	0.058	1
Ramp1	0.0185545	-0.114568	0.318	0.333	1
Acrbp	0.0185594	0.315545	0.018	0.013	1
Itgav	0.0186572	0.21124	0.083	0.074	1
Unkl	0.0187446	0.121716	0.095	0.085	1
Samd10	0.0188165	0.304985	0.029	0.023	1
Pygl	0.0188192	-0.212507	0.053	0.061	1
Lias	0.0188302	0.139945	0.063	0.054	1
Runx1	0.0188479	-0.159683	0.191	0.203	1
Crim1	0.0188944	0.186774	0.099	0.089	1
Ptpro	0.0189286	-0.338303	0.015	0.02	1
Cep95	0.0189428	0.264492	0.039	0.033	1
Trim34b	0.0190654	0.417379	0.016	0.011	1
Tspan5	0.0190857	0.249653	0.06	0.051	1
Rfx5	0.0191039	0.16983	0.069	0.06	1
Trim30a	0.0191131	0.10005	0.19	0.175	1
Ubtd2	0.0191992	0.411028	0.01	0.007	1
Lin9	0.0192234	0.287126	0.026	0.02	1
Hcn3	0.0192253	0.152041	0.021	0.016	1
Smad5	0.0193208	-0.150894	0.163	0.176	1
Ran	0.0193492	0.29743	0.019	0.014	1
Tnks2	0.0194171	0.119065	0.201	0.187	1
Ssr2	0.0194175	0.114477	0.164	0.151	1
Polr3gl	0.0194722	0.1102	0.124	0.112	1
Jade3	0.0194929	0.227632	0.018	0.013	1
Trim23	0.0195122	0.246032	0.047	0.04	1
BC005561	0.0195279	-0.478489	0.025	0.031	1
Ngrn	0.0195504	0.14024	0.081	0.071	1
Tnfaip2	0.0195533	-0.185916	0.149	0.161	1
Cyth3	0.0196126	0.128753	0.145	0.132	1
Bax	0.0196719	-0.107264	0.373	0.383	1
Dst	0.0200438	-0.187088	0.048	0.055	1
Tesk2	0.0200666	0.31261	0.02	0.015	1
Cep44	0.0201131	0.192736	0.039	0.033	1
Ephx1	0.0201155	-0.232578	0.117	0.127	1
Atox1	0.0201441	-0.175521	0.22	0.231	1
Vhl	0.0202076	-0.200415	0.074	0.083	1
Grpel2	0.0202504	0.298648	0.028	0.023	1
Nt5dc2	0.0203573	-0.582324	0.007	0.011	1
Magt1	0.0203585	-0.140612	0.142	0.154	1
Chpf2	0.020374	0.103318	0.13	0.117	1
Poc5	0.0204137	0.238625	0.055	0.047	1
Pard3	0.0204961	-0.151584	0.034	0.041	1
Tbl1x	0.0205111	-0.195256	0.125	0.136	1
Lrif1	0.0205395	0.193229	0.06	0.052	1
Dnajc19	0.0205528	0.394281	0.027	0.022	1
Runx2	0.0205961	-0.189552	0.107	0.118	1
Virma	0.0206434	0.171535	0.102	0.092	1
Cntln	0.0207198	-0.432768	0.011	0.015	1
Arid3a	0.02072	-0.254123	0.045	0.052	1
Rwdd4a	0.0208548	0.130922	0.057	0.049	1
Sirt2	0.0208988	-0.176089	0.168	0.18	1
Rabl3	0.0209108	0.304251	0.026	0.021	1
Phf11b	0.0209731	-0.252617	0.149	0.159	1
Ears2	0.021118	0.234225	0.054	0.046	1
Ttll4	0.0211226	0.240264	0.045	0.038	1
Stab1	0.0211427	-0.622702	0.012	0.017	1
Acsl4	0.021143	-0.113334	0.148	0.16	1
Qsox2	0.0212387	0.346781	0.026	0.02	1
Rsrc1	0.021281	0.163492	0.048	0.04	1
Smpd2	0.0213532	0.321323	0.035	0.028	1
Osgep	0.0213655	0.12099	0.082	0.072	1
Sem1	0.021396	-0.159697	0.217	0.229	1
Edem3	0.0214508	0.131882	0.092	0.082	1
Nhsl2	0.021541	-0.418663	0.011	0.015	1
Pde12	0.0215801	0.148302	0.088	0.078	1
Setd2	0.0216806	0.108446	0.146	0.134	1
BC147527	0.0216952	0.22755	0.038	0.032	1
Sapcd1	0.0217712	0.441038	0.023	0.018	1
Mcts2	0.0218304	0.124551	0.089	0.079	1
Ifit1bl1	0.021878	-0.239185	0.062	0.07	1
Alg8	0.0219324	0.237187	0.014	0.011	1
Msra	0.0220189	-0.26239	0.064	0.072	1
Prim2	0.0220267	0.116173	0.054	0.046	1
Bud31	0.0220343	0.102589	0.208	0.194	1
Prmt6	0.0220755	-0.279093	0.058	0.067	1
Ssbp2	0.0220772	0.117093	0.095	0.085	1
Ppid	0.0221094	0.26025	0.05	0.042	1
Krt80	0.0221213	-0.269379	0.03	0.037	1
Ikzf2	0.0222257	0.14258	0.107	0.097	1
Slc39a6	0.0222455	0.166448	0.053	0.046	1
Amz1	0.0223692	-0.441183	0.028	0.034	1
Cdk2	0.0223695	0.141467	0.068	0.059	1
Vcan	0.0223698	-0.357983	0.017	0.022	1
Efl1	0.0225341	0.218606	0.091	0.081	1
Zfpm1	0.0225495	0.190109	0.065	0.057	1
Armc7	0.0225786	0.162212	0.089	0.08	1
Ephb6	0.0225793	-0.408072	0.053	0.06	1
Stmn1	0.0226035	-0.299797	0.057	0.065	1
Zw10	0.0226232	0.146267	0.053	0.045	1
Msr1	0.0226628	-0.259246	0.114	0.124	1
Stip1	0.022699	0.102066	0.196	0.181	1
Ubxn6	0.022758	0.103153	0.143	0.131	1
Spindoc	0.0229095	0.11849	0.104	0.093	1
H1f0	0.0229494	-0.241462	0.09	0.1	1
Phc3	0.0230868	0.100153	0.246	0.232	1
Zfp563	0.0231061	0.492122	0.01	0.007	1
Plin3	0.0231322	-0.152384	0.08	0.089	1
Brd3	0.0233088	0.123776	0.076	0.067	1
Arl13b	0.0233092	-0.26555	0.073	0.082	1
Aldh7a1	0.0234009	-0.514589	0.016	0.02	1
Snrpb2	0.0234562	0.106704	0.151	0.138	1
Sidt2	0.0234616	-0.175968	0.171	0.181	1
Klhl15	0.0235146	0.271038	0.046	0.039	1
Mgat1	0.0236346	-0.207975	0.105	0.115	1
Apeh	0.0236681	0.100361	0.159	0.146	1
Slc35b2	0.02367	-0.182621	0.155	0.167	1
Tmbim1	0.0237013	-0.299923	0.049	0.057	1
Hs6st1	0.0237125	0.171647	0.092	0.082	1
Fam111a	0.0239801	0.162892	0.05	0.042	1
Polr2j	0.0240443	0.148279	0.079	0.069	1
Znhit2	0.0240447	0.146959	0.06	0.052	1
Myl12a	0.0241179	-0.141487	0.309	0.316	1
Cct5	0.0241504	0.200542	0.077	0.068	1
Srrd	0.024203	-0.268697	0.042	0.05	1
Marveld1	0.0243749	-0.252192	0.066	0.074	1
Nit2	0.0244282	0.222645	0.057	0.049	1
Hpcal1	0.0244306	0.268471	0.039	0.032	1
Tada3	0.024444	0.167756	0.06	0.052	1
Ccdc71l	0.0245706	-0.179864	0.1	0.11	1
Arl4a	0.0247003	0.115391	0.083	0.074	1
Slc6a8	0.0247059	-0.47549	0.011	0.015	1
Zcchc7	0.0247186	0.119358	0.154	0.141	1
Galnt2	0.0247467	-0.142467	0.226	0.238	1
Dgkd	0.0247539	-0.134825	0.351	0.358	1
Pqlc3	0.0248772	0.192553	0.056	0.049	1
Galnt11	0.0249025	-0.265086	0.084	0.093	1
Bid	0.0249074	0.17578	0.046	0.039	1
Ccr8	0.0251213	0.165766	0.077	0.068	1
H2-M3	0.0252349	0.103118	0.227	0.213	1
Hif1a	0.0252531	0.109568	0.169	0.156	1
Gga3	0.0253154	0.123363	0.106	0.095	1
Tgtp1	0.0253531	0.204531	0.062	0.054	1
Adprhl2	0.0254662	0.155911	0.071	0.062	1
Glmn	0.0254758	0.264592	0.022	0.017	1
Tcn2	0.0254787	-0.266106	0.098	0.107	1
Socs7	0.0255341	0.229143	0.028	0.022	1
Insl6	0.0255739	0.125204	0.034	0.028	1
Ctr9	0.0256595	0.117058	0.104	0.093	1
Lrmp	0.0256701	-0.146383	0.191	0.203	1
Brcc3	0.0258207	0.212423	0.061	0.053	1
Nefh	0.0260625	0.226003	0.02	0.015	1
Dnajc1	0.0261343	0.122183	0.096	0.086	1
Adgre4	0.0261637	-0.444612	0.01	0.013	1
Man2b1	0.0262183	-0.147494	0.264	0.273	1
Rims3	0.0263302	0.432157	0.019	0.015	1
Smim27	0.026423	0.122431	0.048	0.041	1
Abce1	0.0265142	0.1297	0.083	0.074	1
Ldlr	0.0265323	-0.194364	0.053	0.061	1
Mars2	0.0265653	0.235315	0.029	0.023	1
Slc9a9	0.0268277	-0.179524	0.098	0.108	1
Tmem143	0.0268327	0.2602	0.024	0.019	1
Cstf1	0.026943	0.15174	0.075	0.066	1
Nup43	0.0269503	0.457072	0.018	0.014	1
Cog3	0.027016	0.10694	0.098	0.088	1
Pram1	0.0270356	-0.409572	0.018	0.022	1
Brip1	0.0271599	0.63635	0.012	0.008	1
Pla2g4a	0.0271759	-0.419876	0.019	0.023	1
Fgd2	0.0272085	-0.550284	0.013	0.017	1
Plxna1	0.0272194	-0.262519	0.036	0.042	1
Sav1	0.0273131	0.130081	0.112	0.102	1
Slc31a2	0.027445	-0.182352	0.038	0.045	1
Hnrnpu	0.0274714	-0.102823	0.392	0.401	1
Gatc	0.0274958	0.224588	0.027	0.022	1
Timm21	0.0275555	0.26542	0.04	0.034	1
Zkscan6	0.0275893	0.142039	0.088	0.078	1
Cct4	0.0276969	0.124147	0.142	0.13	1
Fkbp4	0.0279898	0.131539	0.097	0.088	1
Myof	0.0281246	-0.204443	0.058	0.066	1
Bod1l	0.0281393	0.130572	0.118	0.107	1
Abhd17c	0.0281518	0.143355	0.074	0.065	1
Alg5	0.0281809	0.13654	0.078	0.069	1
Ncoa6	0.0282218	0.187353	0.097	0.087	1
Acd	0.0282247	0.118995	0.114	0.103	1
Asxl1	0.0282419	0.116088	0.194	0.181	1
Fanci	0.0283249	0.289803	0.023	0.019	1
Ric8b	0.0283824	0.112646	0.129	0.118	1
Slc25a40	0.0285466	0.148363	0.052	0.045	1
Slf1	0.0285946	0.136911	0.045	0.038	1
Osbpl11	0.0286653	0.150378	0.094	0.085	1
Zscan29	0.028712	0.126002	0.097	0.087	1
Pla2g15	0.0287207	-0.249623	0.054	0.062	1
Zfp507	0.0287253	0.168154	0.068	0.06	1
Mus81	0.0287461	0.134472	0.06	0.052	1
Tjap1	0.0288995	-0.221951	0.082	0.091	1
Atr	0.0289911	0.25345	0.045	0.038	1
Olfr60	0.0290608	-0.265024	0.008	0.011	1
Itgax	0.0292289	-0.299339	0.048	0.055	1
Snupn	0.0292309	0.338341	0.019	0.014	1
Fan1	0.0293344	0.265882	0.036	0.03	1
Litaf	0.0294012	-0.154353	0.206	0.218	1
Adgre1	0.0295738	-0.264928	0.034	0.04	1
Gda	0.0295769	-0.156963	0.108	0.119	1
Bcas3	0.0295872	0.153091	0.077	0.068	1
Prr14l	0.0295916	0.128966	0.133	0.122	1
Blvra	0.0296616	-0.20551	0.08	0.089	1
Ipo13	0.0298454	0.138036	0.065	0.057	1
Jaml	0.0298552	-0.215998	0.135	0.145	1
Arl3	0.0300413	-0.28643	0.039	0.046	1
Ostc	0.0302121	-0.170369	0.183	0.194	1
Setd5	0.0302809	0.121522	0.215	0.201	1
Pfn2	0.0304168	0.447601	0.019	0.015	1
Rex1bd	0.0304435	0.136092	0.103	0.093	1
Arhgef10	0.0305914	0.190431	0.036	0.03	1
Gnl2	0.0308378	0.152684	0.085	0.076	1
Os9	0.030851	-0.122807	0.25	0.261	1
Mcrs1	0.0308957	0.130764	0.072	0.064	1
Dhrs7	0.0309268	0.13923	0.075	0.067	1
Arhgef10l	0.0309701	-0.254972	0.017	0.022	1
Cdk5rap2	0.0310068	0.12265	0.057	0.049	1
Ttc5	0.0310318	-0.260554	0.049	0.057	1
Aarsd1	0.0311052	0.16724	0.093	0.084	1
Suco	0.0311222	0.100966	0.17	0.158	1
Ift46	0.0311249	-0.185543	0.067	0.075	1
Mcoln1	0.0311305	0.150998	0.088	0.079	1
Pwwp2b	0.0311336	-0.291553	0.018	0.023	1
Uqcrh	0.0311709	0.378857	0.011	0.008	1
Nedd4l	0.0311996	-0.341983	0.029	0.035	1
Gfm2	0.0312273	0.175129	0.06	0.053	1
Mecp2	0.0312348	0.120936	0.14	0.128	1
Fpr2	0.0312707	-0.15879	0.146	0.157	1
Rfxap	0.0313399	0.190175	0.095	0.085	1
Nadk2	0.0313417	0.106831	0.046	0.039	1
Gpn1	0.0313554	0.14149	0.081	0.072	1
Tube1	0.0316009	-0.359223	0.01	0.014	1
Naga	0.0316406	-0.164983	0.129	0.14	1
Itpr1	0.0317232	-0.187191	0.12	0.13	1
Naip2	0.0318548	-0.177125	0.055	0.063	1
Trmt10a	0.0319169	-0.461778	0.019	0.024	1
Lage3	0.0319671	-0.376157	0.015	0.019	1
Tnks1bp1	0.032031	0.153128	0.057	0.05	1
Ankrd49	0.032123	0.214113	0.042	0.035	1
Zfp341	0.0321883	-0.501943	0.01	0.013	1
Entpd1	0.0322081	-0.224381	0.078	0.086	1
Ice2	0.032358	0.201561	0.042	0.036	1
Mcm4	0.032407	0.127724	0.135	0.124	1
Utp6	0.0324275	0.148752	0.122	0.111	1
Dnajc6	0.0324571	-0.660092	0.012	0.016	1
Zbtb38	0.0324632	0.139005	0.117	0.107	1
Csnk2a2	0.0325346	0.116958	0.099	0.089	1
Zfp597	0.0325658	0.158961	0.047	0.04	1
Comt	0.0325672	-0.252506	0.063	0.071	1
Terf2ip	0.0326862	-0.310783	0.054	0.061	1
Dnaja4	0.0327095	0.162116	0.093	0.084	1
Uimc1	0.0328043	0.171766	0.084	0.075	1
Wipi2	0.0328274	0.11412	0.104	0.094	1
Ccr9	0.0328503	-0.450139	0.028	0.034	1
Ppm1l	0.0328578	0.157399	0.05	0.043	1
Rbm12b2	0.0328799	0.116099	0.067	0.059	1
Endod1	0.0330957	0.249025	0.043	0.036	1
Klhl36	0.0333096	0.199988	0.047	0.04	1
Rassf3	0.0333236	-0.212719	0.129	0.139	1
Upf3b	0.0333427	0.137422	0.117	0.107	1
Cd22	0.0334069	0.287625	0.025	0.02	1
Gmip	0.0335623	-0.141113	0.175	0.186	1
Dop1b	0.0336119	0.127998	0.099	0.089	1
Rpp30	0.0336618	0.208451	0.041	0.035	1
Pacsin2	0.0337018	-0.198188	0.11	0.12	1
Dennd4a	0.0337462	-0.142442	0.187	0.199	1
Qtrt1	0.033766	0.182505	0.076	0.067	1
Vamp5	0.0337902	-0.389803	0.024	0.03	1
Kif3c	0.0337963	-0.224403	0.039	0.045	1
Metrnl	0.0340224	-0.182126	0.093	0.102	1
Fam129a	0.0340336	-0.186735	0.157	0.168	1
Sh3pxd2b	0.0341052	-0.33832	0.042	0.048	1
Sntb2	0.0341491	0.163833	0.079	0.07	1
Sgcb	0.0342003	0.154265	0.04	0.034	1
Lrrc75b	0.0342802	0.167152	0.026	0.021	1
Slc9a4	0.0342909	0.666603	0.012	0.008	1
Slc35f5	0.0343421	-0.561022	0.008	0.011	1
Prkcsh	0.0343929	0.117509	0.165	0.154	1
Ssr3	0.0344236	-0.16736	0.174	0.185	1
Taf1c	0.0344429	0.248414	0.044	0.038	1
Ncf2	0.034498	-0.145188	0.157	0.168	1
Brox	0.0347623	0.129254	0.077	0.069	1
Tnk2	0.0349961	-0.198011	0.122	0.132	1
Acsf3	0.0351018	0.264561	0.042	0.036	1
Dgat1	0.0351163	-0.19562	0.095	0.104	1
Itgae	0.0351619	-0.20654	0.065	0.073	1
Mtrf1l	0.0351665	0.108437	0.061	0.053	1
Hdac5	0.0352446	-0.193807	0.103	0.113	1
Fancl	0.0352716	0.196168	0.062	0.055	1
Trmt61a	0.0353273	0.156617	0.058	0.051	1
Lmtk2	0.0353366	0.163889	0.062	0.055	1
Pex16	0.035371	-0.267546	0.072	0.08	1
Get4	0.0353803	0.130967	0.124	0.113	1
Cpne7	0.0354072	0.412232	0.012	0.008	1
Tbx6	0.035475	0.188712	0.03	0.025	1
Hps6	0.0355841	-0.573071	0.017	0.021	1
Rheb	0.0356055	-0.194937	0.168	0.178	1
Cnot6	0.0357283	0.134637	0.133	0.122	1
Tank	0.0359036	-0.157197	0.168	0.179	1
Scoc	0.0359633	0.291593	0.021	0.016	1
Commd6	0.0359647	0.126107	0.092	0.083	1
Sez6l2	0.0360595	0.431053	0.014	0.011	1
Znfx1	0.0361316	-0.208444	0.132	0.142	1
Reep5	0.0361459	-0.134321	0.31	0.319	1
Hspbap1	0.0361938	0.124703	0.053	0.046	1
Phf20	0.0362236	0.131746	0.125	0.115	1
Ninj1	0.0362303	-0.215764	0.095	0.103	1
Ulk3	0.036305	-0.199368	0.079	0.088	1
Antxr2	0.0363897	-0.17428	0.155	0.165	1
Dhx33	0.0364827	0.134452	0.096	0.086	1
Dhx30	0.0364875	0.117503	0.094	0.085	1
Zfp263	0.0366015	0.14763	0.13	0.119	1
Cmtm7	0.0366498	-0.175924	0.115	0.125	1
Gtf2e2	0.0366502	0.161584	0.064	0.057	1
Zfp398	0.0366507	0.136214	0.088	0.079	1
Amacr	0.0367877	0.521468	0.011	0.008	1
Stx11	0.0368566	-0.162443	0.101	0.11	1
Cyfip1	0.0370885	-0.273692	0.071	0.078	1
Ppp1r7	0.0371364	-0.201873	0.121	0.13	1
Timmdc1	0.0373341	0.165628	0.038	0.032	1
Txn1	0.037397	-0.120341	0.216	0.227	1
Sfmbt2	0.0374042	0.104092	0.036	0.03	1
Spock2	0.0380426	0.324442	0.035	0.029	1
Ifi209	0.0382106	-0.14068	0.18	0.191	1
Pmaip1	0.0382458	-0.202313	0.091	0.099	1
Gns	0.0382605	-0.161467	0.174	0.184	1
Asah1	0.0383207	-0.291465	0.05	0.057	1
Epm2aip1	0.0383538	0.126271	0.152	0.14	1
Cnpy3	0.0384138	-0.229902	0.102	0.111	1
Mt2	0.0384699	0.267733	0.045	0.039	1
mt-Nd6	0.0385613	-0.11732	0.165	0.176	1
Tbp	0.0385636	0.107396	0.081	0.072	1
Slc4a1ap	0.038574	0.124205	0.111	0.101	1
B4galt5	0.0386767	-0.155337	0.132	0.142	1
Arl14ep	0.0387133	-0.22534	0.069	0.077	1
Timm9	0.0387905	0.167303	0.057	0.05	1
Rnf185	0.0388954	0.171907	0.052	0.046	1
Prg4	0.0390061	0.36501	0.011	0.008	1
Tada2a	0.0390958	0.234758	0.023	0.018	1
Klf7	0.039364	-0.174149	0.126	0.135	1
Tmem203	0.0394188	0.14691	0.108	0.099	1
Lrg1	0.0396023	0.143505	0.064	0.056	1
Ddx55	0.0396317	0.106528	0.066	0.058	1
Dnajc24	0.0396712	0.146831	0.091	0.082	1
Pomc	0.0397356	0.440024	0.027	0.022	1
Wdr76	0.0397653	0.104915	0.065	0.058	1
Whrn	0.0397936	0.205399	0.051	0.044	1
Il1rn	0.0398106	-0.187186	0.109	0.118	1
Rfc4	0.0398118	0.245037	0.03	0.025	1
Cep57l1	0.0399302	0.216306	0.034	0.028	1
Slc7a8	0.0399384	-0.117012	0.051	0.059	1
Pard6g	0.0400701	0.344049	0.022	0.017	1
Sytl3	0.0402382	0.186115	0.077	0.069	1
Gstcd	0.0403156	0.185038	0.058	0.051	1
Ch25h	0.0403566	-0.353212	0.019	0.023	1
Pcgf6	0.0403585	0.264445	0.053	0.046	1
Epas1	0.0403696	-0.151574	0.07	0.078	1
Sdc1	0.0403834	-0.150983	0.026	0.032	1
Ergic1	0.0405728	0.184481	0.095	0.087	1
Ctu2	0.0406727	0.105867	0.096	0.087	1
Dusp12	0.0407695	0.251131	0.055	0.048	1
Cdh24	0.0408323	-0.500263	0.019	0.024	1
Tent2	0.0409577	0.123185	0.1	0.091	1
Micos13	0.0410335	-0.125747	0.245	0.255	1
Hip1r	0.0411774	0.100738	0.159	0.147	1
Ecsit	0.0414427	0.115651	0.077	0.069	1
Kif2a	0.0415533	0.156068	0.081	0.073	1
Hemk1	0.041625	0.250558	0.023	0.019	1
Ltb4r1	0.0417201	-0.241201	0.041	0.048	1
Atrnl1	0.0418051	-0.236117	0.073	0.081	1
Ipo7	0.0418594	0.177473	0.036	0.03	1
Zan	0.042	-0.586206	0.009	0.012	1
Cd99l2	0.0421017	0.187075	0.034	0.028	1
Uprt	0.0421134	0.182381	0.065	0.058	1
Rhot2	0.0421421	0.134371	0.051	0.044	1
Tnfrsf12a	0.0421872	-0.236844	0.054	0.062	1
Ccl4	0.0422153	-0.143647	0.174	0.185	1
Atl2	0.0423309	0.108912	0.102	0.093	1
Klf10	0.0425499	-0.21465	0.077	0.085	1
Unc5cl	0.0426767	0.190516	0.034	0.028	1
Pcyt1a	0.0427898	-0.159292	0.055	0.063	1
Endov	0.0428987	0.160138	0.055	0.048	1
Entpd5	0.0429107	0.116421	0.149	0.139	1
Hbp1	0.0429771	-0.124615	0.232	0.242	1
Gpr141	0.0429789	-0.378611	0.021	0.025	1
Neurl3	0.0429915	0.103664	0.395	0.381	1
Bin3	0.0430456	0.108577	0.152	0.141	1
Alpl	0.0430725	0.268747	0.021	0.017	1
Xpo7	0.0431215	0.134091	0.126	0.116	1
Etfb	0.043186	-0.164176	0.181	0.191	1
Rai1	0.0432519	-0.145419	0.142	0.152	1
Ms4a8a	0.0432679	-0.202481	0.056	0.063	1
Ccr6	0.0433972	-0.153194	0.029	0.035	1
Cenpb	0.0434261	-0.184616	0.163	0.173	1
Rasgrp4	0.0436819	-0.296687	0.031	0.036	1
Ppp4c	0.0436933	-0.115158	0.243	0.255	1
Ccdc92	0.0437591	0.227869	0.048	0.041	1
Ssbp3	0.0437677	-0.222422	0.107	0.116	1
Lad1	0.0437844	-0.125633	0.011	0.008	1
Bik	0.0437944	-0.500766	0.012	0.016	1
Gpatch11	0.0438509	0.122238	0.126	0.116	1
Srfbp1	0.0440231	-0.16007	0.092	0.101	1
Mtus1	0.0441443	-0.296761	0.029	0.035	1
Nup188	0.0442176	0.180124	0.094	0.086	1
Ccdc91	0.0443152	-0.228585	0.04	0.047	1
Cxcr5	0.0443358	-0.284798	0.045	0.052	1
Mlkl	0.044684	-0.393016	0.014	0.018	1
Cetn3	0.0447091	-0.154598	0.186	0.196	1
Gpat3	0.0450578	-0.277697	0.035	0.041	1
Etfbkmt	0.0451784	0.125369	0.064	0.057	1
Tubb2b	0.0451824	-0.388313	0.025	0.03	1
Pdlim7	0.0452182	-0.176599	0.055	0.062	1
Cmklr1	0.0452891	-0.187329	0.024	0.029	1
Zfp383	0.0453611	0.402041	0.011	0.008	1
Mmp12	0.0454718	-0.347354	0.013	0.017	1
Ube3c	0.0454768	0.104918	0.12	0.11	1
Shld3	0.0455153	0.162349	0.036	0.03	1
Ddx20	0.0455607	0.195093	0.049	0.042	1
Dock1	0.045732	-0.442708	0.017	0.021	1
Rab5b	0.0457326	0.110075	0.064	0.056	1
Pacsin1	0.0458521	0.143348	0.078	0.07	1
Ube2l6	0.0459785	-0.195719	0.061	0.069	1
Ywhag	0.0459999	-0.113582	0.312	0.321	1
Poc1b	0.0460382	0.148192	0.061	0.054	1
Cwf19l1	0.0460475	0.256561	0.033	0.028	1
Abr	0.0461282	-0.112796	0.199	0.21	1
Zfp467	0.0463943	-0.321724	0.028	0.033	1
Spp1	0.0464675	-0.202357	0.177	0.187	1
Ncmap	0.0465332	0.27194	0.02	0.016	1
Wdfy3	0.0466241	-0.252915	0.039	0.045	1
Ctsl	0.0466775	-0.141826	0.174	0.186	1
Icos	0.0467088	-0.106175	0.258	0.269	1
Tnfrsf1a	0.0467505	-0.135415	0.175	0.186	1
Cysltr1	0.046901	-0.459504	0.017	0.021	1
Arhgap12	0.0472763	0.101552	0.078	0.07	1
Ccl6	0.0475749	-0.148112	0.175	0.185	1
Dynlt1f	0.0477529	-0.21373	0.055	0.062	1
Grk4	0.0478257	0.228317	0.014	0.011	1
Xylt1	0.0482034	-0.212095	0.105	0.114	1
Ell2	0.0484461	-0.125455	0.137	0.146	1
Unc93b1	0.0484661	-0.134836	0.162	0.173	1
Kansl1l	0.0485051	-0.295179	0.028	0.033	1
Hist4h4	0.0486292	0.255935	0.025	0.021	1
Zfand5	0.0487127	-0.118744	0.332	0.34	1
Gpr137	0.0488072	-0.334657	0.027	0.032	1
Pf4	0.0488302	-0.418471	0.016	0.02	1
Fam20c	0.0488574	-0.461116	0.017	0.021	1
Mocos	0.0489018	-0.463835	0.017	0.021	1
Rfc5	0.049054	0.207693	0.028	0.023	1
Rnaseh1	0.0491804	0.117056	0.066	0.059	1
Ciart	0.0494355	0.285077	0.016	0.012	1
Spcs3	0.0494693	-0.159616	0.164	0.174	1
Cd19	0.0496838	-0.503524	0.015	0.019	1
Pcbp3	0.0497453	-0.42359	0.016	0.02	1
Adam12	0.0498657	-0.475573	0.012	0.015	1
Ptpn3	0.0499243	-0.526353	0.014	0.018	1
Srsf12	0.049931	0.393392	0.011	0.008	1
Ubr4	0.0499446	-0.130325	0.257	0.267	1
Exd2	0.0501179	0.130295	0.089	0.08	1
Parp12	0.0501279	-0.180584	0.101	0.109	1
Vdac3	0.0502422	-0.217641	0.074	0.082	1
Ctsf	0.0503435	-0.533619	0.013	0.017	1
Ptpn21	0.0504183	-0.577065	0.011	0.015	1
Zfp637	0.0505113	0.148429	0.027	0.022	1
Galc	0.0505926	0.319583	0.032	0.027	1
Clpx	0.0507482	0.135732	0.06	0.053	1
Nr4a2	0.0507736	-0.180352	0.106	0.115	1
Polr3e	0.0507957	0.111188	0.076	0.068	1
Nampt	0.051071	-0.21617	0.098	0.106	1
Tdrd7	0.05112	-0.267849	0.044	0.051	1
Etf1	0.0511946	0.146528	0.115	0.106	1
Lgalsl	0.0512074	0.4822	0.013	0.01	1
Hira	0.0514006	0.118966	0.118	0.109	1
Eral1	0.0515299	0.137568	0.045	0.038	1
Cbx8	0.0515838	-0.298648	0.019	0.024	1
Tvp23b	0.0515959	0.143274	0.072	0.064	1
S1pr2	0.0519092	-0.409721	0.019	0.023	1
Mpv17	0.0521598	-0.230753	0.048	0.055	1
Cenpo	0.0522519	0.191139	0.047	0.04	1
Nup107	0.0522615	0.144058	0.085	0.077	1
Nthl1	0.0523149	0.343198	0.017	0.014	1
Slc7a7	0.0523167	-0.355645	0.013	0.017	1
Rad17	0.0528001	0.170176	0.048	0.042	1
Acer2	0.053038	0.202196	0.07	0.063	1
Smarcd1	0.0531944	0.11886	0.082	0.074	1
Olfm1	0.053251	0.237705	0.022	0.017	1
Il4	0.0532567	-0.304791	0.011	0.015	1
Fubp3	0.0533167	0.102098	0.052	0.046	1
Slc26a2	0.0533843	0.101838	0.051	0.045	1
Cul2	0.0534376	0.144894	0.084	0.076	1
Rbpj	0.0537049	-0.202679	0.145	0.155	1
Mroh1	0.053855	0.10846	0.12	0.111	1
Fcrl1	0.0538661	0.22968	0.022	0.017	1
Kcnk6	0.0539031	-0.314915	0.009	0.012	1
Tanc1	0.0539243	0.159451	0.04	0.034	1
Syne3	0.0539336	-0.137085	0.077	0.085	1
Cd300ld	0.0539389	-0.233278	0.023	0.027	1
Smyd3	0.0540756	-0.123374	0.232	0.242	1
Mbd4	0.0541033	0.310901	0.023	0.019	1
Spryd7	0.0541144	0.181767	0.055	0.048	1
Golga5	0.054218	0.151977	0.103	0.094	1
Cep85	0.054253	-0.199532	0.03	0.035	1
Ndufaf6	0.0543263	0.111195	0.024	0.019	1
Lipg	0.0543708	-0.332567	0.011	0.014	1
Hexdc	0.05443	0.189885	0.033	0.028	1
Gpnmb	0.0544947	-0.20883	0.062	0.069	1
Ntan1	0.0548278	0.151985	0.093	0.084	1
Stk32c	0.0551688	0.331941	0.013	0.01	1
Dock4	0.0552903	-0.415478	0.015	0.019	1
Ttf2	0.055337	-0.378967	0.018	0.022	1
Sdad1	0.0553402	0.120308	0.102	0.093	1
Hirip3	0.055347	0.157355	0.058	0.052	1
Ccl2	0.0555384	-0.215279	0.099	0.107	1
Stau2	0.0556979	-0.451025	0.009	0.012	1
E2f6	0.0559709	0.15229	0.037	0.032	1
Ppp2r2a	0.0562375	0.113095	0.143	0.133	1
Acvrl1	0.0562852	-0.334609	0.009	0.012	1
Cenpx	0.0563909	-0.192765	0.12	0.128	1
Lyrm9	0.0564069	0.292674	0.033	0.028	1
Osbpl3	0.0564688	-0.15448	0.047	0.053	1
Jchain	0.0565	0.103013	0.08	0.073	1
Krba1	0.0565959	0.180377	0.037	0.032	1
Hk2	0.0566426	-0.26272	0.047	0.053	1
Mavs	0.0568009	0.253071	0.039	0.033	1
Usp40	0.0568447	0.104282	0.036	0.031	1
Nol9	0.056882	0.108344	0.093	0.084	1
Lpcat2	0.0569262	-0.251419	0.032	0.038	1
P2ry1	0.0570512	-0.232462	0.014	0.017	1
Triap1	0.0571589	0.162985	0.075	0.068	1
Cd1d1	0.0571639	0.130479	0.051	0.044	1
Unc119b	0.0572597	0.157994	0.108	0.099	1
Rnf25	0.0572839	-0.174264	0.035	0.041	1
Pmvk	0.0574461	0.147259	0.049	0.043	1
Kcnk5	0.0575807	-0.291422	0.02	0.024	1
Tent4a	0.0576095	-0.189488	0.076	0.084	1
Nrarp	0.0577812	-0.308143	0.038	0.044	1
Hilpda	0.0578882	-0.224685	0.109	0.118	1
Ciapin1	0.0578901	-0.155395	0.14	0.149	1
Cdan1	0.0579745	0.118144	0.064	0.057	1
Micall1	0.0581278	0.168445	0.067	0.06	1
Xcl1	0.0582168	-0.267479	0.03	0.035	1
Napsa	0.0582966	-0.242359	0.035	0.04	1
Lrig1	0.0583361	0.117645	0.14	0.13	1
Igkv8-30	0.0584241	-0.465468	0.009	0.011	1
Commd2	0.058589	0.122972	0.07	0.063	1
Abraxas2	0.058643	0.113379	0.064	0.057	1
Irf2bp1	0.0587557	0.117004	0.099	0.09	1
Ckap4	0.0587912	-0.281346	0.02	0.024	1
Mplkip	0.0589346	0.288671	0.037	0.031	1
Zbtb49	0.058985	0.368311	0.017	0.014	1
Sv2a	0.0590949	0.295605	0.012	0.009	1
Phka2	0.0591333	0.152002	0.063	0.056	1
Mapk12	0.0591527	0.293908	0.012	0.009	1
Creg1	0.0593267	-0.136132	0.158	0.168	1
Lhfpl3	0.0593457	-0.143694	0.105	0.114	1
Klhl18	0.0593618	0.113127	0.056	0.049	1
Hes1	0.0593645	-0.424987	0.026	0.031	1
Iah1	0.0595443	0.100217	0.084	0.076	1
Gucd1	0.0595535	0.134777	0.087	0.079	1
Fbxo27	0.0595764	0.225984	0.025	0.021	1
Pla2g7	0.0596361	-0.114041	0.169	0.18	1
Tmem104	0.0597881	-0.160466	0.071	0.078	1
Med11	0.0598001	-0.116422	0.166	0.175	1
Mtch2	0.0600725	-0.220817	0.04	0.046	1
Ccdc137	0.0607396	0.107768	0.038	0.032	1
Fadd	0.0608234	-0.17121	0.103	0.112	1
Mgll	0.0608801	-0.414679	0.018	0.022	1
Arhgap21	0.0612081	-0.228013	0.016	0.02	1
Aldh16a1	0.0613414	-0.388334	0.035	0.04	1
Paxx	0.0614325	0.141519	0.099	0.09	1
Alg12	0.0615538	0.221897	0.044	0.038	1
C1qbp	0.0616853	0.121084	0.082	0.074	1
Golph3l	0.0618575	0.142883	0.067	0.06	1
Tmem106c	0.0619915	0.267137	0.036	0.031	1
Pla2g4b	0.0620144	0.212985	0.018	0.015	1
Asb7	0.0622061	0.325592	0.026	0.021	1
Paxip1	0.0622157	0.160605	0.078	0.071	1
Bicdl2	0.0622878	-0.409328	0.01	0.013	1
Ccnj	0.0623372	-0.399303	0.007	0.01	1
Clic5	0.0624612	-0.414697	0.015	0.018	1
Pld2	0.0625516	-0.383464	0.016	0.02	1
Ikbke	0.0626474	-0.100816	0.327	0.336	1
Tmem140	0.0626757	-0.174982	0.037	0.042	1
Nubp2	0.0627474	-0.120313	0.167	0.177	1
Trmt2a	0.0633179	0.153772	0.103	0.095	1
Ifi207	0.0635271	-0.167614	0.168	0.178	1
Prelid3b	0.0638055	-0.169034	0.111	0.119	1
Mterf4	0.0641768	0.255886	0.024	0.02	1
Ssbp4	0.0642154	-0.123713	0.249	0.258	1
Ttc32	0.0643328	0.230795	0.023	0.019	1
Slc4a7	0.0644358	0.117989	0.091	0.083	1
Alpk1	0.0644692	-0.219997	0.048	0.055	1
Nxt1	0.0645027	0.204038	0.053	0.047	1
Cdc37	0.0645515	-0.103386	0.355	0.36	1
Ap1g2	0.0646214	-0.108438	0.155	0.165	1
Ifitm2	0.0649123	-0.161958	0.181	0.19	1
Sdc3	0.0649521	-0.158459	0.14	0.149	1
Apex2	0.065028	-0.17166	0.048	0.055	1
Zbtb7b	0.06516	-0.183937	0.102	0.111	1
Rev3l	0.0651856	0.116813	0.086	0.078	1
Mthfd2	0.0652098	0.14094	0.103	0.094	1
Copz1	0.0652463	-0.141576	0.238	0.247	1
Zkscan8	0.0652707	0.165458	0.038	0.033	1
Mad2l2	0.0654433	0.230231	0.027	0.023	1
Alox5ap	0.0655869	-0.121335	0.243	0.252	1
Utp20	0.0656636	0.136306	0.075	0.067	1
Lztr1	0.0657169	-0.211625	0.061	0.067	1
Rpap1	0.0657702	0.142814	0.074	0.067	1
Pdxp	0.065788	0.264178	0.036	0.031	1
Mthfr	0.0658903	-0.33435	0.036	0.042	1
Ppp3ca	0.0660536	-0.141275	0.145	0.154	1
Syde2	0.0662062	0.2799	0.015	0.011	1
Det1	0.0663643	0.17014	0.044	0.039	1
Bet1	0.066374	-0.218276	0.057	0.064	1
[truncated: 2,104 more rows]

## Sheet: B cells
	p_val	avg_log2FC	pct.1	pct.2	p_val_adj
Cxcl2	2.10728e-99	1.04466	0.577	0.322	4.01627e-95
Zfp36l2	1.70069e-66	0.547028	0.892	0.788	3.24134e-62
Eef1a1	2.97555e-59	0.332745	0.971	0.947	5.67109e-55
Hspa1b	3.06657e-56	0.77192	0.465	0.277	5.84457e-52
Sesn1	4.27283e-52	0.963008	0.433	0.266	8.14359e-48
Ighg1	4.34037e-41	2.29936	0.081	0.013	8.27231e-37
Fau	2.1227e-39	0.299898	0.943	0.893	4.04566e-35
Hspa1a	2.29168e-39	0.652651	0.384	0.236	4.3677e-35
Nr4a1	1.83515e-33	-0.66923	0.633	0.712	3.49761e-29
Tpt1	5.57526e-33	0.294372	0.928	0.88	1.06259e-28
Cxcr4	2.77425e-32	0.385165	0.859	0.785	5.28744e-28
Ptpn22	1.22575e-31	0.76594	0.411	0.285	2.33615e-27
Dusp1	2.23914e-30	0.364025	0.866	0.78	4.26758e-26
Dnajb1	3.21374e-30	0.573886	0.495	0.362	6.12507e-26
Hspa8	1.62174e-29	0.489162	0.546	0.412	3.09088e-25
H3f3a	2.62396e-28	-0.491131	0.624	0.701	5.00101e-24
H2-Q7	2.22728e-27	0.539029	0.437	0.308	4.24497e-23
Il1b	7.29372e-27	0.320483	0.723	0.588	1.39011e-22
Jun	6.31605e-26	0.402856	0.748	0.646	1.20378e-21
Ccrl2	2.16089e-24	0.616204	0.358	0.243	4.11844e-20
Fcer2a	5.58901e-23	-0.603355	0.427	0.517	1.06521e-18
Crem	9.43902e-23	-0.75403	0.306	0.405	1.79898e-18
Pik3ip1	2.5768e-21	0.649426	0.328	0.226	4.91112e-17
Kdm6b	6.17175e-21	-0.476351	0.595	0.654	1.17627e-16
H2-Aa	9.57753e-21	0.191638	0.968	0.968	1.82538e-16
Vps37b	3.30355e-20	-0.58001	0.511	0.584	6.29623e-16
Ddit4	4.97373e-20	0.840819	0.223	0.138	9.47944e-16
Egr1	9.85221e-20	0.532416	0.434	0.328	1.87773e-15
Fkbp5	2.57246e-18	0.784929	0.255	0.172	4.90285e-14
Ptms	5.29599e-18	-0.748483	0.227	0.312	1.00936e-13
Elmo1	1.14487e-17	0.413852	0.594	0.498	2.182e-13
Eif1	1.25006e-17	0.47557	0.432	0.334	2.3825e-13
S100a8	1.3786e-17	0.242196	0.817	0.709	2.62748e-13
Snx5	2.38682e-17	0.539338	0.311	0.221	4.54904e-13
Fos	3.21626e-17	0.290558	0.837	0.759	6.12986e-13
S100a9	3.36589e-17	0.306656	0.769	0.679	6.41504e-13
Tagln2	6.74758e-17	-0.549226	0.379	0.454	1.28602e-12
H2-Q6	3.34127e-16	0.365028	0.515	0.421	6.36812e-12
Ccr7	7.75588e-16	-0.339447	0.635	0.68	1.47819e-11
Igha	2.57061e-15	-0.290415	0.178	0.254	4.89932e-11
Plaur	2.77764e-15	0.394149	0.527	0.435	5.29391e-11
Hsph1	2.95561e-15	0.537742	0.263	0.183	5.6331e-11
Tmsb4x	1.36075e-14	-0.138383	0.993	0.994	2.59345e-10
Adrb2	1.20884e-13	0.476961	0.358	0.277	2.30392e-09
Hipk1	1.95821e-13	0.324788	0.489	0.394	3.73215e-09
Klf2	2.23726e-13	-0.2552	0.895	0.92	4.26399e-09
Dennd4a	4.597e-13	-0.524357	0.336	0.404	8.76141e-09
Lcn2	1.01198e-12	0.928217	0.117	0.068	1.92873e-08
Mlxip	1.43816e-12	0.318435	0.554	0.466	2.74099e-08
Cd14	1.76867e-12	0.409283	0.314	0.236	3.3709e-08
Rel	2.4229e-12	-0.334575	0.637	0.68	4.6178e-08
Hnrnpa2b1	3.96771e-12	0.322785	0.393	0.311	7.56205e-08
B2m	4.04078e-12	0.226815	0.613	0.517	7.70131e-08
Stat1	4.79099e-12	0.339872	0.503	0.428	9.13116e-08
Rab30	5.24549e-12	0.52214	0.245	0.177	9.99738e-08
Anp32a	5.78566e-12	-0.394059	0.529	0.578	1.10269e-07
Fam107b	5.99991e-12	-0.259885	0.749	0.781	1.14352e-07
Adgre5	1.08672e-11	-0.444579	0.451	0.508	2.07118e-07
Chil3	1.20646e-11	0.298521	0.505	0.415	2.29939e-07
Sgk3	1.48781e-11	0.524164	0.256	0.189	2.83562e-07
Ly6a	1.64706e-11	0.561948	0.225	0.16	3.13912e-07
Cd38	1.6611e-11	0.452992	0.3	0.23	3.16589e-07
Lax1	1.81129e-11	0.379609	0.347	0.269	3.45214e-07
Cox7a2l	2.49978e-11	0.383316	0.397	0.325	4.76432e-07
Sorl1	3.22822e-11	0.229487	0.668	0.577	6.15267e-07
Dusp5	3.32804e-11	-0.426998	0.355	0.42	6.34292e-07
Vim	3.4279e-11	-0.196823	0.731	0.757	6.53323e-07
Dmxl1	5.17935e-11	0.320767	0.518	0.436	9.87132e-07
Ahsa2	5.73954e-11	0.528437	0.23	0.167	1.0939e-06
Prkcb	8.00336e-11	-0.342131	0.505	0.552	1.52536e-06
Eef1b2	8.29142e-11	0.224972	0.65	0.573	1.58026e-06
Nlrc5	1.00562e-10	0.30273	0.33	0.253	1.91661e-06
Btla	1.16359e-10	0.341633	0.453	0.373	2.21768e-06
Ier3	1.34676e-10	0.424511	0.215	0.153	2.56678e-06
mt-Nd6	1.57376e-10	-0.458868	0.221	0.286	2.99943e-06
Fth1	2.37633e-10	-0.187857	0.861	0.874	4.52905e-06
Pik3ap1	2.43244e-10	-0.238598	0.708	0.745	4.63599e-06
Myadm	2.76315e-10	-0.505798	0.168	0.227	5.26628e-06
Retnlg	3.10066e-10	0.524671	0.173	0.117	5.90954e-06
Zfp36	3.33367e-10	0.168101	0.952	0.929	6.35364e-06
Ezr	3.33948e-10	-0.316956	0.567	0.601	6.36471e-06
Mfap1b	3.8858e-10	0.907339	0.069	0.035	7.40595e-06
Klhl6	4.0254e-10	0.394315	0.391	0.324	7.67201e-06
Cd74	5.37783e-10	-0.11332	0.996	0.997	1.02496e-05
Tnf	5.60982e-10	0.730232	0.114	0.071	1.06917e-05
Tgfb1	5.9621e-10	-0.415877	0.395	0.451	1.13632e-05
Tuba1b	6.51623e-10	-0.624396	0.134	0.187	1.24193e-05
Stt3b	7.69234e-10	-0.384741	0.401	0.456	1.46608e-05
Cd22	7.8802e-10	0.283957	0.543	0.469	1.50189e-05
Sertad1	8.72288e-10	0.423135	0.285	0.222	1.66249e-05
Iqsec1	1.01603e-09	0.296528	0.424	0.349	1.93645e-05
Ciita	1.2706e-09	0.324308	0.476	0.402	2.42163e-05
Srrm2	1.80794e-09	0.240708	0.562	0.485	3.44576e-05
Nsa2	1.8446e-09	0.669794	0.134	0.089	3.51562e-05
Serinc3	1.91085e-09	0.136252	0.973	0.955	3.6419e-05
Tap1	2.30893e-09	0.222319	0.531	0.459	4.40059e-05
Hsp90aa1	2.51906e-09	0.306472	0.436	0.364	4.80107e-05
Nfkb2	2.71269e-09	-0.348708	0.437	0.485	5.17012e-05
Isy1	2.72199e-09	-0.491005	0.36	0.411	5.18784e-05
Srsf3	4.11711e-09	0.432796	0.204	0.149	7.8468e-05
Arhgap26	4.41857e-09	0.358103	0.339	0.274	8.42136e-05
Phf12	5.32124e-09	0.344868	0.303	0.24	0.000101418
Ston1	6.84548e-09	0.941608	0.076	0.043	0.000130468
Gadd45b	7.06696e-09	0.260621	0.361	0.289	0.000134689
Ctss	8.68393e-09	-0.18191	0.828	0.844	0.000165507
Arfgef1	8.69779e-09	0.292979	0.335	0.268	0.000165771
Ctse	8.8888e-09	0.299443	0.339	0.271	0.000169412
Ptgs2	9.40809e-09	0.630297	0.112	0.072	0.000179309
Ndufs5	1.00921e-08	-1.06935	0.035	0.066	0.000192345
H2-Q4	1.03606e-08	0.431069	0.239	0.182	0.000197463
Tcf25	1.112e-08	-0.30782	0.519	0.562	0.000211937
Agfg1	1.15195e-08	0.390576	0.239	0.182	0.00021955
Rassf5	1.16898e-08	0.329984	0.349	0.286	0.000222796
Gbp4	1.17857e-08	0.416479	0.25	0.192	0.000224624
Dnaja1	1.25059e-08	0.293591	0.334	0.268	0.000238349
Lims1	1.37461e-08	0.433976	0.253	0.198	0.000261987
Add1	1.41133e-08	-0.439529	0.326	0.38	0.000268985
Themis2	1.68864e-08	-0.353988	0.461	0.502	0.000321838
Stap1	1.82049e-08	-0.40979	0.351	0.4	0.000346967
Eef1g	1.89279e-08	0.364853	0.284	0.225	0.000360747
Dck	1.93459e-08	0.712824	0.136	0.094	0.000368713
Kif21b	1.93879e-08	-0.267313	0.503	0.549	0.000369514
G0s2	2.15564e-08	0.280679	0.302	0.238	0.000410844
Spry1	2.36915e-08	1.44405	0.033	0.013	0.000451537
Pkn2	2.39161e-08	0.478032	0.187	0.137	0.000455816
Actr3	2.63481e-08	0.30449	0.286	0.224	0.000502169
Ripor2	2.70456e-08	-0.250885	0.606	0.643	0.000515462
Cd2	2.91165e-08	-0.254173	0.552	0.602	0.000554932
Cxcr5	3.28277e-08	-0.253108	0.503	0.552	0.000625664
Hspe1	3.29661e-08	0.496256	0.19	0.141	0.000628301
Il10ra	3.46233e-08	0.352608	0.321	0.258	0.000659886
Tuba1a	3.60524e-08	-0.414164	0.206	0.259	0.000687122
Arpc2	3.69578e-08	0.366556	0.254	0.197	0.000704379
Psmb9	4.41828e-08	0.268772	0.444	0.376	0.000842079
Mapk1ip1	4.52584e-08	0.419594	0.174	0.126	0.000862579
Nfkbiz	5.18144e-08	0.198292	0.411	0.339	0.00098753
Kras	5.50212e-08	-0.387397	0.346	0.394	0.00104865
Gramd4	6.94243e-08	0.400798	0.205	0.153	0.00132316
Pfn1	7.33121e-08	-0.234685	0.666	0.693	0.00139726
Gnai2	8.82657e-08	-0.24527	0.54	0.585	0.00168226
Tnfaip3	1.01335e-07	0.244674	0.426	0.359	0.00193133
Naca	1.13546e-07	0.299128	0.328	0.269	0.00216408
Elf1	1.15464e-07	0.200055	0.472	0.402	0.00220062
Sypl	1.18337e-07	0.263477	0.449	0.386	0.00225538
Herpud1	1.21729e-07	0.328792	0.463	0.405	0.00232003
Foxn2	1.32259e-07	0.305856	0.291	0.232	0.00252072
Nars2	1.37156e-07	0.516748	0.135	0.094	0.00261406
Eif3f	1.42639e-07	0.267132	0.409	0.345	0.00271855
Trim56	1.44731e-07	0.289394	0.258	0.201	0.00275843
Blk	1.47304e-07	-0.388103	0.448	0.484	0.00280747
Rack1	1.47589e-07	0.175143	0.747	0.69	0.0028129
Dhx9	1.48308e-07	0.257991	0.532	0.466	0.00282661
Crip1	1.49895e-07	-0.480991	0.422	0.461	0.00285685
Arpc4	1.83241e-07	0.492109	0.122	0.083	0.00349238
Myo1c	1.91445e-07	-0.266558	0.571	0.607	0.00364874
Arap2	2.15654e-07	0.402427	0.261	0.208	0.00411015
Ep400	2.4571e-07	0.375969	0.219	0.169	0.00468298
Map3k1	2.48128e-07	-0.283983	0.532	0.564	0.00472906
Helz2	2.48413e-07	-0.287685	0.552	0.589	0.00473451
Eif3h	2.71767e-07	0.415724	0.211	0.163	0.00517961
Slfn2	2.73786e-07	0.172947	0.574	0.496	0.0052181
Ccl5	3.31142e-07	-0.325775	0.291	0.345	0.00631124
Siglecg	3.36086e-07	-0.350503	0.336	0.385	0.00640546
Add3	3.52125e-07	-0.299014	0.44	0.481	0.00671115
Ptpn18	3.85075e-07	0.235666	0.449	0.388	0.00733915
Psmb8	4.05043e-07	0.226634	0.502	0.434	0.00771971
Nol6	4.10757e-07	0.480187	0.148	0.106	0.00782861
Ptprcap	4.18099e-07	-0.327957	0.466	0.502	0.00796856
Ddx39b	4.23691e-07	0.300165	0.254	0.202	0.00807512
Tgoln1	4.27027e-07	0.258732	0.35	0.29	0.00813871
Ccnd2	4.32493e-07	-0.393763	0.271	0.322	0.00824288
Srgn	4.84505e-07	-0.124712	0.919	0.924	0.00923419
Swap70	4.92669e-07	-0.263312	0.518	0.561	0.00938977
Rasa3	5.0532e-07	-0.289067	0.454	0.49	0.0096309
Kat6b	5.62801e-07	0.327751	0.199	0.151	0.0107264
Apobec1	5.83309e-07	0.295609	0.32	0.264	0.0111173
Plcg1	6.26683e-07	0.632222	0.126	0.089	0.011944
Ighg3	6.51167e-07	-0.429476	0.1	0.067	0.0124106
Rhobtb2	6.55387e-07	0.530113	0.127	0.09	0.012491
Tardbp	6.55731e-07	0.24496	0.405	0.343	0.0124976
Uvrag	6.68179e-07	0.275525	0.335	0.277	0.0127348
Hspd1	6.70511e-07	0.358036	0.189	0.142	0.0127793
Junb	6.96409e-07	-0.200216	0.818	0.819	0.0132729
Myc	7.34937e-07	0.228701	0.381	0.32	0.0140072
Tomm34	7.42787e-07	0.299817	0.287	0.233	0.0141568
Pan3	8.93578e-07	0.282509	0.306	0.25	0.0170307
Il4ra	8.9469e-07	0.239335	0.336	0.275	0.0170519
Atrx	9.27597e-07	0.339457	0.276	0.225	0.0176791
Hsp90ab1	9.54645e-07	0.23967	0.484	0.429	0.0181946
Socs3	9.59835e-07	0.239838	0.341	0.282	0.0182935
Ppdpf	1.01716e-06	-0.326217	0.394	0.437	0.0193861
Zcchc7	1.10684e-06	0.34991	0.224	0.175	0.0210953
Pdcd6	1.10895e-06	0.32399	0.259	0.21	0.0211355
Sbds	1.11284e-06	0.222925	0.32	0.263	0.0212096
Sftpc	1.19893e-06	-1.24355	0.017	0.036	0.0228504
Rilpl2	1.20169e-06	-0.45147	0.286	0.329	0.0229031
Lmna	1.21814e-06	-0.506444	0.126	0.167	0.0232166
Kif2a	1.22019e-06	0.627427	0.091	0.06	0.0232556
Prrc2c	1.23964e-06	0.250012	0.446	0.39	0.0236262
Pnpla2	1.30583e-06	0.28393	0.354	0.301	0.0248877
Rasgef1b	1.31568e-06	-0.333191	0.402	0.442	0.0250755
Tcp11l2	1.35314e-06	-0.255039	0.552	0.588	0.0257895
Calm1	1.37507e-06	-0.351776	0.402	0.443	0.0262074
Pdcd4	1.49154e-06	0.188515	0.598	0.533	0.0284273
Crebbp	1.51509e-06	0.24994	0.305	0.25	0.0288761
Il1a	1.51561e-06	0.531951	0.113	0.079	0.028886
Pcbp2	1.58508e-06	0.254655	0.298	0.245	0.03021
Rbm15	1.70078e-06	0.309694	0.245	0.196	0.0324152
Senp2	1.75798e-06	0.391048	0.156	0.116	0.0335053
Trim25	1.76801e-06	-0.245061	0.536	0.565	0.0336965
Nfatc3	1.8714e-06	0.24615	0.274	0.221	0.0356671
Pdcd2	2.04502e-06	0.423289	0.113	0.079	0.038976
Ppt1	2.082e-06	0.308064	0.22	0.173	0.0396809
Son	2.19172e-06	0.145814	0.73	0.667	0.0417721
Cybb	2.22976e-06	0.209964	0.507	0.447	0.042497
Cxcl3	2.37095e-06	1.17128	0.026	0.011	0.0451879
Pak2	2.42013e-06	0.242654	0.325	0.271	0.0461253
Unc93b1	2.42824e-06	0.169413	0.666	0.608	0.0462798
Ucp2	2.50798e-06	-0.142971	0.84	0.851	0.0477996
Akna	2.53123e-06	0.252559	0.389	0.332	0.0482427
H2-K1	2.71553e-06	0.128142	0.87	0.821	0.0517552
Ccdc117	3.04856e-06	0.407246	0.179	0.138	0.0581025
Astl	3.17132e-06	1.34175	0.025	0.01	0.0604422
Atp2b1	3.2305e-06	-0.367058	0.263	0.306	0.0615701
Cd24a	3.55438e-06	-0.25799	0.547	0.579	0.0677429
Zbtb38	3.58735e-06	0.442325	0.133	0.097	0.0683713
Vars	3.72108e-06	0.188585	0.606	0.548	0.0709201
Rrm2b	3.76107e-06	0.655553	0.057	0.033	0.0716821
Nckap1l	3.7617e-06	0.204487	0.464	0.403	0.0716942
Cst3	3.89179e-06	-0.139239	0.801	0.816	0.0741736
Acod1	3.89308e-06	0.446306	0.172	0.132	0.0741982
Tmsb10	4.0629e-06	-0.178158	0.788	0.795	0.0774349
Ddx19a	4.13142e-06	0.475537	0.142	0.105	0.0787407
Ldb1	4.25928e-06	0.209515	0.426	0.369	0.0811777
Nhp2	4.44696e-06	0.419832	0.156	0.118	0.0847547
Cbfa2t2	4.46568e-06	0.57491	0.085	0.057	0.0851114
Dgkd	4.47482e-06	-0.210384	0.59	0.622	0.0852855
Coro1a	4.47538e-06	-0.120815	0.885	0.903	0.0852963
Spata13	4.50583e-06	0.284662	0.305	0.255	0.0858766
Tnrc6a	4.57008e-06	0.278787	0.241	0.193	0.0871012
Drap1	4.60004e-06	0.210745	0.367	0.31	0.0876722
Trip12	4.64655e-06	0.213097	0.353	0.294	0.0885587
Trp53inp1	4.68741e-06	0.232545	0.303	0.248	0.0893374
Ptcd2	4.76104e-06	0.496959	0.077	0.05	0.0907407
Map1lc3b	4.86256e-06	0.211634	0.461	0.403	0.0926756
Per1	4.93847e-06	0.179785	0.71	0.661	0.0941224
Pom121	5.07467e-06	0.436063	0.166	0.127	0.0967182
Zyg11b	5.13046e-06	0.38259	0.121	0.087	0.0977814
Serbp1	5.14996e-06	0.248856	0.378	0.325	0.0981531
Cdc37l1	5.1794e-06	0.238825	0.23	0.182	0.0987142
Mcoln1	5.1849e-06	0.421105	0.103	0.072	0.0988191
Jak3	5.22202e-06	0.289807	0.286	0.235	0.0995265
Zbp1	5.27388e-06	0.182527	0.356	0.3	0.100515
Actg1	5.35269e-06	0.167046	0.623	0.561	0.102017
Nlrp3	5.49704e-06	0.327756	0.127	0.092	0.104768
Lifr	5.7352e-06	0.711769	0.063	0.038	0.109307
Il2rg	5.93936e-06	-0.215645	0.574	0.598	0.113198
Rnasek	6.04017e-06	0.279409	0.272	0.225	0.11512
Smarcc1	6.04533e-06	0.394951	0.134	0.098	0.115218
Slc25a37	6.56346e-06	0.247618	0.212	0.166	0.125093
Cd52	6.67774e-06	-0.135861	0.677	0.707	0.127271
Il1r2	6.74195e-06	0.364986	0.146	0.109	0.128495
Pim1	8.01058e-06	-0.216392	0.601	0.628	0.152674
Sem1	8.13158e-06	-0.499442	0.19	0.229	0.15498
Usp30	8.35981e-06	0.612017	0.064	0.04	0.15933
Aldh6a1	8.48216e-06	0.591415	0.061	0.038	0.161661
Nfkbid	8.66137e-06	0.202448	0.329	0.274	0.165077
Baz1b	8.88705e-06	0.2421	0.2	0.156	0.169378
Ptp4a3	8.95063e-06	-0.209662	0.569	0.597	0.17059
Gm2a	9.17345e-06	-0.257335	0.395	0.434	0.174837
Zfp1	9.1942e-06	0.465967	0.129	0.094	0.175232
Pde1b	9.38861e-06	0.425875	0.126	0.092	0.178938
Med11	9.40763e-06	-0.427598	0.15	0.189	0.1793
Klhl24	9.63155e-06	0.241212	0.395	0.34	0.183568
Rgs1	9.65865e-06	0.409694	0.245	0.202	0.184084
Tcf3	9.67612e-06	0.195642	0.283	0.232	0.184417
Ifi211	9.79396e-06	0.285176	0.202	0.159	0.186663
Sf3b1	1.0995e-05	0.188082	0.569	0.515	0.209554
Rsad2	1.11444e-05	-0.368785	0.23	0.271	0.212402
Hnrnph3	1.11465e-05	0.335253	0.181	0.14	0.21244
Apbb1ip	1.12019e-05	-0.262348	0.408	0.449	0.213498
Atf2	1.15657e-05	0.359965	0.176	0.136	0.220431
Mark3	1.22077e-05	0.345532	0.184	0.144	0.232666
Tigd2	1.23699e-05	0.436922	0.105	0.075	0.235757
S100a1	1.24982e-05	-0.891883	0.033	0.055	0.238203
Eif4a2	1.28571e-05	0.121484	0.722	0.665	0.245043
Ahnak	1.364e-05	-0.2778	0.356	0.395	0.259964
Gapvd1	1.37947e-05	0.391917	0.181	0.142	0.262913
Kctd12	1.40985e-05	-0.248078	0.508	0.536	0.268703
Ccl9	1.41078e-05	0.614096	0.094	0.065	0.268881
Tyrobp	1.45018e-05	-0.318201	0.426	0.461	0.27639
H2-M3	1.47966e-05	0.212759	0.373	0.318	0.282009
Atp8a1	1.48868e-05	0.261691	0.249	0.202	0.283727
Atf7	1.5153e-05	0.301262	0.22	0.177	0.288801
Syvn1	1.58652e-05	0.226469	0.295	0.244	0.302374
Pgrmc1	1.59178e-05	0.44245	0.146	0.111	0.303378
Abcg1	1.66696e-05	0.361389	0.189	0.149	0.317705
Abca1	1.69229e-05	0.185627	0.433	0.374	0.322533
S1pr4	1.70862e-05	-0.314708	0.354	0.394	0.325646
Tomm22	1.70902e-05	0.317902	0.188	0.149	0.325723
Bin2	1.72924e-05	-0.251623	0.402	0.446	0.329577
Vps26a	1.75132e-05	0.313335	0.184	0.144	0.333784
Ubqln1	1.77116e-05	0.274104	0.3	0.254	0.337566
Togaram1	1.8042e-05	0.375618	0.15	0.115	0.343863
Lrif1	1.83592e-05	0.423232	0.087	0.06	0.349908
Ncoa3	1.86358e-05	0.250338	0.349	0.3	0.35518
Fam111a	1.867e-05	0.361918	0.146	0.111	0.355832
Ngp	1.97843e-05	1.07543	0.028	0.014	0.377069
Ehmt2	1.98815e-05	0.246993	0.298	0.25	0.378922
Nfrkb	2.05673e-05	0.354884	0.141	0.106	0.391993
Acin1	2.07599e-05	0.165563	0.34	0.287	0.395662
Mt1	2.20381e-05	0.381963	0.144	0.11	0.420025
Ipcef1	2.25604e-05	0.769305	0.056	0.035	0.429978
Virma	2.27182e-05	0.365919	0.111	0.08	0.432985
Ivd	2.27492e-05	0.356318	0.106	0.076	0.433578
Cggbp1	2.39879e-05	0.228182	0.359	0.31	0.457185
Atp5b	2.43492e-05	0.253559	0.297	0.249	0.464071
Tmem167	2.46729e-05	0.338494	0.167	0.13	0.470241
Yeats4	2.62765e-05	0.224385	0.192	0.151	0.500803
Cox6a1	2.67317e-05	-0.513725	0.151	0.186	0.50948
Hcar2	2.77657e-05	0.518847	0.075	0.05	0.529186
Bloc1s2	2.80551e-05	0.26118	0.225	0.183	0.534703
Il16	2.90205e-05	0.155021	0.381	0.324	0.553103
Fam126a	2.92022e-05	0.717273	0.057	0.036	0.556564
Crip2	2.97757e-05	-0.967466	0.023	0.041	0.567495
Shisa5	3.01084e-05	-0.100041	0.931	0.931	0.573836
Uck2	3.07537e-05	-0.689847	0.137	0.17	0.586135
Ing5	3.21349e-05	-0.45252	0.132	0.167	0.612458
Patz1	3.23374e-05	0.229308	0.262	0.216	0.616318
Psmd4	3.31305e-05	0.253254	0.209	0.167	0.631434
Luc7l2	3.35396e-05	0.159316	0.582	0.529	0.639231
Traf3ip3	3.36589e-05	-0.196377	0.53	0.561	0.641504
Sav1	3.50204e-05	0.324295	0.15	0.115	0.667453
Borcs8	3.57248e-05	0.269562	0.199	0.159	0.680879
Tbc1d9	3.61779e-05	0.554928	0.086	0.06	0.689515
Dhx30	3.65628e-05	0.395945	0.119	0.088	0.696851
Utp15	3.70421e-05	0.354289	0.141	0.107	0.705985
Chchd10	3.8316e-05	0.11793	0.317	0.265	0.730265
Zzz3	3.85432e-05	0.364984	0.153	0.119	0.734595
Wdr45b	3.90548e-05	-0.659203	0.076	0.104	0.744345
Ehd4	3.90634e-05	-0.476841	0.159	0.194	0.744509
Tnfaip8	3.92931e-05	0.242259	0.267	0.221	0.748888
Arhgef1	3.9508e-05	-0.166198	0.801	0.802	0.752983
Rap1a	4.00388e-05	0.216775	0.268	0.223	0.7631
Ascc1	4.07802e-05	0.625321	0.066	0.043	0.77723
Mgat2	4.33212e-05	0.524695	0.108	0.08	0.82566
Ier2	4.39435e-05	-0.259365	0.596	0.607	0.837519
Sdhaf1	4.42044e-05	0.212773	0.265	0.218	0.842491
Gps1	4.42284e-05	0.265891	0.193	0.154	0.842949
Zfp398	4.46695e-05	0.40627	0.098	0.07	0.851355
Cxcl1	4.50169e-05	0.640099	0.047	0.028	0.857978
Aimp1	4.50802e-05	0.316107	0.18	0.143	0.859183
Cab39	4.59213e-05	0.167941	0.425	0.373	0.875215
Sbk1	4.76795e-05	-0.272111	0.398	0.428	0.908724
Srsf2	4.89439e-05	0.19556	0.299	0.253	0.932822
Ace	5.1446e-05	-1.0597	0.021	0.037	0.98051
Anxa5	5.19852e-05	-0.413685	0.181	0.218	0.990786
mt-Atp6	5.33166e-05	0.325881	0.224	0.184	1
Zfp777	5.33837e-05	0.386947	0.138	0.106	1
Fcrl1	5.4124e-05	0.145689	0.6	0.542	1
Eif4a1	5.52268e-05	0.381038	0.167	0.133	1
Glrx	5.73512e-05	0.354715	0.183	0.147	1
Tada2b	5.77521e-05	0.266534	0.175	0.138	1
Egln2	5.77739e-05	0.22609	0.423	0.373	1
Atp6v0a1	5.96565e-05	-0.480631	0.191	0.226	1
Tbcel	5.98192e-05	0.366746	0.111	0.081	1
Clec4d	6.02461e-05	0.27455	0.156	0.121	1
Arhgef18	6.03736e-05	-0.151912	0.689	0.712	1
Eif2s1	6.30497e-05	0.338422	0.137	0.105	1
Fip1l1	6.53879e-05	0.184003	0.214	0.172	1
Runx1	6.59667e-05	-0.461959	0.156	0.189	1
Safb2	6.67203e-05	0.206694	0.399	0.35	1
Pcmtd1	6.7783e-05	0.263561	0.191	0.154	1
Elk3	7.20855e-05	0.269689	0.131	0.099	1
Gnl3	7.29082e-05	0.229787	0.286	0.242	1
Prps1	7.35484e-05	0.348555	0.116	0.087	1
Cd19	7.6367e-05	-0.15745	0.672	0.69	1
Ifi204	7.65079e-05	0.196721	0.226	0.185	1
Flcn	8.05445e-05	0.229229	0.201	0.161	1
Smim14	8.06754e-05	-0.293071	0.363	0.393	1
Cog5	8.15466e-05	0.270431	0.187	0.15	1
Slc34a2	8.39834e-05	-2.04536	0.002	0.01	1
Bcl3	8.45953e-05	0.22916	0.347	0.3	1
Hp	8.66999e-05	0.323783	0.182	0.146	1
Plpp6	8.69802e-05	0.716108	0.047	0.029	1
Tespa1	8.73024e-05	0.329592	0.151	0.117	1
Zfp207	8.77925e-05	0.188125	0.303	0.257	1
Brd4	8.83881e-05	0.130085	0.478	0.417	1
Prkacb	9.09557e-05	0.183534	0.269	0.226	1
Mtmr1	9.29688e-05	0.404684	0.104	0.077	1
Tex261	9.38489e-05	0.433779	0.136	0.106	1
Igkv12-89	9.60897e-05	2.11631	0.023	0.011	1
Sp4	9.77275e-05	0.284157	0.178	0.142	1
Irf7	9.77921e-05	0.112269	0.487	0.426	1
Smap2	9.94717e-05	-0.170701	0.693	0.707	1
Sumo2	0.000102505	0.398371	0.095	0.069	1
Abca3	0.000108158	0.315518	0.135	0.104	1
Zscan26	0.000109169	0.177402	0.281	0.237	1
Srebf2	0.000109419	-0.276486	0.385	0.413	1
Prag1	0.000111483	0.454967	0.08	0.056	1
Nrros	0.000112485	0.269012	0.333	0.289	1
Krt19	0.000115325	-1.11877	0.013	0.026	1
Klf13	0.00011859	0.242341	0.383	0.342	1
Nebl	0.000119475	-1.63971	0.006	0.016	1
Pi4kb	0.000120905	0.477399	0.063	0.042	1
Phf3	0.000123394	0.264633	0.14	0.108	1
Cnbd2	0.000129837	1.12842	0.023	0.011	1
Kansl1	0.00013355	0.177942	0.412	0.362	1
Vat1	0.000134324	-0.528917	0.075	0.101	1
Acvrl1	0.000134626	-1.86083	0.005	0.015	1
Mindy2	0.000136986	0.240859	0.181	0.145	1
Rbl2	0.000139351	0.225402	0.22	0.181	1
Pfdn5	0.000142834	0.184719	0.367	0.322	1
Irf9	0.000142951	0.196006	0.247	0.206	1
Fbxo33	0.000143603	0.396236	0.114	0.086	1
Pde3b	0.000151963	-0.372622	0.233	0.268	1
Mycbp2	0.000153567	-0.269576	0.335	0.369	1
Cdkn2d	0.000154179	0.342435	0.154	0.121	1
Ndfip1	0.000154407	-0.23554	0.445	0.469	1
Slc25a5	0.00015525	0.274244	0.176	0.142	1
Snx4	0.000155806	-0.449476	0.126	0.157	1
Hspb11	0.000156905	0.634073	0.043	0.026	1
Rhoa	0.000164432	-0.237639	0.412	0.445	1
Gad1	0.000166701	-0.934486	0.015	0.029	1
Tram1	0.000166776	0.130813	0.367	0.315	1
Ctnnd1	0.00017098	-0.958385	0.016	0.03	1
Sod2	0.000173362	0.323309	0.234	0.198	1
Zer1	0.000176108	0.392485	0.162	0.131	1
Aup1	0.000177799	0.209514	0.381	0.335	1
Alg10b	0.000180301	0.384252	0.101	0.075	1
Zbtb20	0.000181016	0.307691	0.145	0.113	1
Usp6nl	0.000183175	0.334444	0.125	0.097	1
Iqgap1	0.000184248	-0.150715	0.691	0.704	1
Ddit3	0.000184431	0.227094	0.245	0.206	1
Prpf19	0.000184642	0.226618	0.173	0.138	1
Tubb4b	0.000186466	-0.321158	0.298	0.33	1
Mfsd14b	0.000191653	0.291769	0.191	0.157	1
Dpp4	0.000194652	0.280072	0.14	0.108	1
Arpc5l	0.000196959	0.179803	0.317	0.274	1
Taok1	0.000199826	0.183203	0.218	0.18	1
Smad7	0.000206292	0.235053	0.192	0.156	1
Tfg	0.000214946	0.353798	0.116	0.089	1
Ptpn1	0.000219894	0.195537	0.375	0.333	1
Emp3	0.000220361	-0.344805	0.261	0.294	1
Spns2	0.000227289	-0.493369	0.068	0.092	1
Lpcat1	0.000228987	0.273085	0.189	0.155	1
Dynlrb1	0.000229741	0.241757	0.2	0.164	1
Sinhcaf	0.000231013	0.464222	0.058	0.038	1
Gpr18	0.000233872	0.318463	0.214	0.179	1
Unc119	0.000237613	0.331528	0.111	0.084	1
Ankrd44	0.000245426	-0.312654	0.291	0.323	1
Zfp280c	0.000248164	0.488665	0.072	0.05	1
Nktr	0.000253195	0.195029	0.285	0.242	1
Snx17	0.000253294	0.175442	0.263	0.223	1
Nucks1	0.000255109	0.283994	0.2	0.165	1
Cwf19l1	0.000255125	0.453294	0.055	0.037	1
Kansl2	0.000255946	0.317476	0.16	0.13	1
Fam120a	0.000265906	0.277464	0.121	0.093	1
Dtx1	0.000267896	0.248173	0.257	0.219	1
Mcl1	0.000275666	-0.13112	0.787	0.794	1
Ppp1r21	0.000277872	0.312437	0.182	0.149	1
Gns	0.000280553	0.223699	0.337	0.293	1
Otud4	0.000284463	0.326054	0.138	0.109	1
Irs2	0.000284899	0.126594	0.564	0.512	1
Ddx21	0.000285402	0.1264	0.52	0.467	1
Scaf11	0.000285807	0.15817	0.403	0.356	1
Man1a	0.000288395	-0.144338	0.751	0.761	1
Ttc39b	0.000298435	0.3118	0.173	0.142	1
Cwc25	0.000298911	-0.42897	0.158	0.188	1
Upf1	0.000301605	0.16952	0.271	0.228	1
Klf9	0.000302107	0.34906	0.094	0.07	1
Cox4i1	0.000303412	0.270942	0.242	0.206	1
Jpt1	0.000304119	-0.248922	0.446	0.468	1
Wnk1	0.000311437	0.150475	0.497	0.448	1
Fam199x	0.000314297	0.636817	0.05	0.032	1
H2-Oa	0.000317832	0.210951	0.373	0.332	1
Pabpn1	0.000320388	0.128295	0.458	0.407	1
Rtcb	0.000323256	0.18681	0.393	0.349	1
Ms4a4c	0.000323453	0.153292	0.277	0.235	1
Erbin	0.000325463	0.160114	0.332	0.287	1
Smc4	0.000328608	0.236597	0.221	0.184	1
Nr2c2	0.000329402	0.313393	0.148	0.117	1
Arid5a	0.000330045	-0.374828	0.238	0.269	1
Thada	0.000331849	0.261965	0.143	0.113	1
Ndufa6	0.00033481	0.20556	0.354	0.314	1
Psmb7	0.000334949	-0.478809	0.148	0.177	1
Tapbp	0.000339182	-0.163972	0.617	0.63	1
Apobr	0.000339691	-1.11415	0.013	0.025	1
Rbm5	0.000340491	0.19472	0.391	0.345	1
Ikzf1	0.000342271	0.123989	0.689	0.649	1
H3f3b	0.000345724	0.150785	0.615	0.57	1
Arhgap15	0.000345892	0.189185	0.351	0.308	1
Crisp3	0.000346117	-0.746108	0.025	0.041	1
Coa5	0.000348451	0.223382	0.214	0.177	1
Cdk12	0.000356598	0.203823	0.253	0.215	1
Lrp10	0.000358423	0.141413	0.527	0.48	1
Antxr2	0.000360128	-0.346925	0.187	0.218	1
Rest	0.000361593	0.223465	0.152	0.121	1
Rap2c	0.000365872	0.240439	0.165	0.133	1
Eif3k	0.000371547	0.148141	0.441	0.398	1
Ndufs3	0.000372723	0.212081	0.228	0.191	1
Nr2f6	0.000374948	-0.821014	0.015	0.027	1
Topbp1	0.000375605	0.338479	0.125	0.098	1
Arid2	0.000377598	0.283386	0.203	0.169	1
Zfp668	0.000377874	0.724238	0.046	0.03	1
Sympk	0.000378913	0.277698	0.176	0.144	1
Ilrun	0.000382405	0.172891	0.254	0.215	1
Zfp639	0.000384985	0.396086	0.093	0.069	1
Zfand5	0.000387032	0.160121	0.413	0.37	1
Pde7a	0.000388791	-0.285935	0.354	0.383	1
Man2b1	0.000389601	-0.29081	0.255	0.288	1
Dennd2d	0.000392824	0.469066	0.072	0.051	1
Xpo1	0.00039716	0.176171	0.291	0.25	1
Fam126b	0.000397694	0.445316	0.047	0.03	1
Dpm1	0.000404185	0.281329	0.134	0.105	1
Tmco4	0.000404199	0.395161	0.129	0.101	1
Samsn1	0.000409751	0.209573	0.18	0.146	1
Mt2	0.000410991	0.512917	0.054	0.036	1
Zfp91	0.000414268	0.191517	0.267	0.227	1
Il12a	0.000415182	0.309833	0.129	0.101	1
Wac	0.000421631	0.223569	0.142	0.112	1
H2-T24	0.000424476	0.177916	0.248	0.209	1
Sh3glb1	0.000424958	0.134722	0.439	0.39	1
Pabpc1	0.000431357	0.20533	0.362	0.325	1
Prmt5	0.000433439	0.398352	0.085	0.062	1
Hexim1	0.000435351	0.228606	0.318	0.278	1
Atp2a3	0.000441735	-0.228357	0.498	0.51	1
Dcaf12	0.000442232	-0.435426	0.137	0.166	1
Eef1d	0.00044231	0.225333	0.221	0.186	1
Supt5	0.000443192	0.591687	0.067	0.047	1
Pik3cg	0.000444937	0.262091	0.19	0.157	1
Vps54	0.000447424	0.195961	0.217	0.18	1
Ttc3	0.000448705	0.327704	0.131	0.103	1
Clptm1	0.000453285	0.216895	0.244	0.207	1
Tet2	0.000458976	0.267505	0.129	0.101	1
Orai1	0.000462098	-0.405979	0.16	0.189	1
Zfp292	0.000467317	0.127008	0.406	0.356	1
Lbh	0.000470656	-0.216946	0.602	0.609	1
Lgmn	0.000485981	0.118872	0.279	0.236	1
Gabarap	0.000492597	0.221544	0.196	0.162	1
Atp6v1d	0.000493161	0.266529	0.206	0.172	1
Taok2	0.000494176	0.201748	0.205	0.169	1
Fkbp15	0.000509183	0.226915	0.272	0.236	1
Rassf3	0.000510871	-0.352889	0.21	0.241	1
Zup1	0.000521505	0.230657	0.221	0.186	1
Dhx15	0.0005298	0.18353	0.345	0.305	1
Tmem189	0.000530025	0.22547	0.287	0.249	1
Chtop	0.000536488	0.1664	0.374	0.331	1
Fam43a	0.000541498	-0.300256	0.371	0.398	1
Trappc5	0.000542169	0.215103	0.146	0.116	1
Prr3	0.000545825	0.531409	0.049	0.032	1
Znrf2	0.000553684	-0.332293	0.352	0.376	1
Cnot1	0.000560021	0.204394	0.232	0.196	1
Jrkl	0.000564962	0.38391	0.065	0.046	1
Asprv1	0.000581386	0.463333	0.063	0.044	1
Nup153	0.000584906	0.208327	0.224	0.189	1
Lmo7	0.000588053	-0.98875	0.013	0.024	1
Chordc1	0.000614822	0.375261	0.125	0.099	1
Ahsa1	0.000619255	0.20618	0.316	0.277	1
Tnrc6b	0.000620939	0.180036	0.309	0.269	1
Commd8	0.000624825	0.229526	0.205	0.171	1
Ccar1	0.000628503	0.251191	0.251	0.216	1
Ccnd3	0.000630731	0.242554	0.225	0.191	1
Hepacam2	0.000632609	-0.711561	0.069	0.091	1
Phax	0.000636112	0.276373	0.087	0.064	1
Plek	0.000640753	-0.180825	0.564	0.594	1
Ralgps2	0.000643382	-0.242586	0.496	0.512	1
Tspyl2	0.000651608	0.2725	0.167	0.137	1
Oxa1l	0.000654363	0.201388	0.207	0.173	1
Lfng	0.000657614	0.203685	0.203	0.17	1
Cobll1	0.000659207	0.207668	0.186	0.154	1
Hnrnpab	0.000660491	-0.35341	0.232	0.261	1
Tnnt3	0.000671689	-1.01822	0.015	0.028	1
Yipf1	0.000678671	0.252335	0.149	0.12	1
Eef2	0.000680779	0.130597	0.714	0.675	1
Rbm33	0.000688371	0.161979	0.49	0.448	1
Slc4a1ap	0.000690162	0.26899	0.141	0.113	1
Sfn	0.000691792	-0.718563	0.047	0.065	1
Pced1b	0.000709694	0.169536	0.192	0.159	1
Ackr2	0.000716313	1.43386	0.014	0.006	1
Mdc1	0.000719668	0.402907	0.124	0.099	1
Eaf1	0.000722364	0.292125	0.127	0.101	1
Ptbp1	0.000724621	0.136946	0.454	0.409	1
Nop53	0.000726299	0.114283	0.642	0.595	1
Mapk1ip1l	0.000727557	-0.351711	0.192	0.222	1
Saa3	0.00072883	0.305235	0.13	0.103	1
Mat2a	0.000728842	0.148095	0.448	0.406	1
Api5	0.000738207	0.181306	0.225	0.191	1
Rhoh	0.00076159	0.124192	0.431	0.384	1
Bmi1	0.000768587	0.272245	0.222	0.19	1
Gga1	0.000770366	0.220461	0.183	0.151	1
Pxdc1	0.000773473	0.254702	0.201	0.169	1
Gatad2a	0.000786194	0.175559	0.278	0.24	1
Cpsf3	0.000786375	0.201284	0.184	0.151	1
Lrrc47	0.000788134	0.17279	0.256	0.218	1
Kctd10	0.000788814	-0.306054	0.201	0.23	1
Cic	0.000808554	0.230218	0.215	0.182	1
Prkch	0.000814973	0.401821	0.066	0.047	1
Rgl2	0.000815053	-0.297731	0.208	0.238	1
Car2	0.000821597	0.233421	0.17	0.14	1
Ube2e1	0.000821726	0.375743	0.098	0.075	1
Sh3kbp1	0.000826791	0.188679	0.271	0.234	1
Ctdsp2	0.000833625	0.192831	0.328	0.29	1
Cbx5	0.000851963	0.299756	0.105	0.081	1
Zbtb11	0.000855745	0.18716	0.194	0.161	1
Tgs1	0.000857337	0.458091	0.071	0.052	1
Pou2f1	0.00085967	0.164511	0.162	0.131	1
Neb	0.000871087	1.67364	0.01	0.003	1
Rab1a	0.000874519	-0.295344	0.252	0.281	1
Trem1	0.000875155	0.277602	0.087	0.065	1
Mthfsd	0.000884698	-0.623962	0.057	0.077	1
Prr12	0.000886543	0.135132	0.233	0.196	1
Afap1	0.000895568	-0.492098	0.092	0.116	1
Exosc10	0.000898344	0.252043	0.158	0.129	1
Wdr81	0.000902828	0.24426	0.1	0.077	1
Rheb	0.00090469	-0.354943	0.16	0.189	1
Ass1	0.000909565	0.260514	0.109	0.085	1
Yod1	0.000913616	0.468653	0.089	0.068	1
Suz12	0.000918433	0.225925	0.198	0.165	1
Kdm6a	0.000919694	0.243825	0.193	0.162	1
Icosl	0.000931815	0.182524	0.302	0.263	1
Serinc5	0.000933911	0.284146	0.12	0.095	1
Fyttd1	0.00094233	0.244559	0.142	0.115	1
Atp6v1h	0.000964486	0.215928	0.234	0.199	1
Fbxl12	0.000968593	0.116707	0.236	0.199	1
Jdp2	0.000969887	0.267687	0.091	0.069	1
Tbc1d2b	0.000974494	0.389451	0.042	0.027	1
Ly6e	0.000977211	0.121823	0.661	0.615	1
Nrm	0.00101379	-0.307044	0.233	0.262	1
Zfp956	0.00101446	0.304181	0.07	0.051	1
Fus	0.00101488	0.10895	0.573	0.526	1
Rbfa	0.00101627	0.146715	0.141	0.112	1
Ccni	0.00102068	0.157547	0.385	0.344	1
Tle5	0.00103719	0.182439	0.307	0.266	1
Lpar6	0.00104484	0.249508	0.081	0.06	1
Akr1b10	0.00104863	0.443903	0.077	0.057	1
Zcchc8	0.00105296	0.220853	0.117	0.092	1
Lsp1	0.00105854	-0.180097	0.572	0.577	1
Rcsd1	0.00106895	0.132859	0.674	0.631	1
Clta	0.00107216	-0.125346	0.652	0.671	1
Klf16	0.00107236	-0.438488	0.111	0.136	1
Creb1	0.00107272	0.155789	0.194	0.161	1
Zfp280d	0.00107288	0.201802	0.191	0.159	1
Zhx3	0.00109009	1.21569	0.022	0.012	1
St7	0.00109942	0.749332	0.038	0.024	1
Rfx2	0.00111504	-0.717498	0.02	0.032	1
Mif	0.00112129	0.30521	0.109	0.086	1
Arf3	0.0011243	-0.240999	0.323	0.352	1
Cstad	0.00112642	-0.935822	0.009	0.018	1
Bcl2a1b	0.00113162	0.314697	0.118	0.094	1
Ephx1	0.0011348	-0.28987	0.207	0.235	1
Ptger2	0.00113597	0.663267	0.026	0.015	1
Glg1	0.00113895	0.174211	0.252	0.217	1
N4bp2l1	0.00115924	0.23623	0.136	0.109	1
Wasl	0.00116479	0.331428	0.1	0.078	1
Crebrf	0.00116731	0.181703	0.313	0.274	1
Pip4p1	0.00117216	0.158257	0.319	0.278	1
Dnajc9	0.00117776	-0.25442	0.381	0.405	1
Cd8a	0.00118136	0.795993	0.029	0.017	1
Znhit6	0.00118477	0.430902	0.069	0.05	1
Sbno2	0.00118833	0.167199	0.345	0.306	1
Gtpbp4	0.00119473	0.125662	0.274	0.235	1
Cd82	0.00119703	0.146781	0.379	0.336	1
Nsun2	0.00120074	0.260473	0.173	0.144	1
B3gnt7	0.00121708	-0.416645	0.154	0.179	1
Trmt1	0.00122052	0.321728	0.107	0.084	1
Pold4	0.00122231	0.18882	0.368	0.33	1
Snrpg	0.00124046	0.175833	0.276	0.241	1
Trac	0.00124403	0.393828	0.113	0.089	1
Pex12	0.00124473	0.688016	0.035	0.022	1
Treml2	0.00124881	0.173176	0.267	0.231	1
Fcgr2b	0.00125897	0.186295	0.312	0.274	1
Mcm9	0.00126689	0.263966	0.149	0.121	1
Dda1	0.00127612	-0.36568	0.173	0.201	1
Exoc6	0.00127619	0.28994	0.132	0.106	1
Lcorl	0.00127743	0.328296	0.114	0.09	1
Armc10	0.001285	0.375064	0.075	0.055	1
Ankrd52	0.00128954	0.188177	0.161	0.131	1
Aqp3	0.00129156	-1.24353	0.008	0.016	1
Cbx3	0.00129238	0.294081	0.106	0.083	1
Nbr1	0.00129443	0.341426	0.112	0.089	1
Prpf38b	0.00129461	0.128605	0.472	0.424	1
Trmu	0.00129531	0.495837	0.035	0.022	1
Cenpx	0.0012996	-0.414126	0.095	0.119	1
Csnk2a2	0.00131021	0.266289	0.126	0.101	1
Ttll3	0.00132338	-0.851966	0.024	0.038	1
Trmt61a	0.00132726	0.519273	0.063	0.045	1
Cmtm7	0.001338	-0.364404	0.232	0.258	1
Gatad2b	0.0013382	0.150417	0.322	0.283	1
Pcmt1	0.00134115	0.26303	0.196	0.166	1
Ppil2	0.00134852	0.16974	0.164	0.135	1
Atpif1	0.00134941	-0.493507	0.084	0.106	1
Npepl1	0.00135955	0.23848	0.199	0.168	1
Bin3	0.00135978	0.170044	0.172	0.142	1
Foxk2	0.00136148	0.331698	0.093	0.072	1
Setdb1	0.00136447	0.421073	0.086	0.065	1
Ncoa2	0.00138883	0.222466	0.2	0.169	1
Gabbr1	0.00138993	-0.387822	0.191	0.217	1
Fam185a	0.0013922	0.528712	0.051	0.036	1
Fam49b	0.0013929	0.109146	0.605	0.555	1
Txn2	0.00140861	0.267102	0.143	0.116	1
Ccnl1	0.00141139	0.12834	0.577	0.526	1
Ankrd12	0.00141366	0.291515	0.101	0.079	1
Myo7a	0.00142059	0.413678	0.043	0.028	1
Zfp955b	0.00142391	1.01973	0.026	0.015	1
Dmac2	0.00142452	0.171878	0.198	0.167	1
Cmpk1	0.00145354	0.296726	0.141	0.115	1
Ttc19	0.00146119	0.441191	0.092	0.071	1
Eif3m	0.00146188	0.288781	0.078	0.059	1
Mindy3	0.00146709	0.33831	0.106	0.084	1
Slc35b2	0.00146907	-0.470241	0.185	0.21	1
Ankhd1	0.00147305	0.237408	0.114	0.09	1
Tomm20	0.00147801	0.211093	0.201	0.17	1
Zfp598	0.00147885	0.149264	0.206	0.172	1
Pdik1l	0.00148732	0.374719	0.058	0.041	1
Rhno1	0.00149294	0.425149	0.076	0.057	1
Mpp6	0.00149322	0.20934	0.163	0.134	1
Snf8	0.00149703	-0.322915	0.195	0.223	1
Tpm4	0.00149784	-0.220462	0.304	0.334	1
Zc3h7b	0.00150169	0.239361	0.135	0.109	1
Rnf169	0.00151911	0.226484	0.16	0.132	1
Prpf4	0.00152435	0.390408	0.093	0.072	1
Ssb	0.00152932	0.140172	0.457	0.419	1
Was	0.00154139	0.159827	0.35	0.312	1
Coq10b	0.00154476	0.219447	0.173	0.143	1
Acsl1	0.00154839	0.332591	0.07	0.052	1
H2-Ob	0.00155407	-0.197634	0.486	0.502	1
Zfp942	0.00157891	0.668086	0.032	0.02	1
Nomo1	0.00161653	0.366598	0.089	0.068	1
Serpina3g	0.00163249	0.137203	0.226	0.192	1
Rnf11	0.00164826	0.365229	0.109	0.086	1
Polr1c	0.00165528	0.199167	0.178	0.149	1
Hnrnpc	0.00166012	0.248593	0.129	0.103	1
Filip1l	0.00167557	0.19938	0.205	0.173	1
Cacna1i	0.00167838	-0.255019	0.266	0.296	1
Fchsd2	0.00167906	-0.166945	0.537	0.559	1
Arhgap4	0.00168797	-0.248481	0.334	0.361	1
Gimap9	0.00169216	0.183597	0.239	0.206	1
Prkd2	0.00169349	0.101034	0.407	0.364	1
Btf3	0.00169629	0.152282	0.333	0.295	1
Ubfd1	0.00171833	0.29735	0.149	0.123	1
Klhl11	0.0017397	0.405277	0.097	0.076	1
Apoe	0.00174978	0.149177	0.712	0.672	1
Kmt2c	0.00175339	0.312213	0.18	0.153	1
Wdyhv1	0.00175477	0.217932	0.081	0.061	1
Tiparp	0.00175618	0.221573	0.287	0.251	1
Ago1	0.00175862	0.204455	0.168	0.14	1
Tlr6	0.0017687	0.442218	0.061	0.044	1
Spata2l	0.00177426	-1.20999	0.012	0.021	1
Arpc1b	0.00178586	-0.162854	0.522	0.541	1
Cd9	0.0018167	-0.289405	0.23	0.256	1
Lcp1	0.00183484	-0.10944	0.71	0.726	1
Paip1	0.00184053	0.26289	0.133	0.108	1
Tbc1d5	0.00185361	0.257037	0.142	0.116	1
Mfsd10	0.00186363	0.371485	0.066	0.048	1
Ctsd	0.00186499	0.130767	0.294	0.256	1
Cyp51	0.00186992	-0.612443	0.059	0.078	1
Srek1	0.0018774	0.218301	0.216	0.186	1
Flna	0.00187762	-0.186762	0.443	0.468	1
Eif3c	0.00189225	0.199416	0.225	0.194	1
Ubc	0.00191314	0.121528	0.636	0.601	1
Rtraf	0.00191437	0.262227	0.112	0.089	1
Ppp5c	0.00192348	0.253196	0.123	0.099	1
Impact	0.00193486	0.192049	0.204	0.172	1
Krt80	0.0019587	-1.00309	0.015	0.026	1
Golga5	0.00198257	0.205781	0.122	0.098	1
Cd3e	0.00200223	0.165342	0.121	0.096	1
Erp44	0.00200452	0.252478	0.173	0.145	1
C3	0.00201238	0.208344	0.11	0.086	1
Chkb	0.00201328	-0.31277	0.245	0.271	1
Prkar2b	0.00202893	-0.848992	0.031	0.045	1
Maff	0.00204395	0.339522	0.116	0.093	1
Adnp	0.00206285	0.216933	0.222	0.191	1
Erlin1	0.00206952	-0.371301	0.084	0.106	1
Paxip1	0.00208205	0.288953	0.091	0.07	1
Zmat2	0.00208488	-0.22201	0.388	0.411	1
Dym	0.00210272	0.303062	0.118	0.095	1
Parn	0.00211363	0.361068	0.083	0.064	1
Sirt7	0.00212235	-0.273536	0.269	0.295	1
Ino80	0.00215274	0.165587	0.16	0.131	1
Trim33	0.00217459	0.206587	0.108	0.086	1
Cnbp	0.00217526	-0.221727	0.374	0.398	1
Rnf125	0.00217751	-0.528964	0.107	0.13	1
Prdm2	0.00218513	0.236606	0.177	0.149	1
Brd2	0.00219215	0.144998	0.39	0.348	1
Cdc40	0.00219511	0.204536	0.116	0.092	1
Zc3h14	0.0022058	0.17725	0.157	0.13	1
Rnf149	0.00221958	0.197331	0.227	0.195	1
Egln1	0.00222103	0.260232	0.124	0.1	1
Heatr1	0.00222172	0.29126	0.117	0.094	1
Zfp330	0.00222785	0.150477	0.232	0.199	1
Gpt	0.00225812	-0.890963	0.017	0.028	1
Pigt	0.00226509	0.169417	0.198	0.167	1
Bcs1l	0.0022726	0.500624	0.033	0.021	1
Gnl2	0.00227612	0.249897	0.101	0.079	1
Jade2	0.0022764	0.211894	0.182	0.153	1
Zscan25	0.00228901	-0.490498	0.04	0.056	1
Tor1a	0.00229539	0.294616	0.166	0.14	1
Smarca5	0.00230441	0.183843	0.136	0.11	1
Hivep1	0.00230783	0.206485	0.181	0.152	1
Scnm1	0.00230882	0.326466	0.074	0.055	1
Arhgap35	0.00231096	0.312155	0.065	0.048	1
Tox	0.00231994	0.606737	0.033	0.021	1
Cox6c	0.00232891	-0.449848	0.101	0.123	1
Ly9	0.00239208	0.200145	0.202	0.171	1
Hipk2	0.00240072	0.264968	0.119	0.096	1
Pag1	0.00241385	0.224923	0.207	0.177	1
Jak1	0.0024162	0.134199	0.587	0.548	1
Traf5	0.00243352	0.145841	0.287	0.252	1
Micall1	0.00243481	0.391093	0.074	0.055	1
Pqlc2	0.00244217	0.495583	0.066	0.049	1
Ctla4	0.00244449	0.665392	0.085	0.066	1
Rnf187	0.00245825	-0.209202	0.436	0.458	1
Grcc10	0.00247809	-0.215284	0.413	0.437	1
Ndor1	0.00248061	0.13246	0.175	0.146	1
Ndfip2	0.0024957	0.245125	0.093	0.072	1
Fancc	0.00250849	0.546253	0.033	0.021	1
Rab14	0.00251022	0.129731	0.33	0.294	1
Atp11b	0.00251545	0.126623	0.242	0.206	1
Nr4a3	0.00252685	-0.413443	0.085	0.107	1
Nol9	0.0025408	0.289548	0.114	0.091	1
Ado	0.00255485	0.171532	0.064	0.047	1
Hscb	0.00255994	0.47076	0.06	0.044	1
Vgll4	0.0026099	0.172693	0.22	0.188	1
Las1l	0.00261595	0.192016	0.181	0.152	1
Acsf2	0.00261941	0.228612	0.201	0.172	1
Efcab2	0.00262206	-0.758164	0.023	0.035	1
Prpf4b	0.00263845	0.109443	0.35	0.31	1
Rfxap	0.00264102	0.234795	0.081	0.062	1
Fut8	0.00264331	0.432781	0.1	0.079	1
Rap1b	0.00264879	0.107677	0.668	0.63	1
Zscan21	0.00266034	-0.677204	0.032	0.046	1
Fbxl3	0.00267215	0.415111	0.108	0.087	1
Rabac1	0.00267258	0.143032	0.512	0.473	1
Tubb2b	0.00267348	-0.611012	0.06	0.079	1
Hif1a	0.00267451	0.2732	0.109	0.087	1
Sfxn3	0.00267532	-0.353309	0.169	0.193	1
Tor4a	0.00268811	0.249804	0.12	0.096	1
Gpr55	0.00270464	0.735775	0.049	0.035	1
Lrrk2	0.00270857	0.174909	0.226	0.193	1
C1qtnf4	0.00272594	0.256715	0.015	0.007	1
Npm1	0.002761	0.166496	0.461	0.425	1
Actr2	0.00280017	0.141675	0.35	0.313	1
Mtg2	0.00280172	0.50732	0.057	0.042	1
Cdh17	0.002824	0.897229	0.033	0.021	1
Mcm4	0.00283	0.325414	0.107	0.086	1
Stfa2	0.00283963	0.839645	0.015	0.008	1
Copg1	0.00287638	0.156004	0.2	0.17	1
Fam160b1	0.0028787	0.26484	0.144	0.12	1
Ankrd13d	0.00288571	-0.750184	0.015	0.025	1
Nagk	0.00288691	-0.530627	0.042	0.057	1
Vps11	0.00290488	0.226942	0.208	0.18	1
Fam210a	0.00291275	0.456665	0.071	0.054	1
Litaf	0.00293222	-0.161911	0.321	0.351	1
Pnisr	0.00293397	0.134895	0.332	0.295	1
N4bp3	0.00293466	0.511029	0.069	0.052	1
Laptm4a	0.00294011	0.22383	0.13	0.106	1
Krr1	0.00294365	0.218066	0.129	0.104	1
Vrk2	0.00294598	0.46235	0.071	0.054	1
Kdsr	0.00295044	0.261948	0.105	0.083	1
Grasp	0.00297534	-0.549854	0.062	0.08	1
Parp10	0.00297745	0.200914	0.112	0.089	1
Lats1	0.00298597	0.47821	0.067	0.05	1
Cd86	0.00299302	-0.36682	0.169	0.194	1
Fcgrt	0.0029942	-0.654504	0.044	0.06	1
Nol11	0.00299534	0.238136	0.101	0.08	1
Sirpb1a	0.00300904	0.796561	0.024	0.014	1
Rbbp7	0.00301061	0.11613	0.258	0.223	1
Mcrip1	0.00303385	0.193349	0.168	0.141	1
Ckb	0.00306014	-0.957356	0.01	0.018	1
Batf	0.00306838	0.224234	0.1	0.079	1
Stfa3	0.00307183	0.851614	0.015	0.008	1
Zdhhc21	0.00308356	0.255719	0.073	0.055	1
Lrp1	0.00315063	-0.381733	0.12	0.142	1
Atm	0.00316951	0.258771	0.124	0.101	1
Pald1	0.00319158	-0.9427	0.008	0.015	1
Pelo	0.00321657	0.376105	0.063	0.047	1
Acd	0.00322026	0.169853	0.178	0.151	1
Socs4	0.00322038	0.292293	0.148	0.123	1
Rfx1	0.00322164	-0.402159	0.187	0.21	1
Myd88	0.00327546	0.207453	0.208	0.178	1
Zfp740	0.00329844	0.147544	0.196	0.166	1
Baz2a	0.00331101	0.1379	0.389	0.35	1
Dok1	0.00334048	0.236869	0.125	0.102	1
Gatad1	0.00334585	0.35404	0.106	0.085	1
Gimap7	0.00334732	0.291712	0.113	0.092	1
Msh6	0.00335014	0.256567	0.071	0.053	1
Tmem87b	0.00336186	0.204013	0.123	0.1	1
Zdhhc20	0.00336566	0.15127	0.211	0.181	1
Ighm	0.0033828	0.212403	0.964	0.963	1
Jmjd6	0.00340791	0.155645	0.194	0.165	1
Trappc11	0.00341781	0.23721	0.118	0.096	1
Ino80d	0.0034614	0.102876	0.266	0.23	1
Srebf1	0.00346494	0.273818	0.113	0.091	1
Trim28	0.0034957	0.273907	0.092	0.072	1
Ttc9c	0.00350961	0.1978	0.105	0.084	1
Sulf2	0.00350967	-0.754142	0.018	0.028	1
Map4k2	0.00352483	-0.221271	0.387	0.411	1
Prr5l	0.00352909	-0.877044	0.017	0.028	1
Prr14l	0.00353863	0.169549	0.164	0.137	1
E4f1	0.00355141	0.337904	0.089	0.07	1
Rab5a	0.00355163	0.121923	0.251	0.218	1
Slc49a4	0.00355553	-0.332672	0.108	0.131	1
Selenot	0.0035741	0.111209	0.244	0.21	1
Grb2	0.00358823	0.123757	0.372	0.333	1
Sra1	0.00360229	0.164585	0.183	0.155	1
Dusp7	0.00363756	0.394296	0.085	0.066	1
Nr1d2	0.00364185	0.18007	0.144	0.119	1
Pgp	0.0036579	0.188637	0.1	0.079	1
Rspry1	0.00365891	0.161241	0.124	0.101	1
Fgfr1op	0.00368076	0.133132	0.212	0.18	1
Hnrnpa1	0.00369804	0.172671	0.399	0.365	1
Abhd14b	0.00370846	0.791641	0.013	0.006	1
Rnf2	0.00372669	0.260522	0.14	0.116	1
Tceanc2	0.00373345	0.177519	0.103	0.082	1
Axin1	0.00374455	0.279076	0.138	0.114	1
Mms22l	0.00374707	0.491187	0.04	0.027	1
Rpap1	0.00377551	0.207896	0.083	0.064	1
Hadhb	0.00379495	0.115486	0.252	0.22	1
Bicral	0.00381013	0.19271	0.183	0.156	1
Uba7	0.00381071	0.156448	0.182	0.155	1
Srsf4	0.00381231	0.178115	0.229	0.199	1
Psmb3	0.00382672	0.286001	0.09	0.071	1
Cpsf1	0.00383749	0.162765	0.185	0.157	1
Esyt2	0.00385238	0.129911	0.274	0.24	1
Sh3bgrl3	0.00386328	-0.178872	0.385	0.409	1
Morf4l1	0.00390577	-0.223683	0.394	0.411	1
Cpeb2	0.00390783	-0.48959	0.064	0.082	1
Rbsn	0.00391396	0.27333	0.071	0.053	1
Iars	0.00392241	0.389288	0.124	0.102	1
Acy1	0.0039265	0.662386	0.034	0.022	1
Ankrd46	0.00400725	0.295083	0.081	0.063	1
Rragc	0.00405328	0.201824	0.147	0.121	1
Fcrl5	0.00406692	0.453045	0.055	0.04	1
Wdr75	0.00408174	0.505174	0.045	0.032	1
Pdcd11	0.00411734	0.184096	0.163	0.137	1
Gtf2e2	0.00413197	0.174658	0.083	0.064	1
Irak1	0.00417194	0.150355	0.286	0.253	1
Ssh2	0.00417887	0.161835	0.296	0.263	1
Trim65	0.0041836	0.216671	0.089	0.069	1
Zmym1	0.00420717	0.578615	0.059	0.044	1
Spc24	0.00422178	-1.17326	0.004	0.01	1
Hnrnpk	0.00422505	0.135012	0.414	0.376	1
Megf8	0.00424122	-1.39357	0.005	0.011	1
Plekha3	0.00424229	0.242805	0.148	0.123	1
Ptges2	0.00426157	0.402816	0.045	0.031	1
Sf3a2	0.0042732	0.19549	0.172	0.146	1
Csrp1	0.00432861	-0.295761	0.114	0.137	1
Coq8a	0.00433305	-0.472612	0.19	0.21	1
Elob	0.00434634	0.154305	0.29	0.258	1
Gpr183	0.00434852	0.185685	0.306	0.273	1
Parp6	0.00435317	0.24601	0.094	0.074	1
Smdt1	0.00436175	0.129978	0.315	0.281	1
Dmpk	0.00436243	-1.2247	0.007	0.014	1
Maf	0.00436495	0.275387	0.099	0.08	1
Tspyl1	0.00436796	-0.271263	0.231	0.257	1
Ptcd3	0.00437753	0.146466	0.128	0.104	1
Snrnp48	0.00438005	0.122108	0.225	0.194	1
Brms1	0.00439067	0.205633	0.189	0.161	1
Mthfd1l	0.0043914	0.226717	0.132	0.109	1
Pwp2	0.0044	0.293534	0.081	0.063	1
Tcea1	0.00445699	0.123895	0.258	0.225	1
Ahdc1	0.00455012	0.114861	0.193	0.164	1
Hnrnpul2	0.00455321	0.130228	0.408	0.366	1
Gem	0.00455831	0.186526	0.328	0.298	1
Rbm3	0.00456721	0.131931	0.393	0.353	1
Sapcd1	0.00457393	0.168815	0.132	0.108	1
Psph	0.00458284	0.405888	0.079	0.062	1
Atraid	0.00459063	0.22323	0.122	0.1	1
Dynll1	0.00461794	0.1766	0.163	0.137	1
Cryab	0.00466269	-1.75713	0.005	0.011	1
Nt5c2	0.00469535	0.143945	0.182	0.155	1
Ankrd37	0.00470325	-0.556031	0.048	0.064	1
Csnk1d	0.00473728	0.179067	0.251	0.22	1
Efr3a	0.00474643	0.133857	0.191	0.163	1
Cox10	0.00477463	0.155247	0.057	0.042	1
St3gal1	0.00477471	0.110106	0.36	0.322	1
Apc	0.00479662	0.191764	0.138	0.115	1
Tapt1	0.00479695	0.309918	0.153	0.13	1
Trim30a	0.00480103	0.223054	0.181	0.155	1
Pitpnm1	0.00481034	0.156437	0.157	0.132	1
Rcc2	0.00481967	0.145052	0.331	0.296	1
Neu1	0.00482325	0.214161	0.177	0.151	1
Mus81	0.00483679	0.409711	0.064	0.048	1
Uhrf1bp1l	0.00485943	0.171952	0.111	0.089	1
Ikbkb	0.00488844	-0.263361	0.333	0.351	1
Rrbp1	0.00490704	0.114752	0.313	0.277	1
Plpp3	0.00491009	-0.644954	0.029	0.042	1
Ggact	0.00492928	0.589909	0.033	0.022	1
Rab23	0.00494286	0.299183	0.022	0.013	1
Cnn2	0.00494468	-0.193067	0.395	0.413	1
Sqstm1	0.00496281	-0.229125	0.352	0.37	1
Wfdc17	0.00497329	0.167189	0.222	0.193	1
Sumo3	0.00498148	0.193369	0.197	0.171	1
Tfap4	0.00500419	0.458978	0.063	0.048	1
Srsf5	0.00502584	-0.128605	0.629	0.636	1
Vps18	0.00503958	0.264002	0.104	0.084	1
Ccnyl1	0.00505983	-0.889708	0.02	0.031	1
Eef2kmt	0.00507368	0.624301	0.04	0.028	1
Dab2	0.00508903	0.333073	0.07	0.053	1
Rnf220	0.00510115	0.129834	0.353	0.318	1
Sema4b	0.00510248	0.134526	0.255	0.223	1
Nup188	0.00516365	0.218913	0.109	0.088	1
Rab4b	0.00517111	0.126735	0.411	0.375	1
Macf1	0.00518589	0.10486	0.71	0.675	1
Ccl2	0.00519985	0.309117	0.109	0.088	1
Kdelr1	0.00520046	0.200447	0.181	0.155	1
Wdtc1	0.00521718	0.21289	0.173	0.148	1
Triap1	0.00522824	0.277012	0.091	0.072	1
Pomp	0.00523743	0.167381	0.171	0.145	1
Zkscan5	0.00523993	0.407726	0.033	0.022	1
Smim27	0.00524795	0.674538	0.035	0.024	1
Anapc16	0.00525733	0.184469	0.203	0.177	1
Tm9sf3	0.00526167	0.132417	0.354	0.32	1
Chst15	0.00526221	0.174828	0.136	0.112	1
Fnbp4	0.00527374	0.224146	0.258	0.231	1
Lta4h	0.00528731	0.178667	0.091	0.072	1
Prmt7	0.00530668	0.255837	0.106	0.086	1
Zfp507	0.00531657	0.290341	0.09	0.071	1
Ss18	0.00531675	0.118071	0.193	0.164	1
Pgm3	0.00533329	0.311224	0.06	0.045	1
Dtwd1	0.00539877	0.646382	0.031	0.021	1
Asph	0.00548507	-0.450462	0.079	0.098	1
Lgals9	0.00548521	0.138515	0.236	0.206	1
Rfk	0.00548689	0.240314	0.201	0.174	1
Usp37	0.0055034	0.221832	0.085	0.067	1
Rhbdf1	0.00551268	-0.608127	0.018	0.028	1
Aebp2	0.00551891	0.178213	0.19	0.164	1
Scd2	0.0055396	0.456847	0.064	0.049	1
Arsk	0.00554522	-0.597327	0.016	0.026	1
Dcakd	0.00557312	0.596927	0.036	0.025	1
Hsh2d	0.00558239	0.210512	0.107	0.087	1
Irf2bpl	0.00558936	0.222314	0.107	0.087	1
Zrsr1	0.00559127	0.179618	0.129	0.106	1
Med7	0.00560901	0.234791	0.144	0.121	1
Yju2	0.00561456	0.368468	0.069	0.053	1
Jak2	0.00561459	0.12722	0.357	0.322	1
Iigp1	0.00561494	0.456443	0.04	0.028	1
Arfip1	0.005662	0.218055	0.101	0.081	1
Lnx2	0.00568252	-0.263373	0.155	0.179	1
Alad	0.00568363	0.17398	0.219	0.191	1
Ms4a1	0.00568532	-0.131422	0.608	0.621	1
Gart	0.00568758	0.187958	0.134	0.111	1
Snx20	0.00569795	-0.229489	0.298	0.322	1
Arhgef2	0.00571135	0.114056	0.32	0.286	1
Snx9	0.0057354	-0.227573	0.329	0.353	1
Becn1	0.00575274	0.129536	0.336	0.302	1
Man1a2	0.00576297	0.253357	0.129	0.107	1
Gtpbp6	0.00577694	0.21415	0.172	0.147	1
U2surp	0.0058284	0.147929	0.227	0.197	1
Lta	0.00586511	0.397187	0.063	0.048	1
Snx15	0.00587692	-0.440606	0.066	0.084	1
Rnf138	0.00587785	-0.29307	0.189	0.213	1
Elavl1	0.00588893	0.165615	0.268	0.237	1
Pfdn2	0.00589763	0.236498	0.133	0.11	1
Tmem50a	0.00592009	0.14347	0.342	0.308	1
Strn4	0.00594309	0.19396	0.171	0.145	1
Tspan15	0.00594602	-0.703445	0.005	0.011	1
Lyar	0.00598584	0.28266	0.125	0.103	1
Rad18	0.00600509	0.284528	0.11	0.09	1
Dhps	0.00600615	0.140493	0.161	0.135	1
Slc35a5	0.00603537	0.399741	0.096	0.078	1
Ncoa1	0.00604636	0.209122	0.137	0.115	1
Rnf10	0.00604828	0.152167	0.321	0.289	1
Csk	0.00605305	0.112239	0.429	0.389	1
Dmwd	0.00606142	-0.604042	0.014	0.023	1
Mkrn2	0.00606254	0.28762	0.066	0.05	1
Sars	0.00606749	-0.315139	0.167	0.189	1
Tarm1	0.00611764	0.887007	0.017	0.009	1
Rxylt1	0.00612925	0.335564	0.079	0.062	1
Ubxn7	0.00616429	0.140846	0.24	0.21	1
Hist1h1e	0.00616431	-0.148851	0.55	0.569	1
Pigq	0.00618185	0.350451	0.093	0.075	1
Max	0.00621581	0.131429	0.262	0.231	1
Pbxip1	0.00624035	-0.387192	0.151	0.172	1
Sec11c	0.00626271	-0.270604	0.378	0.392	1
Zmiz1	0.00626608	0.147215	0.239	0.21	1
Cd6	0.00626726	0.506554	0.028	0.018	1
Tcf12	0.00627271	0.140133	0.196	0.168	1
Med18	0.00628205	0.340116	0.054	0.04	1
Polk	0.00630046	0.583235	0.039	0.027	1
Rnf111	0.00634271	0.137761	0.21	0.182	1
Tmod3	0.00636142	-0.232186	0.504	0.513	1
Ide	0.0064098	0.269409	0.073	0.057	1
Matr3	0.00641423	0.138831	0.311	0.278	1
Uap1l1	0.00643804	0.501054	0.063	0.048	1
Cenpa	0.00645549	-0.323078	0.11	0.132	1
Dpp7	0.00650504	0.449086	0.039	0.028	1
Lpin2	0.00650837	0.200572	0.108	0.087	1
Xylt2	0.0065089	0.343702	0.056	0.042	1
Cxcr2	0.00653399	0.395652	0.069	0.053	1
Bub3	0.00654355	0.128871	0.147	0.123	1
Nudt21	0.00655717	0.22242	0.147	0.124	1
Pld4	0.00657663	0.124177	0.324	0.289	1
Dusp11	0.00661561	0.104061	0.329	0.295	1
Dhx36	0.00661732	0.168989	0.22	0.192	1
Zkscan6	0.0066632	0.174277	0.108	0.088	1
Znrf1	0.00666516	0.190984	0.172	0.147	1
Prpf8	0.00669364	0.127024	0.399	0.364	1
Spo11	0.00670588	0.836379	0.014	0.007	1
Ppp4r2	0.0067288	0.159202	0.23	0.201	1
Ubap2l	0.00673256	0.137596	0.244	0.215	1
Crtc3	0.00675562	0.190854	0.115	0.094	1
Tubgcp5	0.0067604	0.32734	0.074	0.057	1
Myl6	0.00684903	-0.30611	0.183	0.206	1
Acvr2a	0.00685508	-0.856419	0.021	0.032	1
Chfr	0.00687624	-0.284808	0.224	0.246	1
Prmt3	0.00687812	0.134738	0.089	0.07	1
Arl6ip1	0.00689293	0.124216	0.26	0.229	1
Vasp	0.00694261	-0.139957	0.556	0.571	1
Map3k7	0.00695226	0.261212	0.076	0.059	1
Ccdc47	0.00700731	0.189145	0.11	0.09	1
Wdhd1	0.0070857	0.385377	0.055	0.041	1
Ppid	0.00713269	0.499519	0.046	0.033	1
Nmt1	0.00713947	0.133894	0.274	0.244	1
Golm1	0.00714775	0.40714	0.072	0.056	1
Atp1b1	0.00715239	0.165856	0.207	0.181	1
Rmnd5a	0.00715476	0.195888	0.141	0.118	1
Ola1	0.00721503	0.233482	0.131	0.11	1
Cdc42se1	0.00722	-0.194215	0.419	0.442	1
Sec24a	0.00722096	0.252753	0.151	0.128	1
Grpel2	0.00725031	0.615036	0.038	0.026	1
Dclre1b	0.00725107	0.518172	0.051	0.038	1
Nme2	0.00725844	0.2062	0.163	0.139	1
Jpt2	0.00729564	0.363817	0.084	0.067	1
Usp19	0.0072967	-0.241908	0.213	0.238	1
Mbp	0.00730457	-0.33119	0.13	0.151	1
Fbxo5	0.00736764	0.466564	0.031	0.02	1
Cryz	0.00741454	0.863716	0.012	0.006	1
Tspan14	0.00743659	0.191155	0.154	0.131	1
Eed	0.00748522	0.268336	0.153	0.13	1
Cyc1	0.00749396	0.18643	0.202	0.176	1
Axl	0.00749438	-0.339338	0.101	0.12	1
Sh2d2a	0.00750973	0.215743	0.224	0.196	1
Zfp148	0.00754117	0.341881	0.06	0.045	1
Lyn	0.007566	0.100742	0.487	0.448	1
Dusp8	0.00756824	-0.711732	0.014	0.022	1
Terf2	0.00757923	0.143317	0.152	0.128	1
Cdkal1	0.00758744	0.272349	0.127	0.106	1
Ipo5	0.00759661	0.17381	0.149	0.126	1
Psmd13	0.0076087	0.194554	0.157	0.134	1
Ecpas	0.0076166	0.122471	0.204	0.176	1
Cap1	0.00763594	0.101622	0.521	0.484	1
Rab19	0.00763934	0.303441	0.053	0.039	1
Ppp2ca	0.00767485	0.113422	0.358	0.323	1
Huwe1	0.00768272	0.138185	0.317	0.287	1
Sipa1	0.00769676	0.114509	0.473	0.432	1
Asxl2	0.00772122	0.184806	0.166	0.142	1
Ogdh	0.00773911	-0.246395	0.305	0.327	1
M6pr	0.00775718	0.139671	0.286	0.253	1
Tk2	0.0078082	0.14995	0.202	0.173	1
Rif1	0.00783458	0.268014	0.144	0.123	1
Epc2	0.00784299	0.177789	0.134	0.112	1
Card6	0.00788394	0.284381	0.108	0.089	1
Fastk	0.00789045	-0.300027	0.144	0.166	1
Ets2	0.00790114	-0.247725	0.363	0.383	1
Zfp646	0.00791394	0.170731	0.114	0.094	1
Maml2	0.00792709	0.29706	0.065	0.05	1
Zfand2b	0.00793176	-0.518215	0.092	0.11	1
Cpeb4	0.00794729	0.205179	0.124	0.103	1
Tubb2a	0.00796311	-0.430805	0.06	0.076	1
Grina	0.00797199	0.11227	0.34	0.304	1
Eif2a	0.00798435	0.203704	0.131	0.11	1
Ndufa3	0.00801575	-0.225347	0.295	0.318	1
Catsperg1	0.00801708	0.811471	0.015	0.008	1
Gle1	0.00802204	0.235676	0.123	0.102	1
Cdk5rap1	0.00806295	0.36804	0.038	0.027	1
Mcfd2	0.00806337	0.34622	0.073	0.057	1
Crtc2	0.00809172	0.196533	0.152	0.129	1
Gpi1	0.0081006	0.149276	0.263	0.233	1
Tlr7	0.00814256	0.197694	0.1	0.081	1
Traf2	0.00815836	0.105057	0.211	0.183	1
Zfp87	0.00817395	0.45797	0.039	0.028	1
Cd63	0.00818065	-0.427664	0.063	0.079	1
Nup93	0.00819377	0.355772	0.072	0.056	1
Mis18a	0.00820894	0.136546	0.1	0.081	1
Olfm4	0.00831453	1.04917	0.02	0.012	1
Zfp628	0.00839455	0.217526	0.137	0.116	1
Tnfaip2	0.00842225	-0.331918	0.138	0.158	1
Got1	0.00849869	-0.28094	0.183	0.207	1
Trp53bp1	0.00851629	0.24781	0.118	0.098	1
Nup214	0.00852878	0.214926	0.137	0.115	1
Hsd17b12	0.00854143	0.35312	0.061	0.047	1
Prelid1	0.00854578	-0.220137	0.248	0.273	1
Lpxn	0.00857879	0.111121	0.226	0.198	1
Kmt2a	0.00859	0.13423	0.35	0.317	1
Xpo4	0.00862125	0.321663	0.084	0.067	1
Icam1	0.00862339	0.116828	0.182	0.155	1
Rreb1	0.00863362	0.118924	0.138	0.116	1
Phf11d	0.00863746	-0.468363	0.048	0.062	1
Rraga	0.00865382	0.162011	0.147	0.124	1
Gigyf2	0.00865782	0.338755	0.064	0.049	1
Sel1l	0.00869604	0.11638	0.181	0.156	1
Mef2a	0.00871976	0.171355	0.204	0.179	1
Cul2	0.00874238	0.153004	0.095	0.076	1
Chrnb2	0.00875326	-1.2874	0.006	0.013	1
Rsrp1	0.00878681	0.114366	0.473	0.431	1
Glipr2	0.00880213	0.187438	0.18	0.156	1
Zfp341	0.0088157	0.68793	0.02	0.012	1
Fkbp7	0.00884107	0.582184	0.017	0.01	1
Bccip	0.00885757	0.165657	0.234	0.208	1
Ndrg1	0.00888288	0.17328	0.132	0.111	1
Btg2	0.00889134	0.135075	0.683	0.644	1
Plekha5	0.00894181	0.393861	0.042	0.03	1
Nup155	0.00896509	0.2145	0.11	0.09	1
Rad51c	0.009024	0.879967	0.015	0.008	1
Inpp5e	0.00902741	0.411686	0.043	0.031	1
Chmp2a	0.00904286	-0.446305	0.076	0.094	1
Kti12	0.00906365	0.314104	0.061	0.047	1
Tmem173	0.00907889	0.122407	0.145	0.122	1
Cmah	0.00916566	-0.244287	0.389	0.408	1
Mapk1	0.00918384	0.108972	0.402	0.364	1
Parp4	0.00921808	0.11619	0.181	0.155	1
Skap2	0.00930762	0.178588	0.196	0.171	1
Lcmt1	0.00934377	-0.663965	0.038	0.051	1
Ripk3	0.00937131	-0.481159	0.068	0.084	1
Ltb	0.00941043	-0.139406	0.565	0.581	1
Ifnar1	0.00942569	-0.270342	0.267	0.287	1
2024-03-07	0.00942805	0.11856	0.373	0.339	1
S100a13	0.00945784	-0.333619	0.13	0.15	1
Pcbd2	0.00948714	-0.58978	0.049	0.063	1
Sgcb	0.0095239	0.210015	0.034	0.023	1
Strip1	0.00954931	-0.359436	0.083	0.1	1
Ralgds	0.00955761	-0.251519	0.139	0.16	1
Slc5a6	0.00957182	0.662807	0.023	0.015	1
Orc5	0.00962698	0.269184	0.064	0.049	1
Fancl	0.00965641	-0.416034	0.057	0.072	1
Cstdc4	0.00966997	0.392608	0.048	0.036	1
Trp53inp2	0.00967241	-0.279374	0.202	0.224	1
Atad2	0.00967308	0.226389	0.096	0.078	1
Opa1	0.00971069	0.257331	0.104	0.085	1
Trappc8	0.00972772	0.158278	0.157	0.134	1
Xrcc1	0.00975599	0.176728	0.165	0.141	1
Tmem88	0.00977777	0.147181	0.071	0.055	1
H6pd	0.00981895	0.196356	0.075	0.059	1
Sez6l2	0.0098453	0.796478	0.014	0.007	1
Mylip	0.00985521	0.151987	0.295	0.265	1
Scyl3	0.00991737	0.209281	0.126	0.105	1
Zfp637	0.00992214	0.709949	0.024	0.016	1
Rnaseh1	0.00994093	0.1899	0.081	0.064	1
Coro7	0.00997152	0.158786	0.271	0.244	1
Ewsr1	0.00997275	-0.436073	0.083	0.101	1
Adap1	0.0100028	-0.367551	0.079	0.096	1
Sntb2	0.0100227	0.320804	0.045	0.033	1
Asah2	0.0100287	0.84945	0.016	0.009	1
Rbbp5	0.0100486	0.199499	0.112	0.093	1
Ube2d3	0.0100509	0.131256	0.163	0.139	1
Herc1	0.0100537	0.155419	0.244	0.217	1
Lef1	0.0101219	0.265981	0.096	0.078	1
Zfp688	0.010186	0.320146	0.075	0.059	1
Pitrm1	0.0102347	0.317012	0.072	0.057	1
Ube3a	0.0102543	0.159334	0.222	0.194	1
Rabgap1	0.0102579	0.217876	0.108	0.089	1
Slc2a1	0.010332	-0.258137	0.212	0.233	1
B4galt6	0.0103324	0.393196	0.024	0.016	1
Vdac2	0.0103415	0.206731	0.155	0.133	1
Ppp1r12c	0.0103717	-0.264106	0.269	0.289	1
Socs1	0.0104213	-0.374395	0.144	0.164	1
Shc1	0.0104409	0.126725	0.149	0.126	1
Tuba4a	0.0104913	0.674768	0.03	0.02	1
Evi2a	0.0105094	0.25793	0.135	0.114	1
Nhlrc2	0.0105219	0.186803	0.127	0.106	1
Cdc14a	0.0105394	0.486476	0.045	0.033	1
Adamts6	0.010561	-0.613526	0.048	0.062	1
Abhd17c	0.0106367	0.253106	0.055	0.042	1
Hpse	0.0107018	-0.537968	0.056	0.07	1
Map4k5	0.0107034	0.245021	0.11	0.091	1
Ccdc84	0.0107228	0.263218	0.093	0.076	1
Nup210	0.010776	0.162539	0.349	0.32	1
Gbp9	0.0107813	0.166679	0.157	0.134	1
Psmc3	0.0107829	0.138062	0.232	0.204	1
Bud31	0.0107834	0.14096	0.22	0.194	1
Zfp655	0.0107851	0.199033	0.145	0.124	1
R3hdm1	0.0107883	0.184103	0.127	0.106	1
Parp9	0.0108345	0.172979	0.166	0.142	1
Tapbpl	0.010934	0.147775	0.144	0.121	1
Rab5c	0.0110074	0.124594	0.305	0.274	1
Mapk3	0.0110075	0.186803	0.118	0.098	1
Mars2	0.0110823	0.440204	0.052	0.039	1
Dock2	0.0111022	0.108194	0.613	0.573	1
Usp24	0.0111399	0.105137	0.221	0.193	1
Siah2	0.0111508	0.118657	0.214	0.187	1
Smarca2	0.0111981	0.17242	0.156	0.133	1
Nab1	0.0112043	0.192077	0.213	0.188	1
Fxyd5	0.0112053	0.155238	0.33	0.301	1
Cxcl10	0.0112117	-0.309282	0.087	0.106	1
Ctcf	0.0112613	0.122104	0.274	0.245	1
Ufl1	0.0112723	0.259397	0.105	0.086	1
Trmt10c	0.0112874	0.245591	0.101	0.083	1
Hectd4	0.0113762	0.189508	0.093	0.076	1
Rpa3	0.0113838	0.246303	0.056	0.043	1
Tbk1	0.0113941	0.162607	0.264	0.237	1
Pnpla7	0.0114185	0.150343	0.188	0.164	1
Get4	0.0114437	0.235674	0.157	0.135	1
Car13	0.011445	0.596235	0.031	0.021	1
Dennd4c	0.0114681	0.255933	0.081	0.065	1
Stx5a	0.011481	0.12389	0.232	0.205	1
Pcyt1a	0.0115105	-0.547189	0.074	0.089	1
Shld3	0.0115388	0.369593	0.035	0.025	1
Arl6ip4	0.0115589	0.192573	0.15	0.128	1
Tbrg4	0.0116138	0.205901	0.194	0.171	1
Ints12	0.0116298	0.344338	0.068	0.053	1
Ehd1	0.0116887	-0.209529	0.238	0.261	1
Rufy2	0.0117016	0.293539	0.065	0.051	1
Arhgap25	0.0117918	-0.162704	0.421	0.438	1
Cul1	0.0118171	0.121434	0.293	0.263	1
Osm	0.0119056	0.258668	0.124	0.105	1
Utp14a	0.0119378	0.296188	0.116	0.098	1
Ciao2b	0.0119476	0.25554	0.075	0.059	1
Mppe1	0.0119623	0.203212	0.105	0.086	1
Tyw3	0.011996	-0.747111	0.015	0.023	1
Abcb6	0.0119999	0.73535	0.024	0.015	1
Myo5a	0.0120552	-0.215523	0.244	0.267	1
Tex9	0.0120587	0.123025	0.054	0.04	1
Siglech	0.0121274	-0.983669	0.008	0.015	1
Zfp865	0.0121592	0.251554	0.127	0.108	1
Accs	0.0121953	0.532299	0.044	0.032	1
Pdzd2	0.0122024	-0.439787	0.024	0.034	1
Epg5	0.0122188	0.360411	0.094	0.077	1
Zc3hav1l	0.0122687	-0.930372	0.009	0.016	1
Nat14	0.0122696	-0.834667	0.007	0.013	1
Cbfb	0.0123769	-0.2008	0.464	0.476	1
Klrb1a	0.0123834	-0.800643	0.009	0.016	1
Ankrd28	0.0123896	0.210028	0.097	0.079	1
Egr3	0.0124986	0.180823	0.2	0.175	1
Wdr6	0.0125519	0.16887	0.113	0.094	1
Carm1	0.0125618	0.176454	0.112	0.093	1
Itpr2	0.0125672	-0.305881	0.278	0.295	1
Ggta1	0.0125727	0.205767	0.142	0.121	1
Taz	0.0125803	0.108779	0.217	0.19	1
Ube2f	0.012761	0.185596	0.152	0.13	1
Iffo1	0.0127953	0.122861	0.149	0.126	1
Micos13	0.0128555	0.108803	0.22	0.193	1
Mmut	0.0128942	0.488941	0.034	0.024	1
Ddx51	0.0130395	0.238213	0.058	0.044	1
Gadd45gip1	0.0130713	0.101579	0.12	0.1	1
B4galt7	0.0130791	0.373427	0.048	0.036	1
Tcf20	0.0131126	0.125179	0.18	0.157	1
Timm21	0.013128	0.342863	0.041	0.03	1
Clec2d	0.0131721	-0.218994	0.312	0.334	1
Arhgap27	0.0132256	0.2612	0.137	0.117	1
Pias1	0.0132807	0.139772	0.201	0.174	1
P2rx4	0.013304	-0.219948	0.141	0.162	1
Emd	0.0133199	-0.203454	0.263	0.283	1
Strn3	0.0133239	0.13787	0.194	0.169	1
Smcr8	0.0133253	0.151538	0.247	0.22	1
Arl5c	0.0133657	0.199448	0.178	0.156	1
Art4	0.0133891	0.846164	0.013	0.007	1
Hist1h3a	0.0133899	-0.996733	0.01	0.017	1
Dcp1b	0.0134513	-0.289162	0.062	0.077	1
Mier3	0.0134553	0.248929	0.087	0.071	1
Grpel1	0.0134558	-0.333289	0.175	0.194	1
Gzma	0.0134612	-0.29706	0.132	0.153	1
Gemin8	0.0135194	1.1978	0.01	0.005	1
Gpt2	0.0135199	-0.830333	0.006	0.012	1
Ldlr	0.0135692	-0.470521	0.04	0.052	1
Ms4a8a	0.0135928	0.348549	0.057	0.044	1
Fut4	0.0136204	0.994202	0.01	0.005	1
Slc3a2	0.0136301	0.137034	0.325	0.296	1
Dpy30	0.0136644	0.239288	0.109	0.091	1
Tmem86b	0.0136648	-0.542494	0.048	0.061	1
Cep295	0.0136952	0.215018	0.1	0.083	1
Elovl1	0.0137965	0.193898	0.079	0.063	1
Zfp592	0.0138087	0.123541	0.237	0.209	1
Atp13a2	0.0138621	0.133142	0.204	0.179	1
Sod1	0.0138938	0.140101	0.3	0.272	1
AI597479	0.0139648	0.374487	0.054	0.041	1
Abraxas2	0.0139955	0.257597	0.087	0.071	1
Sphk2	0.0140454	-0.294346	0.091	0.108	1
Trmt2a	0.0140576	0.154036	0.162	0.14	1
Rad9a	0.0140641	0.188749	0.101	0.083	1
Snrpd1	0.0141392	0.189089	0.184	0.161	1
Tnks2	0.0141999	0.136641	0.188	0.163	1
Ap1b1	0.0142382	0.133267	0.196	0.171	1
C1ra	0.0142902	0.721124	0.016	0.009	1
Aarsd1	0.0142972	0.229633	0.101	0.084	1
Per2	0.014304	0.240528	0.077	0.062	1
Ifi208	0.014314	0.524147	0.048	0.036	1
Arl1	0.0143388	0.204632	0.105	0.087	1
Ski	0.0143541	-0.21774	0.335	0.353	1
Fam20b	0.0143703	0.135964	0.127	0.107	1
Susd1	0.0144162	-0.434066	0.1	0.116	1
Tmem251	0.0144557	0.266856	0.111	0.093	1
Nadsyn1	0.0145064	0.278294	0.045	0.033	1
Smyd5	0.0145064	0.342957	0.066	0.052	1
Alg11	0.0145503	0.4786	0.041	0.03	1
Srd5a3	0.0145949	0.274172	0.058	0.045	1
Phc3	0.014695	0.172555	0.195	0.171	1
Bbx	0.0146981	0.260807	0.137	0.118	1
Kdm5a	0.014726	0.115866	0.316	0.288	1
Tet3	0.0147417	0.118955	0.194	0.168	1
Rsbn1	0.0147478	0.159456	0.161	0.14	1
Relch	0.0147576	0.177647	0.124	0.105	1
Gsn	0.0147884	-0.214071	0.159	0.179	1
Lats2	0.0147992	0.132936	0.267	0.237	1
Wtap	0.0148027	0.127462	0.261	0.232	1
Kdm3b	0.0148222	-0.219715	0.401	0.412	1
Agfg2	0.0148588	-0.553794	0.028	0.038	1
Slc2a6	0.0149132	-0.454202	0.047	0.06	1
Glul	0.0149191	0.265899	0.135	0.115	1
Tomm7	0.0149331	0.133781	0.199	0.175	1
Igf1r	0.0149344	0.508298	0.032	0.022	1
Ikzf3	0.0150041	-0.117488	0.702	0.711	1
Fam129c	0.0150402	-0.435511	0.082	0.098	1
Ptgs1	0.0150562	0.772906	0.01	0.005	1
Aars	0.0151102	0.136387	0.157	0.135	1
Tspan13	0.0151751	-0.229115	0.39	0.408	1
Atp6v0c	0.0152533	0.105653	0.275	0.244	1
Usp40	0.0152941	0.359362	0.04	0.029	1
Ptpn23	0.0153251	0.123704	0.126	0.106	1
Rab43	0.0153666	-0.265888	0.237	0.257	1
Pck2	0.0153779	0.221697	0.198	0.176	1
Acrbp	0.0154747	-0.803821	0.012	0.02	1
Smim10l1	0.0154962	0.127272	0.115	0.096	1
Ccnc	0.0155086	-0.322149	0.075	0.091	1
Trim8	0.0155348	0.14428	0.231	0.206	1
Slamf9	0.0155801	0.338542	0.041	0.03	1
Il7r	0.0155823	0.169253	0.086	0.07	1
Smarcc2	0.0155825	0.155065	0.301	0.271	1
Pim2	0.0155894	0.221683	0.117	0.098	1
Cyth2	0.0156064	-0.184939	0.282	0.302	1
Recql	0.0156079	0.19199	0.094	0.077	1
Dhcr24	0.0156153	-0.482027	0.024	0.034	1
Zkscan1	0.0156529	0.321037	0.059	0.046	1
Cdk1	0.0157177	0.552582	0.012	0.006	1
Tfam	0.0157827	-0.247321	0.297	0.318	1
Fstl3	0.0158053	-0.810639	0.006	0.012	1
Ppil4	0.015815	0.161899	0.198	0.175	1
mt-Nd1	0.0159173	0.325138	0.129	0.11	1
Psmd11	0.0159284	0.146633	0.235	0.21	1
Ifngr2	0.0159319	0.103113	0.194	0.168	1
Rita1	0.0160198	0.638359	0.014	0.008	1
Psmd2	0.0160606	0.173246	0.165	0.144	1
Ilf3	0.0160671	0.148399	0.19	0.166	1
Ccdc167	0.0160791	-0.460558	0.038	0.05	1
Ythdf1	0.0161393	0.171868	0.182	0.159	1
Kctd13	0.0161495	0.226935	0.109	0.091	1
Cmtm6	0.0162035	-0.210942	0.305	0.326	1
Rbm22	0.0162578	0.155228	0.165	0.142	1
Klhdc2	0.0164074	0.201352	0.123	0.104	1
mt-Co3	0.0164851	0.288785	0.148	0.127	1
Brat1	0.016625	-0.429886	0.05	0.064	1
Zfp691	0.016655	0.306534	0.054	0.041	1
Zfp397	0.0166765	0.171352	0.095	0.078	1
Decr1	0.0166935	0.325846	0.028	0.019	1
Mia2	0.0167341	0.122567	0.242	0.216	1
Ehd3	0.016803	0.340242	0.061	0.048	1
Ifi207	0.0168192	0.180022	0.184	0.161	1
Eml3	0.0168945	0.126631	0.146	0.125	1
Psmc6	0.0168988	0.101786	0.277	0.248	1
Pick1	0.0169416	-0.552593	0.039	0.051	1
Stim2	0.0169606	0.324873	0.07	0.056	1
Larp7	0.0169653	0.193915	0.112	0.094	1
Tspan31	0.0170445	0.19827	0.142	0.122	1
Dhx16	0.0170785	0.133623	0.154	0.132	1
Dyrk1a	0.0170844	0.106729	0.237	0.209	1
Ppm1b	0.0171205	0.132052	0.257	0.23	1
Rhbdd1	0.0171339	0.311094	0.085	0.069	1
Enoph1	0.0171502	0.315129	0.05	0.038	1
Esco1	0.0171622	0.101073	0.161	0.138	1
Zwilch	0.01726	0.469912	0.017	0.01	1
Med24	0.0172848	0.32734	0.118	0.101	1
Dennd1c	0.0173322	-0.230272	0.192	0.213	1
Nabp2	0.0173367	0.132964	0.108	0.09	1
Ube4b	0.0174074	-0.352218	0.124	0.142	1
Khsrp	0.0174258	0.158407	0.254	0.228	1
Tceanc	0.0174318	0.477841	0.03	0.021	1
Ctps2	0.017434	-0.365682	0.14	0.158	1
Cmpk2	0.0174364	-0.411407	0.077	0.092	1
Fbrs	0.0174882	-0.170002	0.415	0.43	1
Osgep	0.0175038	0.148144	0.104	0.086	1
Prr14	0.0175039	0.168538	0.182	0.159	1
Pacc1	0.0175642	0.190864	0.045	0.033	1
Rnf8	0.017637	-0.404363	0.089	0.105	1
Eif4ebp2	0.0176485	0.109618	0.343	0.312	1
Thumpd3	0.0176532	0.23599	0.074	0.059	1
Lrg1	0.0176576	0.259616	0.063	0.049	1
Dctn4	0.0176622	0.116665	0.168	0.146	1
Shb	0.0177251	-0.482357	0.017	0.025	1
Rhebl1	0.0177351	-0.376883	0.022	0.031	1
Tsen34	0.0177612	-0.45495	0.062	0.076	1
Itgal	0.0178001	-0.197299	0.294	0.311	1
Ipo8	0.0178196	0.143105	0.114	0.096	1
Ccar2	0.0178338	0.16923	0.182	0.16	1
Ppfibp2	0.0178496	-0.425636	0.037	0.048	1
Id2	0.0179456	0.120352	0.256	0.229	1
Men1	0.0179782	-0.441936	0.075	0.091	1
Dcaf15	0.0179881	-0.248791	0.24	0.259	1
Sdr39u1	0.0179997	0.202746	0.065	0.051	1
Fli1	0.018008	-0.141995	0.486	0.505	1
Adrm1	0.0180215	0.221233	0.076	0.062	1
Ubr2	0.0180317	0.131984	0.345	0.317	1
Ebna1bp2	0.0180678	0.164485	0.185	0.162	1
Usp39	0.0180798	0.205208	0.117	0.099	1
Rexo2	0.0181522	-0.265143	0.207	0.225	1
Vps13b	0.0182169	0.291176	0.068	0.054	1
Hgf	0.0182367	1.18063	0.011	0.006	1
Tfpt	0.0182404	0.218206	0.12	0.102	1
Oas2	0.0182512	0.204072	0.114	0.096	1
Hdhd5	0.0182908	0.277623	0.104	0.087	1
Ctdp1	0.0182955	0.282968	0.103	0.087	1
Zbtb48	0.0183054	0.333155	0.041	0.03	1
Sntb1	0.0183479	-0.749236	0.018	0.026	1
Ttc1	0.0183913	0.216701	0.148	0.128	1
Stx17	0.0184055	0.198099	0.127	0.108	1
Elp4	0.0184195	0.159135	0.059	0.046	1
Rab7	0.0184893	0.12445	0.222	0.197	1
Ywhag	0.0185084	-0.247955	0.379	0.393	1
Sfxn4	0.0185172	0.641929	0.022	0.014	1
Mcm8	0.0185287	0.439964	0.021	0.014	1
Xpo7	0.0185515	0.136634	0.127	0.107	1
Sugp2	0.0185591	0.164105	0.113	0.095	1
Tmem18	0.0186986	0.613979	0.027	0.019	1
Eif2b4	0.0187132	0.18165	0.112	0.094	1
Sacs	0.0187601	0.258032	0.096	0.08	1
Crbn	0.018764	0.174937	0.231	0.208	1
Senp3	0.0187904	0.100856	0.154	0.132	1
Psmd3	0.0187926	0.201954	0.129	0.111	1
Pisd	0.0188704	0.194329	0.093	0.077	1
Fam168a	0.0188829	0.140533	0.097	0.08	1
Rab18	0.0189539	0.108332	0.231	0.205	1
Ube2a	0.0190003	0.11495	0.205	0.181	1
Snx21	0.0190033	-0.764035	0.01	0.017	1
Ccny	0.0190046	0.11168	0.209	0.184	1
Saraf	0.0191059	-0.312836	0.21	0.228	1
Fxr1	0.0191592	0.102456	0.26	0.233	1
Kat14	0.0191977	0.296965	0.089	0.074	1
Clec16a	0.0192524	0.193583	0.076	0.061	1
Trim12c	0.0192688	0.133202	0.111	0.093	1
Xab2	0.0193169	0.230708	0.135	0.116	1
Sf3a1	0.0193248	0.112908	0.156	0.135	1
Mageh1	0.0193884	1.37624	0.011	0.006	1
Mdfic	0.019402	0.286058	0.077	0.063	1
Zcchc18	0.0194492	0.214302	0.072	0.058	1
Mbd3	0.0194808	0.125863	0.233	0.207	1
Dlgap4	0.0196673	0.106525	0.184	0.16	1
Mat2b	0.0196861	0.167184	0.156	0.136	1
Ccdc82	0.0197261	0.115064	0.203	0.179	1
Spred1	0.0197567	0.444728	0.032	0.023	1
Fam117a	0.0198314	0.22084	0.16	0.14	1
Armcx5	0.0198499	0.209437	0.109	0.091	1
Fosb	0.0198678	0.190002	0.58	0.565	1
Jchain	0.0198875	0.156837	0.124	0.105	1
Ubr3	0.0198964	0.119311	0.222	0.198	1
Ddx52	0.0199354	0.213433	0.139	0.12	1
D2hgdh	0.019942	0.276347	0.092	0.077	1
Rapgef3	0.0199848	0.583235	0.011	0.006	1
Atp13a3	0.020001	0.113007	0.248	0.223	1
Relt	0.0200535	0.175748	0.122	0.104	1
Znrd1	0.0200629	0.169424	0.181	0.159	1
Ube2v2	0.0200695	0.506506	0.08	0.066	1
Nucb2	0.0200714	-0.533719	0.087	0.102	1
Kcnn4	0.0200734	0.346864	0.064	0.051	1
Rdh13	0.0201133	0.486665	0.04	0.03	1
Them6	0.020197	0.198917	0.058	0.045	1
Zfp526	0.0202023	0.466859	0.048	0.037	1
Csnk1a1	0.0202289	0.181934	0.208	0.186	1
Arhgef37	0.020229	-1.14449	0.006	0.012	1
Rsrc1	0.0202361	0.473846	0.05	0.039	1
Sec22c	0.0202695	0.489685	0.019	0.012	1
Opa3	0.0202778	-0.305118	0.116	0.134	1
Reep5	0.0202818	-0.214666	0.323	0.339	1
Epm2aip1	0.0202941	0.178993	0.139	0.119	1
Zxdc	0.0203132	0.280496	0.054	0.042	1
Eef1e1	0.0203667	0.213702	0.081	0.066	1
Tmem147	0.0203735	0.222708	0.118	0.101	1
Zfp952	0.0204018	0.217143	0.047	0.036	1
Pex11a	0.0204225	0.665708	0.016	0.01	1
Mafk	0.0205277	0.114702	0.327	0.296	1
Cybc1	0.0205504	0.134227	0.319	0.291	1
D10Wsu102e	0.0205654	0.111639	0.165	0.143	1
Stard7	0.0206317	0.157565	0.207	0.185	1
Ppp2r5e	0.0206515	0.210376	0.168	0.148	1
Fbxo4	0.0207168	0.21532	0.089	0.073	1
Cep170	0.0207248	0.13071	0.138	0.118	1
Gpr19	0.0207519	0.664667	0.024	0.016	1
Rpp14	0.0207724	0.195089	0.06	0.047	1
Ss18l2	0.0208914	0.188052	0.048	0.036	1
Tgm2	0.0210921	-0.202089	0.19	0.211	1
Rars2	0.0211075	0.471823	0.048	0.037	1
Ccr5	0.0211363	-0.378338	0.097	0.113	1
Nacc1	0.0211443	0.138429	0.138	0.119	1
Nap1l1	0.0212099	0.127425	0.198	0.175	1
Asah1	0.0212607	0.236395	0.072	0.058	1
Ap1ar	0.0213108	0.175249	0.122	0.103	1
Plagl2	0.0213911	0.274855	0.108	0.092	1
Atpaf1	0.0214009	0.340172	0.042	0.031	1
Ccl3	0.0214718	-0.267265	0.129	0.11	1
Snrnp25	0.0215097	-0.355502	0.078	0.093	1
Pdxk	0.0215356	0.266968	0.078	0.063	1
Wdr90	0.0216008	0.29894	0.029	0.02	1
Zfp809	0.0216598	0.3175	0.063	0.05	1
Mefv	0.0216748	0.447925	0.03	0.021	1
Magt1	0.0217681	-0.351832	0.148	0.165	1
Zmynd19	0.0217872	0.183296	0.054	0.042	1
Chil1	0.0218714	0.832509	0.017	0.011	1
L1cam	0.021977	-0.541989	0.042	0.054	1
Dlgap5	0.0220424	0.703689	0.017	0.011	1
Msr1	0.0220426	0.212229	0.116	0.098	1
Uhmk1	0.0220614	0.150014	0.208	0.185	1
S1pr5	0.0222305	-1.91127	0.006	0.011	1
Taf4b	0.0222351	0.303851	0.068	0.055	1
Uqcrb	0.0222506	0.170761	0.085	0.07	1
Tctex1d2	0.0222805	0.575272	0.034	0.025	1
Mta2	0.0222895	0.103426	0.368	0.341	1
Acsl5	0.0223103	0.171173	0.163	0.143	1
Tmem106b	0.0225112	0.165965	0.13	0.112	1
Colgalt1	0.0225327	0.166676	0.201	0.179	1
Dusp6	0.0225383	0.138709	0.202	0.178	1
Serpinb9b	0.0225559	-0.979098	0.009	0.014	1
Slc17a9	0.022612	0.282357	0.085	0.07	1
Kctd3	0.0226684	0.189391	0.102	0.085	1
Rcbtb1	0.0226743	0.144812	0.133	0.114	1
Abcc5	0.0226841	-0.537573	0.064	0.078	1
Nkiras1	0.0227018	0.188007	0.087	0.071	1
Kdm2a	0.022706	-0.153253	0.435	0.453	1
Hap1	0.0227318	0.877803	0.01	0.005	1
Sec23ip	0.0227915	0.261946	0.113	0.096	1
Nup54	0.0228515	0.34932	0.08	0.066	1
Cxcl16	0.0228657	-0.421224	0.069	0.084	1
Fbxl15	0.0229029	-0.634827	0.022	0.031	1
Ylpm1	0.0229047	0.129746	0.179	0.158	1
Ttc5	0.0229352	-0.501762	0.053	0.066	1
Car4	0.0229518	0.237892	0.111	0.094	1
Pde4a	0.0230254	-0.766214	0.011	0.017	1
Zcchc10	0.0230267	0.201564	0.094	0.078	1
Rbm10	0.023079	0.32109	0.066	0.053	1
Sla2	0.0230806	0.650985	0.021	0.014	1
Phf6	0.0231043	0.195416	0.087	0.072	1
Phf13	0.0233313	-0.566181	0.038	0.049	1
Ranbp1	0.0234897	0.117995	0.185	0.162	1
Zbtb10	0.0234951	-0.162541	0.268	0.287	1
Slc52a2	0.0235821	0.262764	0.067	0.054	1
Mecp2	0.0236424	0.197188	0.15	0.13	1
BC031181	0.0237007	0.23881	0.141	0.123	1
Prkrip1	0.0237219	0.293988	0.087	0.072	1
Tada2a	0.0239215	0.607785	0.022	0.015	1
Kcnj2	0.0239402	0.75588	0.01	0.006	1
Gabarapl1	0.0239566	-0.550885	0.04	0.052	1
Nr1h4	0.0240014	0.36946	0.035	0.025	1
Zfp992	0.024009	0.409759	0.034	0.025	1
Rab11a	0.0241049	0.196353	0.091	0.075	1
Crk	0.0241193	-0.260872	0.248	0.265	1
Cnot4	0.024121	0.148613	0.152	0.131	1
Lmbr1l	0.0242878	-0.260944	0.246	0.265	1
Plbd1	0.0243267	0.237631	0.14	0.12	1
Itgb1	0.0243315	0.150624	0.17	0.149	1
Vps39	0.0243652	0.22429	0.102	0.086	1
Qser1	0.0244113	0.37685	0.015	0.009	1
Aamp	0.0244492	-0.230563	0.31	0.328	1
Tsr2	0.0244699	0.194704	0.134	0.116	1
Mta1	0.0245129	0.215702	0.135	0.117	1
Inpp4a	0.0245237	-0.41339	0.069	0.082	1
Tesk2	0.0245996	-0.736318	0.021	0.029	1
Tsc22d2	0.0246545	0.155353	0.209	0.188	1
Xpa	0.0246667	0.123293	0.143	0.124	1
Ireb2	0.0247228	0.162761	0.172	0.15	1
Ccnq	0.0251907	0.349809	0.039	0.03	1
Fpgt	0.0252396	0.398617	0.022	0.015	1
Lrrc28	0.025342	0.113345	0.061	0.048	1
Lmntd2	0.0253805	0.695935	0.015	0.009	1
Epop	0.0254538	-0.466437	0.039	0.05	1
Cenpw	0.0256083	0.658152	0.024	0.016	1
Cdk13	0.0256259	0.156743	0.3	0.277	1
Hint1	0.0256609	0.311074	0.114	0.098	1
Calhm2	0.0256834	0.245943	0.154	0.136	1
Echs1	0.0257375	0.248294	0.086	0.072	1
Gtpbp1	0.025847	0.108513	0.2	0.176	1
Esyt1	0.0258872	-0.1449	0.509	0.515	1
Rad52	0.0258884	0.324556	0.041	0.031	1
Man2c1	0.0259672	0.126115	0.19	0.169	1
Tsga13	0.0260104	0.741315	0.011	0.006	1
Cdc25b	0.0260324	-0.275917	0.182	0.2	1
Cmtr2	0.0260392	0.355891	0.028	0.02	1
Phka1	0.0261653	0.178625	0.057	0.045	1
Fam122a	0.0263015	0.120352	0.123	0.105	1
Cacna1h	0.0263307	1.13281	0.013	0.008	1
Fdft1	0.0263778	-0.49018	0.055	0.068	1
Zdhhc17	0.0264741	0.140567	0.12	0.102	1
Miip	0.026522	0.211476	0.098	0.082	1
Klhl9	0.0265255	0.193382	0.132	0.114	1
Guf1	0.026597	0.233502	0.056	0.044	1
Hgsnat	0.0266445	0.476225	0.033	0.024	1
Vps37a	0.0266863	0.168334	0.134	0.116	1
Rprd1a	0.0266891	0.237774	0.042	0.032	1
Ipo11	0.0267204	0.185295	0.035	0.026	1
Gbp7	0.0267347	0.131343	0.12	0.103	1
Bcas3	0.0267974	0.200846	0.081	0.067	1
Bivm	0.0268514	0.813475	0.013	0.008	1
Zfp866	0.0268643	0.115099	0.143	0.123	1
Zap70	0.026928	0.115857	0.073	0.059	1
Pdcd1lg2	0.0269293	0.455313	0.024	0.016	1
Ttc37	0.0269714	0.13554	0.141	0.121	1
Ddx20	0.0269783	0.162687	0.067	0.054	1
Babam2	0.0269864	0.145665	0.229	0.205	1
Fpr2	0.0269876	0.159277	0.154	0.135	1
Igfbp6	0.0270211	0.6877	0.013	0.008	1
Bid	0.0270488	0.298525	0.085	0.07	1
Bcar3	0.0271203	0.134891	0.241	0.217	1
Rbm41	0.0271625	0.214356	0.089	0.074	1
Areg	0.0271769	0.684819	0.013	0.008	1
Adal	0.0272704	0.270015	0.051	0.04	1
Pptc7	0.0272738	0.250085	0.085	0.07	1
Unkl	0.0272772	0.144894	0.091	0.076	1
Adap2	0.0273018	0.487248	0.033	0.024	1
Ccdc127	0.0273274	0.507739	0.032	0.023	1
Metap2	0.0274688	-0.223736	0.198	0.218	1
Slc50a1	0.0275689	0.125979	0.193	0.171	1
Pabpc4	0.0275927	0.13871	0.162	0.142	1
Ctdspl2	0.0276889	0.136764	0.146	0.126	1
Tsn	0.0279381	0.11131	0.246	0.223	1
Mtln	0.0280329	0.201376	0.071	0.058	1
H2afz	0.0280521	0.194402	0.185	0.165	1
Smarcb1	0.0280546	0.140131	0.144	0.125	1
Prr7	0.0280557	-0.397492	0.113	0.129	1
Erp29	0.0281982	-0.18596	0.418	0.427	1
Stk25	0.0283725	-0.303997	0.168	0.186	1
Abca2	0.0284821	0.182522	0.093	0.078	1
Ddx31	0.02849	0.213981	0.05	0.039	1
Pip4k2c	0.0285388	0.148578	0.124	0.107	1
Itprid2	0.0285982	-0.237781	0.17	0.188	1
Igkv8-30	0.0286449	-1.01346	0.027	0.037	1
Rims3	0.0286583	0.913703	0.011	0.006	1
Eif2s3x	0.0286734	0.319319	0.056	0.045	1
Dcaf5	0.0286739	0.270225	0.082	0.068	1
Kat7	0.0286819	0.105942	0.196	0.174	1
Pigh	0.0287148	0.826867	0.011	0.006	1
Parvg	0.0287493	0.158351	0.172	0.152	1
Btbd1	0.0288686	0.151579	0.106	0.09	1
Cd96	0.028962	0.518225	0.021	0.014	1
Ctdnep1	0.0289625	0.108649	0.184	0.163	1
Zfp69	0.0290186	-0.733736	0.021	0.029	1
Zbtb43	0.0290872	0.175958	0.093	0.077	1
Pvr	0.0293503	0.267941	0.033	0.024	1
Tmed4	0.029377	0.222169	0.119	0.103	1
Tmem140	0.0293898	0.327309	0.049	0.038	1
Sdad1	0.0294169	0.252998	0.103	0.087	1
Rab7b	0.0294617	-1.08888	0.007	0.013	1
Acsf3	0.0294874	0.374888	0.06	0.048	1
Fkbp2	0.0295094	-0.218426	0.154	0.172	1
Cd33	0.029533	0.202335	0.083	0.069	1
Eif1a	0.0296598	0.12022	0.156	0.136	1
Fam114a2	0.0296665	0.247153	0.091	0.077	1
Eif1ad	0.0296777	0.165876	0.136	0.117	1
Tbp	0.0298393	0.266998	0.084	0.07	1
Ccdc130	0.0298871	0.366212	0.047	0.037	1
Eif4g1	0.0299811	0.164112	0.122	0.105	1
Lrrc40	0.0300207	0.338693	0.034	0.025	1
Abcd1	0.0300251	0.141708	0.166	0.146	1
Repin1	0.0300426	0.364389	0.045	0.035	1
Nsg2	0.0300436	0.818363	0.014	0.009	1
Tmem127	0.0300778	0.103678	0.148	0.128	1
Hspa14	0.0300941	0.179314	0.163	0.144	1
Jhy	0.0302015	0.242127	0.082	0.068	1
Tmem39a	0.0302492	0.58661	0.05	0.04	1
Rtel1	0.0302854	0.364231	0.038	0.028	1
Mtdh	0.0303153	-0.157651	0.292	0.311	1
Zbtb24	0.0303298	0.121477	0.116	0.099	1
Rsrc2	0.0303473	0.113272	0.403	0.377	1
Atg4b	0.0303794	0.104345	0.168	0.148	1
Rad50	0.0304848	0.221447	0.112	0.096	1
Ago3	0.0305088	0.270699	0.077	0.064	1
Ormdl1	0.0308475	0.262471	0.04	0.031	1
Dcun1d3	0.0308517	-0.452744	0.034	0.044	1
Hdc	0.0309302	0.148985	0.096	0.081	1
Idh3a	0.031039	0.103447	0.123	0.106	1
Atxn7l1	0.0310594	0.170202	0.171	0.151	1
Safb	0.0310664	0.123933	0.248	0.223	1
Blnk	0.0311786	0.100164	0.343	0.315	1
Senp1	0.0312789	0.148294	0.155	0.136	1
Drg2	0.0313526	0.190453	0.125	0.108	1
Grhpr	0.0314068	0.506344	0.033	0.025	1
Dph6	0.0314516	0.152341	0.123	0.105	1
Abcb7	0.0316165	0.139117	0.102	0.086	1
Tpgs2	0.0316244	0.346038	0.028	0.02	1
Atg3	0.0316292	0.10768	0.153	0.134	1
Zfp984	0.0316343	0.251231	0.044	0.034	1
Clip1	0.0316978	0.162683	0.109	0.093	1
Ccdc71	0.0317256	0.19018	0.097	0.082	1
Eif4a3	0.0317915	0.150459	0.093	0.078	1
Cetn2	0.0317923	-0.326148	0.102	0.117	1
Tpcn1	0.0318637	-0.454335	0.06	0.072	1
Tspan32	0.0318879	-0.268352	0.207	0.225	1
Rgs10	0.0318971	0.193401	0.079	0.065	1
Xpo5	0.0319715	0.215232	0.098	0.083	1
Slc7a2	0.0319765	-0.42584	0.055	0.067	1
Pgap1	0.0320069	-0.190294	0.28	0.295	1
Rnf41	0.0320135	0.158982	0.172	0.153	1
Nek9	0.0320267	0.13441	0.17	0.15	1
Pi4k2a	0.0321955	0.170253	0.133	0.116	1
Pcgf5	0.032213	0.202438	0.114	0.098	1
Prkcq	0.0322266	0.28162	0.066	0.053	1
Zfp180	0.0322753	0.171794	0.101	0.085	1
Ube2d2a	0.0323135	-0.140041	0.456	0.466	1
Pqlc1	0.0323241	-0.496135	0.079	0.092	1
Mipol1	0.0323256	-0.464095	0.011	0.017	1
Mprip	0.0323261	0.116069	0.316	0.287	1
Tmem19	0.0323365	-0.337487	0.06	0.073	1
Srms	0.0323515	-0.60952	0.013	0.019	1
Eif4ebp1	0.0324376	0.198892	0.079	0.065	1
Amigo3	0.0325183	-0.485922	0.015	0.022	1
Mospd1	0.0325279	0.295266	0.029	0.021	1
Itga4	0.0325532	-0.135935	0.32	0.336	1
Bzw2	0.0326585	0.158152	0.101	0.086	1
Fyco1	0.0326937	0.194627	0.1	0.084	1
Kbtbd4	0.0327035	0.48092	0.045	0.035	1
Orc2	0.0327156	0.295956	0.059	0.047	1
Agbl1	0.0327393	-1.39853	0.008	0.013	1
Acap1	0.0327528	-0.172125	0.426	0.437	1
Cd55	0.0327553	-0.176476	0.344	0.361	1
Pum3	0.0327933	0.215316	0.149	0.132	1
B3gntl1	0.0327982	0.243984	0.07	0.057	1
Cog1	0.0328713	0.174598	0.101	0.086	1
Ezh1	0.0328713	0.19567	0.107	0.092	1
Fosl2	0.0329354	0.131203	0.255	0.231	1
Tep1	0.0329452	0.174755	0.074	0.061	1
Hist1h4i	0.0329512	0.675151	0.019	0.012	1
Arl14ep	0.032972	0.272584	0.057	0.045	1
Ms4a4b	0.0329938	0.189355	0.091	0.076	1
Abcc3	0.0329955	-0.681264	0.01	0.016	1
Rb1cc1	0.0330028	0.237412	0.132	0.116	1
Plod1	0.0330038	-0.628955	0.015	0.021	1
Dock7	0.0330754	-0.47327	0.017	0.025	1
Map4	0.0330847	-0.22832	0.131	0.149	1
Bnip2	0.0331024	0.183173	0.141	0.123	1
Arl3	0.03313	-0.475071	0.036	0.046	1
Emc1	0.0331516	0.129473	0.167	0.148	1
Nxpe3	0.0332206	0.198173	0.119	0.103	1
Katnal1	0.0332725	0.404034	0.023	0.016	1
Ciz1	0.0332768	-0.209947	0.205	0.223	1
Nadk	0.033295	0.127852	0.198	0.176	1
Mfn1	0.0333186	-0.341431	0.094	0.108	1
Impa1	0.0333255	-0.271127	0.163	0.18	1
Ttyh2	0.0333745	-0.698324	0.017	0.025	1
Il1rl2	0.0334421	0.776731	0.01	0.006	1
Btbd2	0.0334518	0.144486	0.062	0.049	1
Nfkbib	0.0334707	0.160411	0.24	0.219	1
Ids	0.0334816	0.155908	0.101	0.085	1
Tm2d2	0.0334989	-0.491071	0.107	0.121	1
Dynll2	0.0335279	0.124049	0.157	0.138	1
Cdc16	0.0335942	0.43443	0.041	0.031	1
Rbbp9	0.0336337	0.550958	0.015	0.009	1
Dhrs9	0.03366	0.743215	0.015	0.01	1
Mtrf1	0.0337081	0.499855	0.015	0.009	1
Paqr7	0.0337441	0.54606	0.025	0.018	1
Usp48	0.0337442	0.133141	0.223	0.201	1
Pstpip1	0.0337529	0.14169	0.204	0.181	1
Stoml1	0.0337706	0.114052	0.234	0.21	1
Tmed8	0.0338547	0.111191	0.202	0.18	1
Pik3r1	0.0339118	-0.221617	0.221	0.24	1
Stard5	0.0339752	-0.473811	0.056	0.068	1
Fbxo31	0.0340024	0.2677	0.057	0.046	1
Pik3r6	0.0340381	-0.441027	0.01	0.016	1
Thumpd1	0.0340437	0.144724	0.143	0.125	1
Taco1	0.0340437	0.114915	0.047	0.037	1
Rbm34	0.0340592	0.155639	0.091	0.076	1
Erap1	0.0340918	0.143459	0.124	0.107	1
Polr1b	0.0341757	0.144174	0.051	0.04	1
Cpeb3	0.0343675	-0.744173	0.011	0.018	1
Chchd5	0.0345242	0.406109	0.055	0.044	1
Dnajc30	0.0345754	0.191254	0.053	0.042	1
Fry	0.034667	-0.422485	0.07	0.083	1
Traf7	0.0347283	0.133882	0.158	0.138	1
Sgsh	0.0347313	0.223477	0.102	0.087	1
Taf15	0.0347618	0.241436	0.071	0.059	1
Pdlim2	0.0347967	0.166596	0.11	0.094	1
Crip3	0.03481	-0.686568	0.01	0.016	1
Pcsk7	0.0348352	-0.292301	0.077	0.091	1
Plet1	0.0349459	-0.385236	0.074	0.088	1
Timm8b	0.0349969	0.10828	0.144	0.126	1
Zfp213	0.0350189	0.411587	0.041	0.031	1
Caml	0.0350689	0.299141	0.055	0.043	1
Fcf1	0.0350946	0.154666	0.168	0.149	1
Leng9	0.0351896	0.240736	0.111	0.095	1
Matk	0.0352943	-0.226499	0.025	0.034	1
Chd7	0.0353187	-0.223847	0.255	0.274	1
Naif1	0.035323	0.797973	0.01	0.006	1
Gipc1	0.0354335	-0.375501	0.076	0.089	1
Igkv4-51	0.0354858	2.43953	0.01	0.006	1
Reep4	0.0355135	0.183005	0.101	0.086	1
Zmynd15	0.0355567	0.585005	0.01	0.006	1
St3gal3	0.0355859	0.308536	0.044	0.034	1
Uimc1	0.0356477	0.203402	0.08	0.067	1
Nif3l1	0.0356784	0.275562	0.035	0.026	1
Cir1	0.0356895	0.158003	0.086	0.072	1
Slf2	0.0357116	0.145559	0.158	0.138	1
Vps26c	0.0357276	0.257145	0.068	0.055	1
Zfp758	0.0357745	0.326517	0.037	0.028	1
Siah1a	0.0358432	0.167335	0.074	0.061	1
Letm1	0.035872	-0.278064	0.181	0.198	1
Arsb	0.0358877	-0.44592	0.043	0.053	1
Cnpy3	0.0359172	-0.239264	0.256	0.271	1
Msh5	0.0359197	0.113627	0.122	0.105	1
Prps1l3	0.0359899	0.13273	0.232	0.21	1
Wdpcp	0.0361359	0.369619	0.01	0.006	1
Acp5	0.0362238	0.114823	0.273	0.249	1
Ovgp1	0.0362384	0.263443	0.019	0.013	1
Cramp1l	0.0362857	0.182536	0.058	0.046	1
Lysmd4	0.0364138	0.219796	0.032	0.023	1
Rmnd5b	0.0365304	0.166909	0.136	0.12	1
Ripor1	0.0365487	-0.544974	0.082	0.095	1
Hook1	0.036597	0.272921	0.079	0.065	1
Id3	0.0366209	0.125278	0.193	0.172	1
Nnt	0.0367073	-0.375346	0.085	0.099	1
Tbl3	0.0367266	0.23711	0.082	0.069	1
H2-DMb2	0.0367953	-0.131419	0.496	0.498	1
Foxred2	0.0369601	0.904868	0.011	0.006	1
Tcaim	0.0369613	0.264469	0.026	0.018	1
Smg7	0.0371881	0.126784	0.21	0.188	1
mt-Nd3	0.0373147	0.524097	0.028	0.02	1
Epas1	0.0373898	-0.50176	0.022	0.03	1
Vwa8	0.0373944	0.15695	0.049	0.039	1
Milr1	0.0375652	0.188224	0.081	0.067	1
Rnf115	0.0375912	0.135173	0.154	0.135	1
Cklf	0.0376033	-0.324808	0.109	0.124	1
Med29	0.0376492	0.23121	0.093	0.078	1
Lmtk2	0.0376954	0.186081	0.084	0.07	1
Spata24	0.037771	0.374317	0.055	0.044	1
Saal1	0.0378524	0.125256	0.051	0.04	1
Gorasp1	0.0379867	-0.64081	0.016	0.023	1
Lamtor4	0.0380229	0.269915	0.066	0.054	1
Setd2	0.0381577	0.112285	0.198	0.176	1
Akirin2	0.0381924	0.113213	0.233	0.21	1
Tm7sf3	0.0382706	0.177446	0.048	0.037	1
Cars2	0.0383334	0.233331	0.082	0.069	1
Fbxo6	0.0383818	0.226414	0.074	0.061	1
Rlf	0.0384545	0.203076	0.127	0.11	1
Chd6	0.0385084	0.11001	0.19	0.169	1
Orc4	0.038529	0.132237	0.177	0.158	1
Gabpb2	0.0385601	0.124877	0.243	0.22	1
Tmem115	0.0385832	-0.316074	0.121	0.137	1
Fhit	0.0386003	0.45276	0.03	0.022	1
Aasdh	0.0386407	0.418081	0.032	0.024	1
Arhgap17	0.0386934	-0.220245	0.28	0.295	1
Parl	0.0387106	0.225278	0.088	0.074	1
Zfp513	0.0387236	0.127267	0.166	0.147	1
Supv3l1	0.0388601	0.27266	0.056	0.045	1
Mdm1	0.0388935	0.202708	0.058	0.047	1
Zdhhc6	0.0389169	0.320284	0.088	0.075	1
Faah	0.0389243	-0.254042	0.095	0.11	1
Dusp2	0.0389275	-0.192708	0.4	0.413	1
Rab8b	0.0389456	0.129446	0.215	0.193	1
Arhgef11	0.0390569	0.225331	0.059	0.048	1
Rabgap1l	0.0391245	-0.148442	0.562	0.562	1
Ssbp2	0.0392048	0.370695	0.03	0.022	1
Yeats2	0.0392816	0.361554	0.029	0.021	1
Esr1	0.0392872	0.628989	0.022	0.016	1
Ubl5	0.0392968	0.110309	0.209	0.188	1
Rgs12	0.0393347	0.582168	0.011	0.006	1
Ptpn14	0.0394253	-0.384855	0.048	0.059	1
Leprot	0.0394982	-0.197409	0.115	0.131	1
Fhl3	0.039505	0.142048	0.074	0.061	1
Ing3	0.0396229	0.266807	0.087	0.074	1
Bach2	0.0396824	-0.156336	0.415	0.426	1
Ndufb1-ps	0.0397076	0.113278	0.211	0.19	1
Zfp580	0.0397176	0.375378	0.017	0.011	1
Npff	0.0397262	0.134587	0.039	0.03	1
Nfe2	0.039844	-0.597608	0.011	0.017	1
Slbp	0.0398518	-0.196061	0.312	0.326	1
Denr	0.0398936	0.100493	0.165	0.145	1
Pdlim1	0.0400434	-0.394683	0.069	0.082	1
Rfx7	0.040085	-0.279037	0.152	0.167	1
Abcb9	0.0400972	-0.631384	0.006	0.011	1
Syngr1	0.0402026	-0.641288	0.005	0.01	1
Eif3b	0.0402232	-0.24913	0.216	0.233	1
Aig1	0.0402301	0.165878	0.045	0.035	1
Jmjd4	0.0403032	0.29431	0.051	0.04	1
Entpd1	0.0403407	0.169183	0.128	0.111	1
Haspin	0.0404985	0.799018	0.018	0.012	1
Azin1	0.0405516	-0.159436	0.199	0.216	1
Fcrla	0.0405883	-0.17908	0.374	0.385	1
Rgs16	0.0407131	0.240175	0.014	0.009	1
Ino80c	0.0407299	0.296358	0.093	0.079	1
Smad4	0.0407317	0.119727	0.224	0.203	1
Tmem160	0.040804	-0.347045	0.161	0.176	1
Mex3b	0.0408553	-0.871749	0.015	0.021	1
Gtpbp2	0.0409209	-0.174727	0.253	0.271	1
Myo3b	0.0409336	0.222147	0.014	0.009	1
Cul7	0.0409476	0.605738	0.014	0.009	1
Gpnmb	0.0410343	-0.323671	0.054	0.066	1
Trub1	0.0410919	0.21455	0.048	0.038	1
S100a10	0.0411284	-0.202418	0.373	0.383	1
Btbd9	0.0412594	-0.331769	0.11	0.125	1
Crim1	0.0413589	0.325796	0.046	0.037	1
Rc3h1	0.041385	0.142548	0.267	0.244	1
Zfp81	0.041402	0.460275	0.023	0.016	1
Elac2	0.0414249	0.260774	0.07	0.058	1
Tef	0.0414855	0.193995	0.106	0.091	1
Gstcd	0.0415456	0.285027	0.061	0.05	1
Myo1g	0.041667	-0.159864	0.359	0.374	1
Rbm4b	0.0417721	0.322917	0.057	0.046	1
Soat1	0.0418608	0.104286	0.125	0.108	1
Adam19	0.0418651	-0.394644	0.113	0.128	1
Emb	0.0419798	0.238691	0.198	0.179	1
Arhgap18	0.0420493	0.376272	0.041	0.032	1
C5ar1	0.042119	0.186145	0.113	0.098	1
Zfp53	0.0422392	0.285399	0.073	0.06	1
Eif2ak2	0.0422925	-0.303302	0.049	0.06	1
Plgrkt	0.0423705	0.135121	0.186	0.167	1
[truncated: 3,800 more rows]

## Sheet: NK cells
	p_val	avg_log2FC	pct.1	pct.2	p_val_adj
Fth1	4.59104e-45	-0.498596	0.725	0.817	8.75007e-41
Ighg1	1.49474e-34	2.8751	0.067	0.009	2.84883e-30
Btg1	1.16746e-29	-0.365485	0.768	0.83	2.22506e-25
Cxcl2	8.10174e-29	0.713355	0.445	0.31	1.54411e-24
Txnip	1.18945e-21	0.476331	0.713	0.611	2.26697e-17
Tsc22d3	1.23425e-21	0.396243	0.675	0.566	2.35236e-17
Igha	1.66099e-20	-1.01816	0.133	0.227	3.16567e-16
Pdcd4	1.61843e-18	0.326968	0.784	0.701	3.08456e-14
Zfp36l2	1.93385e-18	0.26236	0.958	0.948	3.68572e-14
Cxcl10	2.5363e-18	-1.18819	0.11	0.195	4.83393e-14
Plac8	3.85045e-15	-0.453763	0.327	0.426	7.33857e-11
Rsad2	5.14614e-15	-0.730502	0.273	0.36	9.80804e-11
Pim1	3.06344e-14	-0.272872	0.794	0.835	5.83862e-10
Irf7	1.60628e-12	-0.302929	0.607	0.671	3.0614e-08
Dusp2	5.69211e-12	0.305613	0.601	0.509	1.08486e-07
Ifi202b	1.6465e-11	-1.14972	0.053	0.102	3.13806e-07
Ms4a6d	3.04067e-11	-0.693927	0.145	0.213	5.79521e-07
Slfn4	1.87705e-10	-0.449934	0.36	0.433	3.57746e-06
Ier5	2.09453e-10	0.338405	0.59	0.517	3.99196e-06
Irf8	3.04085e-10	-0.176372	0.867	0.91	5.79556e-06
Irf1	3.40316e-10	-0.32658	0.552	0.612	6.48608e-06
Klf6	9.79906e-10	0.255924	0.746	0.691	1.8676e-05
Isg15	2.74796e-09	-0.516508	0.288	0.352	5.23734e-05
Klhl6	2.96139e-09	0.418987	0.43	0.36	5.64411e-05
Gzma	3.86604e-09	-0.138745	0.924	0.952	7.36829e-05
Ier2	7.35179e-09	-0.266977	0.749	0.782	0.000140118
Ifit2	8.43022e-09	-0.714061	0.127	0.181	0.000160672
Klrb1a	1.20659e-08	0.33497	0.465	0.395	0.000229964
Herc4	1.9599e-08	0.49885	0.233	0.172	0.000373536
Slfn5	2.24871e-08	-0.676099	0.117	0.169	0.000428581
Spata13	2.48099e-08	0.229003	0.598	0.529	0.000472852
Ifit3	2.96209e-08	-0.583977	0.138	0.194	0.000564545
Bcl3	3.24781e-08	-0.448773	0.211	0.272	0.000618999
Ddit4	7.58883e-08	0.400618	0.307	0.245	0.00144636
Per1	1.01543e-07	0.244358	0.618	0.56	0.00193532
Ly6e	1.30416e-07	-0.364394	0.286	0.351	0.0024856
Gadd45g	1.75066e-07	-0.535139	0.14	0.191	0.00333659
Bhlhe40	1.77004e-07	-0.160128	0.872	0.879	0.00337352
Magohb	2.15315e-07	0.590652	0.126	0.084	0.0041037
Ifi27l2a	2.75633e-07	-0.411459	0.283	0.344	0.00525328
Samhd1	2.99386e-07	-0.327063	0.521	0.568	0.00570601
Xpo7	3.01111e-07	0.519188	0.148	0.103	0.00573887
Rnf213	3.2931e-07	-0.465365	0.257	0.312	0.00627633
Ndufs5	3.78638e-07	-1.06558	0.038	0.069	0.00721646
Fcgr1	4.71452e-07	-0.666766	0.085	0.127	0.0089854
Hsph1	5.55491e-07	0.562833	0.138	0.096	0.0105871
Adprh	7.44375e-07	0.323456	0.288	0.229	0.014187
Ccl4	7.47031e-07	-0.302793	0.653	0.692	0.0142377
Ifit1	8.40056e-07	-0.672442	0.078	0.118	0.0160106
Fn1	1.07994e-06	-0.538749	0.113	0.158	0.0205826
Icam1	1.09948e-06	-0.509742	0.336	0.387	0.020955
Sun2	1.26921e-06	0.231902	0.523	0.469	0.0241899
S100a8	1.27813e-06	-0.175397	0.69	0.738	0.0243598
St8sia4	1.42735e-06	0.377183	0.293	0.238	0.0272039
Srsf4	1.5743e-06	0.392214	0.23	0.178	0.0300045
Hspa8	1.66988e-06	0.221637	0.507	0.445	0.0318262
Cxcr4	2.24328e-06	0.180127	0.695	0.633	0.0427547
Ski	2.42251e-06	0.213562	0.462	0.395	0.0461705
Bin1	2.81336e-06	0.250332	0.328	0.268	0.0536199
Usp18	2.8594e-06	-0.425347	0.194	0.243	0.0544974
Rin3	3.08854e-06	0.183799	0.527	0.469	0.0588644
Eif2b4	4.08947e-06	0.510516	0.102	0.067	0.0779413
Gbp5	4.30288e-06	-0.473579	0.13	0.174	0.0820085
Tpst2	4.48933e-06	0.208192	0.453	0.392	0.0855622
Rora	5.47229e-06	0.343526	0.205	0.158	0.104296
Gbp2	7.17934e-06	-0.520568	0.186	0.231	0.136831
Zbp1	7.28611e-06	-0.346452	0.37	0.413	0.138866
Bcl2	7.73635e-06	0.215545	0.616	0.559	0.147447
Ctsb	8.02329e-06	-0.304656	0.471	0.511	0.152916
Ifi44	8.67742e-06	-0.464942	0.19	0.237	0.165383
mt-Atp6	9.49768e-06	0.436685	0.124	0.088	0.181016
Ifitm3	9.59252e-06	-0.466265	0.164	0.21	0.182824
Pla2g7	1.06963e-05	-0.499901	0.13	0.173	0.203861
Prkch	1.1031e-05	0.263119	0.471	0.419	0.21024
Lmf2	1.14862e-05	0.721441	0.089	0.059	0.218915
Fam107b	1.22174e-05	0.181856	0.785	0.759	0.232851
Tgm2	1.22742e-05	-0.416135	0.157	0.202	0.233933
Ccdc47	1.49933e-05	0.556455	0.107	0.074	0.285757
Mfap1b	1.53998e-05	0.727022	0.054	0.031	0.293506
Mcl1	1.80108e-05	-0.192732	0.673	0.703	0.343267
Mapk1ip1l	1.94811e-05	-0.46259	0.196	0.239	0.37129
Exosc3	1.96537e-05	0.467734	0.136	0.099	0.374579
Clic4	1.98234e-05	-0.508705	0.222	0.265	0.377814
Ifi207	2.03734e-05	-0.491631	0.129	0.17	0.388297
Cmpk2	2.08513e-05	-0.405003	0.093	0.13	0.397405
Lmo4	2.28391e-05	0.341908	0.198	0.154	0.43529
Sesn1	2.39368e-05	0.364951	0.16	0.121	0.456212
Xdh	2.61586e-05	-0.273519	0.385	0.434	0.498557
Slc35a3	2.85482e-05	0.425881	0.123	0.088	0.5441
Plek	2.86065e-05	-0.132683	0.791	0.811	0.545211
Gbp2b	2.94831e-05	-0.505679	0.137	0.177	0.561919
Oasl1	3.16322e-05	-0.451904	0.16	0.201	0.602878
Fosb	3.46692e-05	0.290803	0.426	0.376	0.66076
Cfb	3.72233e-05	-0.352323	0.18	0.225	0.709439
Sipa1	3.91405e-05	0.191295	0.414	0.361	0.745978
Ms4a4c	3.92724e-05	-0.51827	0.09	0.125	0.748493
Emb	4.00712e-05	0.394704	0.321	0.279	0.763716
Herc6	4.07524e-05	-0.496691	0.154	0.194	0.776699
Ssh1	4.11159e-05	0.318714	0.267	0.217	0.783627
Frat2	4.24392e-05	0.514456	0.091	0.062	0.808849
Klf2	4.64327e-05	0.191354	0.868	0.838	0.884962
Prpsap2	4.71626e-05	0.45019	0.107	0.076	0.898872
Sf3b1	4.84254e-05	0.166458	0.564	0.503	0.92294
Cd7	4.99034e-05	0.160179	0.374	0.32	0.951109
Sftpc	5.10325e-05	-1.27366	0.014	0.031	0.972628
Gstp1	5.11005e-05	0.340107	0.15	0.113	0.973924
Samd9l	5.42441e-05	-0.373501	0.206	0.25	1
Atic	5.51715e-05	0.431415	0.086	0.058	1
Ly6a	5.60447e-05	-0.491114	0.111	0.148	1
Tmem106b	5.6434e-05	0.427196	0.196	0.156	1
Cmc2	5.70173e-05	0.617574	0.069	0.044	1
Arid2	5.71637e-05	0.37648	0.182	0.142	1
mt-Nd6	5.85701e-05	0.362125	0.153	0.116	1
Trafd1	5.89243e-05	-0.39571	0.269	0.311	1
Jund	6.07939e-05	0.101381	0.986	0.976	1
Dpm3	6.12817e-05	0.270185	0.239	0.193	1
Arap2	6.46482e-05	0.269872	0.27	0.225	1
Sbno2	6.5408e-05	-0.332473	0.222	0.266	1
Sh2d2a	6.98505e-05	0.132839	0.856	0.824	1
Ramp1	7.01549e-05	0.43275	0.161	0.125	1
Anxa2	7.22106e-05	-0.131621	0.797	0.823	1
Hsp90ab1	7.54673e-05	0.265704	0.428	0.379	1
Ern1	7.62038e-05	0.227724	0.473	0.425	1
Ctse	7.64066e-05	0.319198	0.263	0.217	1
Fam199x	7.9162e-05	0.841458	0.044	0.025	1
Trim30d	8.0204e-05	-1.29568	0.01	0.025	1
Dennd4a	8.04016e-05	-0.250916	0.484	0.518	1
Daxx	8.04679e-05	-0.435528	0.237	0.275	1
Abca1	8.24529e-05	0.422631	0.111	0.08	1
Gart	8.36433e-05	0.553369	0.093	0.065	1
Ctps2	8.75188e-05	0.416936	0.113	0.082	1
Supt5	9.09003e-05	0.570109	0.061	0.039	1
Btg2	9.59071e-05	0.138396	0.781	0.738	1
Irf3	9.88154e-05	0.352898	0.151	0.115	1
Dgkd	0.000100313	0.186814	0.373	0.32	1
S1pr4	0.000103953	0.143968	0.59	0.528	1
Ambra1	0.000105001	0.338668	0.16	0.123	1
Slfn3	0.000117923	-0.888334	0.02	0.037	1
Toe1	0.000120177	0.556165	0.087	0.06	1
Phf11b	0.000121166	-0.466067	0.189	0.225	1
Gbp3	0.000125868	-0.429649	0.177	0.216	1
Mpeg1	0.000127147	-0.349034	0.179	0.22	1
Itgam	0.000127866	-0.239711	0.36	0.406	1
Ehd4	0.000145331	-0.386509	0.247	0.286	1
Gpn1	0.0001461	0.500428	0.082	0.056	1
Skil	0.000147986	-0.227292	0.404	0.45	1
Glrx5	0.000156169	0.511298	0.106	0.077	1
Foxo1	0.000157574	0.286557	0.282	0.239	1
Tgfbi	0.00015761	-0.375332	0.243	0.282	1
Rhob	0.000159175	0.199351	0.553	0.508	1
Dgkh	0.000160228	-0.801394	0.046	0.07	1
Gspt2	0.000174664	1.76381	0.013	0.004	1
Pgm2l1	0.000187962	0.327471	0.161	0.126	1
Zyx	0.000209941	0.130938	0.72	0.668	1
Mknk2	0.000213806	0.150316	0.675	0.632	1
Fam117a	0.0002156	0.242992	0.227	0.187	1
Ldlrap1	0.000215665	0.344689	0.177	0.142	1
Ifi205	0.000217225	-0.773289	0.035	0.056	1
Ccr5	0.000217463	-0.23472	0.527	0.553	1
Fos	0.000222491	0.299761	0.674	0.636	1
Rgs1	0.000228941	0.199854	0.613	0.572	1
Sh2d3c	0.000229202	0.250734	0.338	0.293	1
Cd274	0.000231849	-0.345822	0.223	0.262	1
Ighm	0.000234251	0.199779	0.416	0.367	1
Foxo3	0.000237756	0.308356	0.232	0.193	1
Pom121	0.000238538	0.329292	0.142	0.109	1
Crem	0.000239046	-0.200433	0.52	0.551	1
Ppil2	0.000242403	0.257743	0.245	0.203	1
Fam110a	0.000246871	0.62401	0.054	0.034	1
Celf2	0.000250985	0.154578	0.643	0.605	1
Cxcl1	0.000272248	0.779412	0.033	0.018	1
Prf1	0.000286432	-0.110745	0.859	0.869	1
Ptpn22	0.000286987	0.154089	0.58	0.536	1
Pcf11	0.000291659	0.193107	0.342	0.294	1
Nebl	0.000296671	0.528684	0.04	0.024	1
Sp1	0.000298712	0.316307	0.16	0.126	1
C1qa	0.000302376	-0.581111	0.068	0.094	1
Ccng2	0.000316814	0.188963	0.297	0.25	1
Sell	0.000329557	-0.136822	0.78	0.798	1
Jmy	0.000336177	0.23738	0.256	0.213	1
Srrm2	0.00033902	0.144437	0.518	0.464	1
Bcs1l	0.000361062	0.666136	0.03	0.016	1
Adora2a	0.000394382	-0.265648	0.408	0.442	1
Phka1	0.000403998	1.07478	0.026	0.013	1
Prkd2	0.000414973	0.292268	0.169	0.134	1
Zfp729b	0.00041621	0.477546	0.05	0.032	1
Itpr3	0.000416271	0.43651	0.109	0.081	1
Oasl2	0.000420211	-0.579829	0.06	0.085	1
Sh3bp1	0.000424075	0.26367	0.28	0.239	1
Sh3gl1	0.00043964	0.263105	0.269	0.229	1
Ing4	0.000448411	0.459251	0.13	0.1	1
Krt83	0.000450468	1.20614	0.022	0.011	1
Rfk	0.000457276	0.444634	0.147	0.117	1
Bbc3	0.000472742	0.194203	0.211	0.172	1
Msr1	0.000483024	-0.679286	0.075	0.101	1
Saraf	0.00048823	0.1602	0.462	0.415	1
Fhl3	0.000493011	0.473908	0.063	0.043	1
Sbk1	0.000511258	-0.346144	0.141	0.173	1
Tuba1b	0.000511946	-0.532127	0.104	0.134	1
Gtf2i	0.000516164	0.208537	0.233	0.193	1
Fkbp10	0.000516757	-1.01181	0.011	0.024	1
Inpp5k	0.000519293	0.421073	0.129	0.099	1
Eif4a2	0.000523144	0.159103	0.554	0.516	1
Nop53	0.000535372	0.133955	0.537	0.491	1
Ncr1	0.00055802	-0.137711	0.727	0.76	1
Nudt16	0.000566255	0.538626	0.054	0.035	1
Bst2	0.000596546	-0.316628	0.321	0.355	1
Itgb3	0.000613237	0.447576	0.093	0.069	1
Clpp	0.000613767	0.364357	0.063	0.043	1
mt-Co1	0.000621288	0.288279	0.13	0.101	1
Eprs	0.000631982	0.444163	0.127	0.099	1
Itk	0.000633087	0.122747	0.593	0.545	1
Dusp1	0.000638365	0.144855	0.829	0.803	1
Fcho1	0.000643758	0.145564	0.4	0.351	1
Nfatc2	0.000648283	0.134919	0.228	0.188	1
Fam120a	0.000669824	0.358056	0.14	0.109	1
Tmem50a	0.000701746	0.149329	0.467	0.422	1
mt-Co2	0.000708699	0.199684	0.22	0.182	1
Mettl9	0.000720673	0.389902	0.127	0.098	1
Jun	0.000721365	0.272507	0.555	0.526	1
Snrpa1	0.000733765	0.347643	0.157	0.125	1
Hs6st1	0.000735852	0.543686	0.049	0.031	1
Pik3ap1	0.000740928	-0.158701	0.69	0.713	1
Gramd1b	0.000744877	0.196064	0.289	0.247	1
Wwp2	0.000757722	0.168212	0.252	0.213	1
Fam53b	0.000760187	0.173925	0.47	0.427	1
Mex3b	0.000765793	0.575744	0.05	0.033	1
Tent4a	0.000766479	-0.426277	0.084	0.112	1
Nampt	0.000770541	-0.499314	0.077	0.102	1
Nup188	0.000770835	0.479255	0.097	0.071	1
Slfn2	0.000771384	-0.240276	0.543	0.562	1
Gna15	0.000780769	0.289084	0.156	0.125	1
Glrx3	0.000788848	0.302087	0.098	0.072	1
Alad	0.000806702	0.206512	0.34	0.299	1
L3mbtl2	0.000809494	0.375462	0.073	0.051	1
Ccno	0.000846458	1.35109	0.012	0.004	1
Morc2a	0.000862907	0.404324	0.123	0.096	1
Trappc2l	0.000863359	0.272227	0.18	0.146	1
Rbm39	0.000871136	0.153331	0.397	0.348	1
St3gal1	0.000875056	0.239203	0.174	0.141	1
Rnf25	0.000877033	-0.71239	0.025	0.041	1
Rtp4	0.000879775	-0.294145	0.205	0.24	1
Prmt5	0.000882952	0.393878	0.101	0.076	1
Dnajb9	0.000894498	0.206102	0.157	0.125	1
Tent5a	0.000926776	-0.3915	0.086	0.112	1
Egr1	0.000928143	0.273801	0.373	0.335	1
Tnfaip3	0.000951392	0.122355	0.769	0.75	1
Shoc2	0.000953077	-0.471172	0.073	0.099	1
Yy1	0.000976069	0.140096	0.449	0.399	1
Gtf3c2	0.000980044	0.204947	0.221	0.184	1
Lpcat4	0.000985736	0.229669	0.277	0.242	1
Kit	0.000988642	0.692197	0.051	0.034	1
Prpf4b	0.00099862	0.175825	0.343	0.3	1
Tcf3	0.00101483	0.291223	0.153	0.123	1
Slc25a20	0.00101857	-0.343861	0.143	0.175	1
Eef2k	0.001043	0.196951	0.22	0.183	1
Ccl12	0.00104561	-0.693682	0.032	0.05	1
Tmc6	0.00105334	0.312752	0.21	0.176	1
Cd160	0.00107486	0.668166	0.047	0.03	1
Smarcc1	0.00110495	0.226726	0.117	0.09	1
Ifi44l	0.00111658	-0.450572	0.118	0.147	1
Cstf2t	0.00112885	0.248237	0.158	0.127	1
Spns2	0.00113505	1.24656	0.015	0.006	1
St3gal5	0.0011409	-1.07367	0.009	0.019	1
Tbc1d31	0.00115027	0.809229	0.014	0.006	1
Dusp7	0.00115388	0.472975	0.104	0.079	1
Skap2	0.00116204	-0.428993	0.118	0.147	1
Serpinb9b	0.0012196	-0.217278	0.294	0.335	1
Sigirr	0.0012261	0.307891	0.146	0.116	1
Fmnl3	0.00122797	0.257388	0.161	0.129	1
Inpp4b	0.00123414	0.478947	0.104	0.079	1
Cgas	0.00126184	-0.512627	0.043	0.062	1
Jrkl	0.00126583	0.392517	0.053	0.036	1
Ace	0.00127143	-0.8654	0.02	0.035	1
Sap25	0.00128261	0.198686	0.131	0.102	1
S100a10	0.00129075	0.100825	0.757	0.713	1
Smu1	0.00129169	0.260147	0.246	0.209	1
Itpkb	0.00130399	0.208559	0.363	0.324	1
Icam2	0.00130701	0.310735	0.132	0.104	1
Tmem208	0.00130914	0.38233	0.104	0.079	1
P2ry10	0.00132054	0.17489	0.457	0.41	1
Cramp1l	0.00141005	0.521437	0.06	0.041	1
Cd37	0.00142074	0.141966	0.48	0.435	1
Fyn	0.00144982	-0.150194	0.621	0.64	1
Gtf3a	0.00147112	0.359512	0.09	0.066	1
Pigq	0.00149284	0.370563	0.093	0.069	1
Drg2	0.00149563	0.472945	0.106	0.082	1
Snrpe	0.00150866	0.241075	0.222	0.188	1
Stard7	0.00153855	0.204671	0.183	0.149	1
Fam168b	0.00156724	0.195275	0.317	0.276	1
Ggps1	0.00156738	0.341723	0.118	0.092	1
Shisa5	0.00159219	-0.127673	0.875	0.869	1
Rrm2b	0.00162613	0.564743	0.041	0.026	1
Parp9	0.0016437	-0.375193	0.161	0.191	1
Rorc	0.00166726	-2.10172	0.003	0.01	1
Siae	0.00167751	0.691239	0.047	0.031	1
Ehd1	0.00168498	0.379255	0.097	0.073	1
Ttl	0.00169414	0.698782	0.02	0.01	1
Ago1	0.00171113	0.158541	0.149	0.118	1
Top3a	0.00171803	-0.447726	0.028	0.044	1
Egln2	0.00171817	0.270179	0.179	0.147	1
Aoah	0.00172181	-0.141667	0.501	0.544	1
Nhp2	0.00173128	0.290478	0.135	0.107	1
Unc50	0.00174324	0.260594	0.117	0.091	1
Ctla2b	0.00175611	0.216123	0.313	0.277	1
Slc35c1	0.00176714	0.44286	0.11	0.086	1
Paip2	0.00177713	0.129829	0.413	0.369	1
Ankrd10	0.00177971	0.251643	0.144	0.115	1
Elavl1	0.0017949	0.214798	0.28	0.241	1
Cxcl16	0.00180235	-0.690514	0.05	0.07	1
Nagpa	0.00181419	0.323815	0.075	0.054	1
Ikzf2	0.00181963	0.441761	0.07	0.05	1
Prpf4	0.00182268	0.436563	0.079	0.058	1
Snrpd1	0.00183674	0.23978	0.201	0.168	1
Slc2a3	0.001841	0.131696	0.321	0.278	1
Tonsl	0.00189988	0.523196	0.044	0.029	1
Relb	0.00192151	-0.282416	0.203	0.235	1
Exog	0.00192861	0.974635	0.023	0.013	1
Rap2a	0.00194486	0.434306	0.089	0.067	1
Trim27	0.0019478	0.278933	0.166	0.136	1
Asnsd1	0.00194974	0.25242	0.14	0.112	1
Grk6	0.00196151	0.195608	0.321	0.284	1
Ifih1	0.00197186	-0.308336	0.123	0.152	1
Bahd1	0.00197474	0.309194	0.141	0.114	1
Cebpb	0.00197994	0.161166	0.638	0.599	1
Cox7a2l	0.00198504	0.142635	0.338	0.294	1
Phax	0.00201799	0.315319	0.102	0.078	1
Zfp292	0.00206048	0.178998	0.362	0.319	1
Zfp395	0.00206389	0.280941	0.103	0.078	1
Cbx3	0.00206564	0.420639	0.101	0.078	1
Fkbp4	0.00206619	0.413017	0.082	0.061	1
Slc25a30	0.00207177	0.178551	0.142	0.113	1
Cct2	0.00207513	0.21714	0.231	0.198	1
Ubald2	0.00210816	-0.139069	0.666	0.684	1
Ifit1bl1	0.00213037	-0.457209	0.029	0.045	1
Lrrc1	0.00214049	0.94836	0.022	0.011	1
Kif21b	0.00216457	0.129934	0.623	0.583	1
Zfp526	0.002168	0.54244	0.04	0.026	1
Rasgrp2	0.00217822	0.161297	0.302	0.263	1
Wdr45b	0.00219232	-0.364408	0.086	0.111	1
Mark2	0.00219311	0.218082	0.253	0.217	1
Tes3-ps	0.0022237	2.05447	0.01	0.004	1
Ptcd3	0.00226965	0.372615	0.097	0.074	1
P4hb	0.00228973	0.187375	0.286	0.248	1
Dnajb1	0.00229464	0.204066	0.305	0.269	1
Hipk1	0.00233076	0.170424	0.386	0.345	1
Leprotl1	0.00233861	0.166993	0.342	0.302	1
Abhd17c	0.00234817	0.53905	0.052	0.035	1
Aif1	0.0023815	-0.558882	0.04	0.057	1
Ube2d3	0.00239454	0.288051	0.175	0.145	1
Stk11	0.00239858	0.18184	0.345	0.307	1
Tmed4	0.00241281	0.303671	0.128	0.102	1
Cd40	0.00243108	-0.950212	0.022	0.036	1
Rasa4	0.00243266	-0.562884	0.04	0.058	1
Klf9	0.00244486	0.420943	0.107	0.084	1
Abl1	0.00253587	0.26607	0.218	0.187	1
Actg1	0.00255591	-0.123293	0.778	0.778	1
Cldnd1	0.0025724	0.239703	0.215	0.183	1
Pdhb	0.00260147	0.241561	0.226	0.193	1
Irgm1	0.00260148	-0.275119	0.199	0.232	1
Cldn5	0.00262834	-1.49408	0.003	0.011	1
Ccl6	0.00263375	-0.360366	0.122	0.149	1
Rgs19	0.00263641	0.247212	0.204	0.172	1
Gpr146	0.00264002	-0.320892	0.058	0.079	1
Adgrf5	0.00264242	-1.45864	0.003	0.011	1
Dusp12	0.00267671	0.672575	0.027	0.016	1
Gem	0.00268179	-0.271638	0.539	0.563	1
Kdsr	0.00271975	0.307794	0.091	0.069	1
Pcmtd1	0.00272416	0.370896	0.117	0.093	1
Syce2	0.00272891	0.72997	0.03	0.018	1
Hspa1b	0.00274685	0.382722	0.197	0.168	1
Itgb7	0.00275994	0.162817	0.432	0.392	1
Psd4	0.00276886	0.164146	0.369	0.327	1
Oas3	0.00279228	-0.388563	0.131	0.158	1
Cdk4	0.00279484	0.443121	0.085	0.064	1
Acbd6	0.00282158	0.375135	0.126	0.101	1
Pou2f2	0.00284057	0.675708	0.033	0.02	1
Abhd5	0.00284947	0.560154	0.064	0.046	1
Irak2	0.00286168	0.115916	0.462	0.419	1
Stip1	0.00289681	0.277859	0.226	0.194	1
Rnf8	0.00290137	0.221312	0.11	0.085	1
Plau	0.00291721	-0.770399	0.028	0.043	1
Maz	0.0029924	0.147834	0.317	0.276	1
Tmem14c	0.00299723	0.271475	0.146	0.119	1
Cnst	0.00299729	0.172105	0.11	0.085	1
Rabac1	0.00300054	0.160047	0.459	0.423	1
Map4k4	0.0030382	0.20556	0.247	0.213	1
Tgif1	0.00307027	-0.216062	0.278	0.313	1
Dnajc30	0.00308588	0.688279	0.044	0.03	1
Tle5	0.00311103	0.15524	0.424	0.387	1
Dhx15	0.00311499	0.192692	0.3	0.263	1
Zap70	0.0031177	0.136932	0.443	0.405	1
Dicer1	0.00312825	0.232637	0.137	0.111	1
Tprgl	0.00317243	0.291147	0.218	0.188	1
Fto	0.0031836	0.38922	0.106	0.083	1
Rexo1	0.00319965	0.324437	0.091	0.07	1
Il2rg	0.00321749	-0.119199	0.725	0.74	1
Pilrb2	0.00327539	-1.23269	0.004	0.012	1
Emg1	0.0032859	0.223829	0.283	0.249	1
St6galnac3	0.00328807	0.315305	0.056	0.039	1
Pik3ip1	0.00333413	0.356988	0.089	0.068	1
Npc2	0.00336471	-0.140941	0.593	0.618	1
Ccs	0.00340514	0.311031	0.092	0.07	1
Oas2	0.00341146	-0.394239	0.048	0.067	1
Trim65	0.00341897	0.486627	0.071	0.053	1
Gdi1	0.00342199	0.140478	0.356	0.316	1
Psme1	0.003468	-0.184793	0.531	0.55	1
Tbc1d22b	0.00349542	0.194998	0.187	0.156	1
Hexim1	0.00349885	0.182679	0.29	0.255	1
Pik3cd	0.00352633	0.119461	0.638	0.597	1
Zwint	0.00356211	0.249787	0.113	0.089	1
Cdc37l1	0.00358674	0.213681	0.148	0.12	1
Mff	0.00359164	0.306924	0.152	0.125	1
Csf2rb	0.00360077	-0.447024	0.057	0.077	1
Parp12	0.00361665	-0.532274	0.054	0.074	1
Ddx23	0.00365911	0.102398	0.367	0.324	1
Zfand6	0.00367618	0.259752	0.217	0.185	1
Slc39a7	0.00368765	0.182398	0.178	0.147	1
Tmem109	0.00368932	0.248276	0.125	0.099	1
Sod1	0.00369697	0.167512	0.345	0.307	1
Ppp1cb	0.00371685	0.183093	0.31	0.276	1
Mgat5	0.00372388	0.142435	0.296	0.259	1
Gfm1	0.00372834	0.263043	0.084	0.063	1
Emc10	0.00374242	0.121192	0.273	0.235	1
Crip1	0.00375498	-0.149063	0.433	0.463	1
Thbd	0.00375517	-0.790342	0.014	0.026	1
St3gal6	0.00379168	0.14602	0.168	0.139	1
R3hdm4	0.00393829	0.154664	0.314	0.276	1
Mesd	0.00398929	0.280657	0.069	0.051	1
Pde7a	0.0040137	0.1756	0.294	0.257	1
Gps2	0.0040252	0.282645	0.163	0.135	1
Tmem154	0.0040811	0.504741	0.05	0.035	1
Cpsf7	0.00409315	0.268534	0.22	0.19	1
Rnasek	0.00410056	0.107106	0.29	0.252	1
Lfng	0.00412181	0.135019	0.629	0.59	1
Fam92a	0.0041356	0.608505	0.038	0.025	1
Adgrb2	0.00416939	-0.791635	0.023	0.036	1
Mycbp2	0.0041991	-0.281179	0.227	0.257	1
Mgme1	0.0042265	0.557536	0.04	0.027	1
St13	0.00425205	0.222952	0.127	0.102	1
Cd53	0.00427996	-0.111818	0.74	0.744	1
Fbxo7	0.00433559	0.340003	0.066	0.048	1
Fam124b	0.00434308	0.375581	0.047	0.032	1
Adrb2	0.00435534	0.164273	0.2	0.17	1
Chil1	0.0044151	1.26725	0.013	0.006	1
Tmem251	0.00441596	0.424042	0.083	0.063	1
Sft2d3	0.00444033	0.890805	0.021	0.012	1
Trnau1ap	0.0044411	0.448412	0.076	0.057	1
Tm2d2	0.00444752	0.278638	0.135	0.11	1
Stx11	0.00445584	-0.29574	0.266	0.295	1
Jade2	0.00448904	0.175463	0.257	0.222	1
Amfr	0.00452047	0.162792	0.239	0.204	1
Tmem37	0.00455054	0.343568	0.099	0.077	1
Rmc1	0.00460395	0.213465	0.13	0.104	1
Exd2	0.00462252	0.151589	0.084	0.064	1
Lbr	0.00462906	0.105559	0.507	0.47	1
Mef2a	0.00469028	0.196824	0.256	0.223	1
Mapk7	0.00469522	0.893133	0.024	0.014	1
Sec22a	0.00471183	0.590533	0.042	0.028	1
Gdpd3	0.0047563	0.559997	0.035	0.023	1
Aldh6a1	0.00479884	0.518411	0.028	0.017	1
Rnf113a2	0.00480333	0.240306	0.18	0.152	1
Ogfod3	0.0048122	0.503485	0.024	0.014	1
Tmem120a	0.00483089	-0.76893	0.027	0.041	1
Cd300a	0.0048493	-0.441538	0.057	0.076	1
Gimap3	0.00487144	0.147081	0.54	0.508	1
Ptges3	0.00488679	0.25678	0.19	0.162	1
Cd180	0.0049149	-0.947243	0.021	0.034	1
Atp2a2	0.00500444	0.105975	0.351	0.311	1
Slc38a10	0.00503131	0.132296	0.295	0.259	1
Tle4	0.00503784	0.263457	0.162	0.135	1
Ankrd16	0.00506913	0.272511	0.105	0.083	1
Itga4	0.00509768	0.179228	0.394	0.36	1
Dhx35	0.00511538	0.442103	0.059	0.043	1
Hspa1a	0.00511581	0.190067	0.173	0.147	1
Adam10	0.00515527	0.276371	0.18	0.152	1
Irf5	0.00516308	-0.368718	0.126	0.152	1
Aldh1b1	0.00525843	-0.781601	0.006	0.013	1
Grasp	0.00526024	-0.60941	0.052	0.07	1
Ncf2	0.00526317	-0.312397	0.143	0.17	1
Cd28	0.00528601	0.239046	0.307	0.276	1
Bmf	0.00528616	0.359622	0.043	0.029	1
Tmem11	0.00529904	0.378701	0.075	0.057	1
Phf3	0.00529953	0.308811	0.12	0.097	1
Anapc16	0.00531201	0.23945	0.168	0.141	1
Trim23	0.00536653	0.443339	0.041	0.027	1
Rnf138	0.00537974	0.166119	0.315	0.28	1
Cnnm3	0.00539753	0.55372	0.072	0.054	1
Mlxip	0.00540006	0.142202	0.482	0.453	1
Dhx38	0.00542072	0.230554	0.273	0.243	1
Noct	0.00547575	-0.655917	0.035	0.05	1
Galt	0.00550412	0.462741	0.044	0.03	1
Itga2	0.00552473	-0.287195	0.263	0.292	1
Mxd1	0.00553094	-0.148297	0.768	0.77	1
B4galnt1	0.00559861	0.109058	0.673	0.637	1
Lnpk	0.00562723	0.332184	0.074	0.056	1
Pidd1	0.00564707	0.790059	0.028	0.017	1
Sri	0.00565301	-0.120233	0.533	0.563	1
Zbtb48	0.00574932	0.540127	0.031	0.019	1
Napa	0.00574964	0.183085	0.259	0.229	1
Smim10l1	0.00577947	0.215562	0.122	0.098	1
Cep120	0.00580259	0.293207	0.195	0.167	1
Crls1	0.00583348	0.973542	0.025	0.015	1
Cmpk1	0.00585481	0.26764	0.202	0.172	1
Cdkn1a	0.00586749	-0.281537	0.251	0.279	1
Khsrp	0.00589538	0.214165	0.262	0.23	1
Tlr8	0.00590893	-0.702132	0.007	0.016	1
Tpst1	0.00591607	-0.570134	0.027	0.041	1
Pde5a	0.00591696	-0.457807	0.063	0.082	1
Psmc1	0.00593447	0.206504	0.132	0.107	1
Ldlrad4	0.0059454	0.446886	0.06	0.044	1
Sh3bp2	0.00597128	-0.321857	0.161	0.188	1
Ctsl	0.00597647	-0.248934	0.116	0.141	1
Lpin1	0.00598782	0.473342	0.046	0.031	1
Khk	0.00599527	-0.508874	0.037	0.052	1
Rnf40	0.00607917	0.132694	0.252	0.219	1
Ist1	0.00615707	-0.214352	0.287	0.317	1
Mtfr1l	0.00616006	0.488705	0.085	0.066	1
Cd74	0.00621826	-0.254118	0.347	0.375	1
Ifi204	0.00622083	-0.280717	0.194	0.222	1
Birc6	0.00622725	0.146173	0.342	0.307	1
Armc10	0.00623269	0.349828	0.063	0.046	1
Pak2	0.00627399	0.11174	0.395	0.359	1
Alox5ap	0.00629824	-0.27181	0.197	0.225	1
Slc25a32	0.00631216	0.363301	0.043	0.03	1
Arel1	0.00632645	-0.317442	0.149	0.175	1
Nipal3	0.00637466	0.221718	0.17	0.143	1
Ppm1d	0.00652463	0.353311	0.087	0.067	1
Klf13	0.00656839	0.132569	0.433	0.397	1
Ago2	0.00657026	0.151265	0.387	0.353	1
Hist1h4a	0.00658521	1.26259	0.014	0.007	1
Elp2	0.00659952	0.358546	0.065	0.048	1
Rad52	0.00664418	0.579856	0.034	0.022	1
Rab3ip	0.00669655	0.217977	0.125	0.102	1
Mospd3	0.00669816	0.280322	0.14	0.117	1
Ranbp2	0.00674548	-0.182579	0.32	0.352	1
Egln3	0.00676448	0.57722	0.024	0.014	1
Fam71f2	0.00676768	0.857219	0.01	0.004	1
Abhd14b	0.0067966	1.00247	0.01	0.004	1
Bzw2	0.00680435	0.287001	0.181	0.156	1
Polr1d	0.00680883	0.139253	0.391	0.354	1
Zfp629	0.00681616	1.36881	0.01	0.004	1
Nxpe3	0.00683915	0.529927	0.04	0.027	1
Wsb2	0.00685697	0.377487	0.077	0.059	1
Pja1	0.00686721	0.216306	0.111	0.089	1
Tlcd1	0.006945	0.984247	0.013	0.006	1
Gemin5	0.00702758	0.298242	0.057	0.041	1
Isoc1	0.0070865	0.344301	0.042	0.029	1
Arcn1	0.00711947	0.12941	0.316	0.276	1
Glo1	0.00712767	0.3206	0.113	0.091	1
Map3k9	0.0071379	0.965695	0.012	0.005	1
Sft2d2	0.00718125	0.163898	0.261	0.229	1
Dtx1	0.0072119	0.460754	0.047	0.033	1
Atm	0.00721253	0.212882	0.095	0.075	1
Fbf1	0.00726723	0.398311	0.038	0.025	1
Pde4b	0.00728339	-0.279003	0.303	0.325	1
Adap2	0.00734388	-0.752323	0.019	0.031	1
Nol4l	0.0073547	0.965864	0.019	0.01	1
Kansl3	0.00735632	0.233617	0.163	0.137	1
Acd	0.00739326	0.197025	0.192	0.164	1
Tspan14	0.00745215	0.347569	0.108	0.087	1
Ranbp10	0.00745447	0.328963	0.074	0.056	1
Orai2	0.007476	0.227354	0.137	0.113	1
Urm1	0.00749828	0.299871	0.118	0.096	1
Mettl21a	0.00750103	0.485425	0.023	0.013	1
Akap10	0.0075302	0.238494	0.12	0.097	1
Fastk	0.00755494	0.141601	0.146	0.12	1
Senp7	0.0075723	-0.437674	0.097	0.119	1
Ubqln2	0.00762282	0.237997	0.178	0.151	1
Maff	0.00763143	0.140846	0.273	0.24	1
Znrd2	0.00766068	0.613552	0.047	0.034	1
Aldh2	0.00769887	-0.451191	0.118	0.141	1
Tmc8	0.00771298	0.246988	0.221	0.194	1
Smchd1	0.00775968	-0.276781	0.287	0.314	1
Cd9	0.00777225	-0.160166	0.46	0.482	1
Metrn	0.00779867	0.291065	0.064	0.048	1
C4b	0.00783398	-0.874596	0.015	0.026	1
Polr3c	0.00783418	0.319294	0.138	0.114	1
B3galt6	0.00784654	0.625359	0.022	0.013	1
Preb	0.00795741	0.132556	0.357	0.321	1
Mtdh	0.00805168	0.209818	0.237	0.208	1
Sms	0.00816269	0.145728	0.227	0.197	1
Clip4	0.00818257	-1.39639	0.005	0.012	1
Zbtb43	0.00822584	0.261339	0.081	0.063	1
Ppp1r37	0.00823407	0.236172	0.125	0.102	1
Dtymk	0.00824122	0.286211	0.127	0.104	1
Podnl1	0.00824179	0.699637	0.041	0.028	1
Terf1	0.00827518	0.368225	0.089	0.07	1
Rtn3	0.00830419	0.147452	0.297	0.264	1
Psmd2	0.00841511	0.146435	0.203	0.173	1
Tmem184b	0.00842197	-0.25052	0.219	0.247	1
Cep135	0.00845113	0.298744	0.069	0.052	1
Itih5	0.00850741	0.425964	0.101	0.081	1
Ap1ar	0.00853401	0.445797	0.096	0.077	1
Snapc2	0.00857744	0.427964	0.036	0.024	1
Yod1	0.00858588	-0.489888	0.057	0.074	1
Pycard	0.00859091	-0.250246	0.264	0.292	1
Tnfrsf1b	0.00864033	-0.156001	0.54	0.564	1
Tbc1d10a	0.00870571	0.184144	0.14	0.117	1
Ddx27	0.00875955	0.173058	0.177	0.149	1
Gimap7	0.00882098	0.186014	0.298	0.267	1
Tent5c	0.00883102	-0.490021	0.065	0.083	1
Ppp2r5b	0.00884894	0.363964	0.077	0.06	1
Rab19	0.00888642	0.225179	0.173	0.148	1
Nin	0.00889584	0.17275	0.264	0.234	1
Fpr2	0.0089148	-0.266593	0.125	0.15	1
Fryl	0.00896758	0.120479	0.379	0.341	1
Fam117b	0.00897584	0.208474	0.142	0.118	1
Cd200r4	0.00898238	-0.462105	0.066	0.084	1
Trmt1	0.0090184	0.434512	0.043	0.03	1
Vps9d1	0.0090315	0.470312	0.053	0.039	1
Selenok	0.00905159	0.164341	0.282	0.251	1
Pip4k2c	0.00908379	0.262328	0.137	0.114	1
Hs3st3b1	0.00912711	0.198735	0.152	0.127	1
Ptpn11	0.00924514	0.218291	0.192	0.164	1
Cyc1	0.00924744	0.243029	0.202	0.174	1
Cib1	0.00933891	0.37178	0.089	0.07	1
Eif3b	0.00943734	0.110543	0.243	0.211	1
Naa40	0.00944513	0.422547	0.08	0.062	1
Nfkb2	0.00949356	-0.229845	0.361	0.383	1
Fuca2	0.00949972	-0.314514	0.133	0.156	1
Dnajc10	0.00956147	0.15397	0.193	0.164	1
Ddx10	0.0095667	0.183764	0.248	0.219	1
Msrb1	0.0095915	-0.237055	0.264	0.293	1
Mcm9	0.00962807	0.280809	0.179	0.154	1
Washc1	0.00964376	0.255309	0.154	0.129	1
Arhgef6	0.00964992	0.116737	0.238	0.205	1
Frmd8	0.00965193	0.179187	0.214	0.186	1
Arsb	0.00968007	-0.125844	0.574	0.588	1
Adat2	0.00975949	0.56833	0.042	0.029	1
Leng9	0.00977872	0.401028	0.073	0.056	1
Ccdc59	0.00978734	0.146541	0.22	0.19	1
Pdha1	0.00980105	0.196565	0.18	0.152	1
Csnk1d	0.00984748	0.123279	0.33	0.296	1
Ppp1r35	0.00987605	0.291972	0.087	0.069	1
Tial1	0.00988748	0.130452	0.254	0.222	1
Atp8a1	0.00989537	0.308698	0.146	0.122	1
Hmbs	0.0100133	-0.512798	0.035	0.049	1
Chmp4b	0.0100154	-0.283071	0.17	0.196	1
Eif2ak3	0.0100255	0.149976	0.138	0.114	1
Il7r	0.0100582	0.421109	0.099	0.079	1
Ift80	0.0101009	1.01052	0.019	0.011	1
Supt6	0.0101322	0.178626	0.278	0.245	1
Psmb5	0.0101425	0.165837	0.257	0.228	1
Csnk1e	0.0101533	-0.290868	0.147	0.173	1
Sdf2	0.0102152	0.180472	0.302	0.273	1
Qpctl	0.0102232	0.434441	0.037	0.025	1
Vipr1	0.0102477	0.902474	0.014	0.007	1
Rwdd1	0.0102589	0.201365	0.084	0.066	1
Serp2	0.0102656	0.508225	0.03	0.019	1
Ap4e1	0.0102746	0.354093	0.07	0.054	1
Glud1	0.0102987	0.100074	0.418	0.378	1
Rab11fip2	0.0103111	0.315294	0.065	0.049	1
Utp25	0.010344	0.439802	0.057	0.042	1
mt-Atp8	0.0103677	0.30821	0.13	0.108	1
Phf11d	0.0103877	-0.457108	0.033	0.047	1
Crtam	0.0104138	0.385458	0.053	0.039	1
Rnf220	0.0104196	0.168569	0.312	0.282	1
Cybb	0.0104233	-0.29796	0.207	0.232	1
Aig1	0.0104336	0.506438	0.048	0.035	1
Plcb3	0.0104414	0.381856	0.042	0.029	1
AA467197	0.0104636	-0.816506	0.019	0.03	1
Myo1f	0.0104686	0.10132	0.53	0.496	1
Rtca	0.0104876	0.346166	0.088	0.069	1
Rab3gap2	0.0104972	0.27295	0.107	0.087	1
mt-Co3	0.0105434	0.25045	0.078	0.06	1
Calm1	0.0105536	-0.162548	0.521	0.532	1
Nlrc5	0.0105932	0.144741	0.344	0.315	1
Inpp5d	0.0106787	0.141496	0.538	0.5	1
Igip	0.010745	0.591168	0.025	0.015	1
Ubr4	0.0107584	-0.236838	0.247	0.274	1
Man1b1	0.0107699	0.376408	0.128	0.107	1
Foxj3	0.0107712	0.20849	0.128	0.105	1
Dmrta1	0.0107975	0.314402	0.036	0.024	1
Trim11	0.0108894	0.24624	0.073	0.056	1
Cxcr3	0.0108936	0.259972	0.076	0.059	1
Arrdc3	0.0109001	0.178504	0.203	0.175	1
Hacd3	0.0110267	0.174827	0.142	0.118	1
Cd14	0.0110549	0.113619	0.236	0.205	1
Gnl3	0.0110697	0.26499	0.13	0.108	1
Birc2	0.0111386	0.242996	0.094	0.075	1
Pik3cb	0.0112402	-0.276774	0.115	0.138	1
Akap9	0.0112568	0.380699	0.113	0.093	1
Fbxo17	0.0112618	0.576086	0.039	0.027	1
Nelfb	0.0112905	0.125772	0.215	0.186	1
Angel2	0.01133	0.439333	0.071	0.055	1
Slc1a5	0.0113348	0.171925	0.186	0.159	1
Scaf8	0.011391	0.271016	0.189	0.164	1
Hal	0.0114472	-0.577692	0.027	0.039	1
Cep76	0.0114604	0.81771	0.021	0.012	1
Zfp318	0.0115059	0.266506	0.114	0.093	1
Rdm1	0.0115084	0.449275	0.037	0.026	1
Faah	0.0115445	0.251135	0.094	0.075	1
Usp25	0.011686	-0.199551	0.523	0.532	1
Ube2l6	0.0116931	-0.62347	0.031	0.044	1
Kdm6b	0.0117048	-0.188251	0.64	0.651	1
Foxd2	0.0117469	0.977254	0.017	0.009	1
Cyth2	0.0117522	0.120611	0.306	0.274	1
Ythdc1	0.011765	0.21672	0.167	0.142	1
Pmpcb	0.0117714	0.308326	0.133	0.112	1
Borcs6	0.0118453	0.399439	0.108	0.089	1
Mtap	0.0118535	0.323848	0.078	0.061	1
Gpr141	0.0119699	-0.754043	0.017	0.028	1
Tnip1	0.0119704	0.142883	0.255	0.226	1
Fbxo9	0.0120724	0.277368	0.116	0.095	1
Slc25a45	0.0121535	0.262622	0.09	0.071	1
Mat2b	0.0122805	0.245336	0.193	0.167	1
Gna11	0.0123308	0.345399	0.083	0.066	1
Psap	0.0123316	-0.176936	0.522	0.536	1
Ncoa4	0.012381	-0.384211	0.147	0.17	1
Cd68	0.0123999	-0.30209	0.15	0.173	1
Ttll4	0.0124006	0.385523	0.039	0.027	1
Atxn2	0.0124285	0.322559	0.053	0.039	1
Themis2	0.012471	-0.221294	0.13	0.154	1
Ocel1	0.0124975	0.296672	0.118	0.097	1
Rnf157	0.012544	-0.259059	0.155	0.179	1
Sharpin	0.0125613	0.249315	0.143	0.121	1
Myo9b	0.0125672	0.210972	0.163	0.139	1
Zfyve19	0.0126491	0.393327	0.034	0.023	1
Itgav	0.0127238	0.362232	0.15	0.127	1
Tmem245	0.0127968	0.192453	0.09	0.071	1
Actn4	0.0128181	0.113468	0.437	0.403	1
Chml	0.0128763	-1.0867	0.004	0.01	1
Ino80c	0.0128853	0.377367	0.106	0.087	1
Zbtb7a	0.0128916	0.132674	0.345	0.314	1
Zkscan17	0.0129136	0.215405	0.084	0.066	1
Cd72	0.0129985	0.157619	0.173	0.149	1
Ubxn4	0.013024	0.176194	0.287	0.255	1
Rgs12	0.0130458	0.569901	0.025	0.016	1
St5	0.0130686	-0.676464	0.057	0.073	1
Mllt1	0.0131558	0.170674	0.13	0.108	1
Snx14	0.0132025	0.276039	0.084	0.066	1
Man1c1	0.0132306	0.235129	0.088	0.07	1
Hist1h3a	0.0132618	0.602477	0.02	0.011	1
Il10	0.013298	-0.802802	0.022	0.033	1
H2-DMa	0.0134538	0.389408	0.067	0.052	1
Snrpf	0.0135106	0.15539	0.313	0.282	1
Cnbp	0.0135175	0.11948	0.382	0.35	1
Rcn1	0.0135256	0.249196	0.132	0.111	1
G3bp1	0.0135301	0.149033	0.189	0.162	1
H2-T24	0.0135914	-0.384985	0.125	0.147	1
Me2	0.0136207	0.201326	0.253	0.226	1
Ndufaf2	0.0136371	0.219453	0.067	0.051	1
Clasrp	0.0136397	0.161651	0.134	0.112	1
Axin2	0.013697	0.57195	0.033	0.023	1
Rcor1	0.013711	0.225936	0.157	0.133	1
Gadd45gip1	0.013773	0.34208	0.075	0.058	1
Eif3m	0.0140092	0.255739	0.065	0.05	1
Prpf19	0.0140194	0.193084	0.21	0.183	1
Sf3a1	0.0140336	0.230279	0.163	0.139	1
Ift74	0.0140906	-1.34852	0.006	0.012	1
Azi2	0.0141371	0.141569	0.235	0.207	1
Siglech	0.0142079	-1.14284	0.006	0.012	1
Spice1	0.0143435	0.3581	0.043	0.03	1
Tomm34	0.0144043	0.18487	0.217	0.189	1
Slc35a2	0.0144276	0.449617	0.087	0.07	1
Vps28	0.0144303	-0.252149	0.307	0.33	1
Retreg3	0.0144648	0.218942	0.21	0.185	1
Uqcrb	0.0144651	0.262113	0.101	0.082	1
Eny2	0.014502	0.347611	0.048	0.035	1
Zfp472	0.0145447	0.326665	0.05	0.036	1
Zrsr2	0.0145582	0.148105	0.199	0.173	1
Dmtn	0.0145892	-0.979541	0.006	0.013	1
Srsf7	0.0145942	0.105826	0.344	0.312	1
Wdr6	0.0146112	0.33606	0.083	0.066	1
Papolg	0.0146591	0.321322	0.08	0.063	1
Auh	0.0146981	0.165426	0.227	0.199	1
Zfp281	0.0147041	-0.250202	0.108	0.129	1
Cry2	0.0147074	0.506984	0.047	0.034	1
Rbl1	0.014729	-0.376303	0.077	0.095	1
Nufip1	0.0147447	0.29412	0.073	0.056	1
Slc5a3	0.0147506	0.342829	0.048	0.035	1
Tnf	0.0147574	0.165706	0.11	0.09	1
Trp53inp1	0.0148608	0.179622	0.277	0.247	1
Taf1	0.014873	-0.248562	0.157	0.181	1
Sec24a	0.0149084	0.17973	0.132	0.11	1
Ipo5	0.0149633	0.159865	0.127	0.106	1
Engase	0.0150709	0.691942	0.028	0.019	1
Tnrc6a	0.015093	0.163236	0.183	0.157	1
Trim59	0.0150998	0.215505	0.053	0.039	1
Xaf1	0.0151009	-0.26736	0.24	0.263	1
Ets2	0.015194	0.165865	0.278	0.252	1
Il27ra	0.0152212	0.312679	0.161	0.138	1
Csnk2a2	0.0152309	0.208981	0.116	0.096	1
Ptpn1	0.0152456	0.102461	0.335	0.301	1
Arglu1	0.0152764	0.167751	0.358	0.329	1
Acp2	0.0153001	-0.83794	0.022	0.033	1
Lss	0.0154324	0.397279	0.029	0.019	1
Ms4a6c	0.0154406	-0.321421	0.085	0.104	1
Fpgs	0.0154481	0.754044	0.031	0.021	1
Cds2	0.0154755	0.13771	0.333	0.301	1
Plpp5	0.0155293	0.261552	0.057	0.042	1
Hip1r	0.0155553	0.157652	0.385	0.358	1
Txnl4a	0.0156661	0.237018	0.136	0.114	1
Odc1	0.015708	0.22628	0.37	0.345	1
Tars	0.0157203	0.215717	0.183	0.159	1
Ddx41	0.0157829	0.204165	0.127	0.106	1
Iigp1	0.0158348	-0.663269	0.03	0.042	1
Fcgr4	0.0158434	-0.39447	0.082	0.1	1
Arg1	0.0158954	-0.51678	0.023	0.034	1
Zfp579	0.0159026	0.314682	0.058	0.044	1
Zbtb37	0.0159351	0.32892	0.053	0.04	1
Paip2b	0.0159487	0.159542	0.131	0.109	1
Cnot8	0.0159552	0.199886	0.173	0.149	1
Zmpste24	0.016	0.178605	0.196	0.17	1
Ifit3b	0.0160016	-0.563631	0.033	0.045	1
Idnk	0.0160222	0.181706	0.197	0.171	1
Ubn1	0.0160318	0.149302	0.27	0.239	1
Gtf3c6	0.0160656	0.221407	0.156	0.133	1
Ccng1	0.01615	0.197828	0.239	0.213	1
Lgmn	0.0161827	-0.357834	0.137	0.159	1
Cox8a	0.0162231	0.151304	0.376	0.348	1
Trac	0.0162266	0.322359	0.137	0.117	1
Uqcrh	0.0162649	0.410217	0.013	0.006	1
Fosl2	0.0163355	-0.129822	0.575	0.593	1
Arpc4	0.0163793	0.168361	0.169	0.145	1
Psmd6	0.0164469	0.166102	0.129	0.107	1
Spata6	0.0164556	0.401602	0.073	0.058	1
Mlkl	0.0165083	-0.62781	0.026	0.037	1
Glcci1	0.01656	0.220655	0.137	0.116	1
Nit1	0.0165834	0.409202	0.058	0.044	1
Mau2	0.016659	0.115119	0.255	0.227	1
Rel	0.0167763	-0.195792	0.271	0.3	1
Med13	0.0167845	0.151292	0.241	0.213	1
Mkks	0.0168372	1.11447	0.011	0.006	1
Ap2m1	0.0168607	0.116487	0.351	0.318	1
Dffa	0.0168615	0.432258	0.07	0.055	1
Rictor	0.0168656	0.161543	0.162	0.137	1
Scamp3	0.0168664	0.152023	0.296	0.266	1
Gpn3	0.0168932	0.17862	0.126	0.105	1
Med31	0.0169207	0.295438	0.054	0.04	1
Caap1	0.0169506	0.333975	0.082	0.066	1
Slc37a4	0.0169703	0.404266	0.035	0.024	1
Taf1a	0.0169883	0.616951	0.046	0.034	1
Esyt2	0.0170955	0.133177	0.372	0.34	1
Kdm4c	0.0170985	0.225052	0.146	0.124	1
Rnf38	0.0171206	0.217001	0.149	0.127	1
Srpk2	0.017233	0.23294	0.144	0.122	1
Btbd1	0.0172612	0.429051	0.083	0.067	1
Rpusd2	0.0172952	0.229231	0.023	0.014	1
Bnip2	0.0173454	0.231501	0.183	0.159	1
Med26	0.0173855	0.5842	0.051	0.038	1
Ppm1l	0.0174785	0.403384	0.027	0.018	1
Cracr2a	0.0175192	0.189982	0.26	0.233	1
Plbd1	0.0175327	-0.625767	0.026	0.037	1
Dhodh	0.017547	0.628864	0.038	0.027	1
Syk	0.0175583	-0.136689	0.501	0.518	1
Areg	0.0175628	0.944221	0.016	0.009	1
Lrch4	0.0175647	0.122347	0.488	0.447	1
Nsf	0.0175943	0.279731	0.134	0.114	1
Nat10	0.0176231	0.260172	0.07	0.054	1
Rnf10	0.0176395	0.145421	0.357	0.327	1
Slc17a5	0.0177274	0.751218	0.016	0.009	1
Ptger2	0.0177561	0.617684	0.029	0.019	1
Atp13a1	0.0178399	0.215462	0.149	0.127	1
Alkbh8	0.0178403	0.386414	0.039	0.027	1
Rnase6	0.017853	-1.12527	0.005	0.011	1
Cited2	0.0178661	0.180693	0.249	0.221	1
Polr2e	0.0179053	0.1044	0.348	0.315	1
Fam104a	0.0179425	0.245513	0.1	0.082	1
Ppat	0.0180105	0.191505	0.118	0.098	1
Nol10	0.0181202	0.220033	0.093	0.075	1
Mat2a	0.0181926	0.118462	0.261	0.232	1
Trip11	0.0182819	0.23091	0.177	0.155	1
Skp1a	0.0183835	0.143609	0.181	0.156	1
H2-Q6	0.018448	0.103841	0.454	0.418	1
Dpp8	0.0184632	0.165112	0.263	0.236	1
Rgs16	0.0185109	0.211021	0.201	0.177	1
Wdr82	0.018606	0.113768	0.345	0.31	1
Srsf10	0.018612	0.158767	0.219	0.193	1
Ankzf1	0.0186368	0.753764	0.019	0.011	1
Fzd5	0.018667	-0.30715	0.177	0.199	1
Pus7	0.0186824	0.868958	0.015	0.009	1
Zfp553	0.0187094	-0.942462	0.016	0.025	1
Ttc3	0.0187185	0.289948	0.098	0.08	1
Arpc3	0.0187265	-0.174049	0.404	0.429	1
Abt1	0.01876	0.35489	0.082	0.065	1
Nrp1	0.0187656	-0.841165	0.006	0.012	1
Hspd1	0.0187866	0.225262	0.163	0.14	1
Sec11a	0.0187943	0.149512	0.372	0.339	1
Crlf2	0.0188177	0.10599	0.236	0.208	1
Ankrd39	0.0189046	0.355771	0.081	0.065	1
Elovl5	0.0189192	0.214621	0.178	0.155	1
Sptssa	0.0189591	0.234621	0.128	0.108	1
Dctn3	0.0190502	0.156888	0.128	0.107	1
Irgq	0.0190844	0.354071	0.076	0.059	1
Plaat3	0.0192093	-0.203076	0.417	0.435	1
Lrsam1	0.0192223	0.580261	0.019	0.011	1
Mief1	0.0192895	0.410993	0.062	0.048	1
Stam	0.0193438	-0.608252	0.041	0.055	1
Mkrn2	0.0193574	0.370146	0.057	0.044	1
C1qbp	0.0193784	0.356329	0.052	0.039	1
Acpp	0.0194531	0.488818	0.03	0.021	1
Atpaf2	0.0195176	0.214759	0.073	0.057	1
Znrf3	0.019756	0.218041	0.229	0.205	1
Prr14l	0.0197961	0.178117	0.161	0.138	1
Adgrl4	0.0198196	0.246491	0.057	0.044	1
Slx4	0.0198607	0.306941	0.072	0.056	1
Desi2	0.0198678	-0.412897	0.069	0.085	1
Dhcr24	0.0199011	-0.623007	0.016	0.025	1
Eif2ak2	0.019978	-0.39946	0.075	0.092	1
Grb2	0.0199825	0.157894	0.227	0.199	1
Nde1	0.0200554	0.236988	0.058	0.044	1
Hist1h2ae	0.0200897	0.223487	0.051	0.038	1
Clec4n	0.0201296	0.245789	0.063	0.049	1
Zfp12	0.0202585	0.775999	0.02	0.013	1
Tnfrsf14	0.0203196	0.519388	0.037	0.026	1
Cd40lg	0.0203241	0.668873	0.014	0.008	1
Cyb561d1	0.0204882	0.274903	0.086	0.069	1
Lrch3	0.0205332	0.208462	0.206	0.183	1
Grn	0.0206286	-0.237533	0.284	0.307	1
Commd2	0.0206437	0.104402	0.083	0.066	1
Serpinb6b	0.0206654	0.150834	0.347	0.321	1
Cxcl3	0.0208859	0.87696	0.02	0.012	1
Phtf2	0.0209177	0.368479	0.048	0.036	1
Flot1	0.0209635	-0.319078	0.135	0.156	1
Pip4p2	0.0211009	0.43626	0.066	0.052	1
Retreg2	0.0211232	0.200774	0.194	0.171	1
Nudt1	0.0211585	0.396946	0.03	0.02	1
Ccnc	0.0211734	0.212471	0.094	0.076	1
Lzic	0.0212044	0.206158	0.1	0.081	1
Usp14	0.0212326	0.217582	0.074	0.059	1
Ifitm6	0.0213207	-0.549202	0.04	0.053	1
Sesn2	0.0214165	0.433098	0.047	0.034	1
Aatf	0.0214194	0.227816	0.071	0.056	1
Grwd1	0.0214661	0.401367	0.05	0.037	1
Fut10	0.0214799	0.618272	0.017	0.01	1
Eef1akmt4	0.0214871	-0.396314	0.023	0.034	1
Mapkapk2	0.0215786	-0.139068	0.477	0.502	1
Gimap5	0.0215873	0.207956	0.186	0.162	1
Rprd2	0.0215891	0.177875	0.187	0.163	1
Nufip2	0.0217471	0.145066	0.249	0.22	1
Prr14	0.0217696	0.111112	0.175	0.151	1
Mfng	0.0218107	0.243362	0.152	0.131	1
Ar	0.021842	0.545063	0.036	0.026	1
Sqle	0.0218845	-0.677036	0.011	0.019	1
Ints10	0.0219164	0.156857	0.07	0.055	1
Frg1	0.0219222	0.162387	0.202	0.177	1
Scml4	0.0220563	0.187434	0.063	0.049	1
Paics	0.0221065	0.349158	0.067	0.052	1
Spen	0.0221642	0.218728	0.192	0.169	1
Usp36	0.0222104	0.170253	0.152	0.131	1
Fam234b	0.0222931	0.381184	0.067	0.052	1
Mbd3	0.0223008	0.106444	0.25	0.222	1
Csrnp2	0.0223166	0.260757	0.042	0.031	1
Khdrbs1	0.0224251	0.100212	0.385	0.352	1
Tnfrsf26	0.0224659	0.295179	0.07	0.055	1
Pim3	0.0225407	0.157754	0.336	0.309	1
Ppp3r1	0.0225539	0.113949	0.295	0.266	1
Hvcn1	0.0226047	0.227615	0.063	0.048	1
Hddc3	0.022638	-0.877009	0.018	0.027	1
C1ra	0.0226779	0.66713	0.013	0.007	1
Mocs3	0.0227287	0.464083	0.033	0.023	1
Ccdc86	0.0229102	0.249914	0.109	0.09	1
Cirbp	0.0229583	-0.146039	0.506	0.527	1
Lta4h	0.0230922	0.183185	0.142	0.121	1
Them6	0.0231474	0.375514	0.05	0.038	1
Zfp426	0.0231502	0.362857	0.043	0.031	1
Boll	0.0231533	0.227366	0.025	0.016	1
Rpusd3	0.0232687	0.490973	0.032	0.022	1
Tmem198	0.0233882	0.543675	0.034	0.024	1
Ldb1	0.0234049	0.131812	0.422	0.391	1
Tmem128	0.0234901	0.189851	0.155	0.133	1
Sptbn1	0.0235131	-0.158392	0.458	0.478	1
Vegfa	0.0235142	-0.29504	0.087	0.105	1
Cbll1	0.0235212	0.230049	0.059	0.045	1
Wdyhv1	0.0235643	0.324922	0.096	0.079	1
Dexi	0.0236158	0.242234	0.094	0.077	1
Ankrd37	0.0236486	0.831926	0.012	0.006	1
Myo1c	0.0237024	-0.362429	0.135	0.155	1
Cnksr3	0.0237444	0.384114	0.047	0.035	1
Txnl1	0.0238328	0.208427	0.206	0.182	1
Ap2s1	0.0238948	-0.234708	0.177	0.199	1
Ppargc1b	0.0239055	0.490401	0.024	0.016	1
Tlr9	0.0239661	-0.888102	0.006	0.012	1
Osbp	0.0240329	0.208713	0.147	0.126	1
Lmo2	0.0240385	-0.685477	0.017	0.026	1
Hnrnph3	0.0240391	0.221933	0.106	0.088	1
Atp1b3	0.0241518	0.108009	0.485	0.454	1
Mapk8	0.0241837	-0.438305	0.042	0.055	1
Arl15	0.0242423	0.316382	0.095	0.078	1
Trip4	0.0244452	0.268469	0.131	0.112	1
Hnrnph1	0.0244659	0.116829	0.293	0.263	1
Mocs1	0.0245464	0.331391	0.061	0.047	1
Abcb7	0.0245478	0.228489	0.102	0.084	1
Dnajc4	0.0246315	0.208814	0.088	0.072	1
Abhd2	0.0247099	0.146538	0.253	0.228	1
Icos	0.0247206	0.164917	0.111	0.092	1
Pofut2	0.0247424	0.267297	0.091	0.074	1
Stk10	0.0247443	0.133016	0.43	0.402	1
Bckdha	0.0247531	0.321427	0.053	0.04	1
Entr1	0.0248019	0.194292	0.154	0.132	1
Set	0.0248643	0.106559	0.288	0.26	1
Map3k7	0.0248732	0.333942	0.066	0.051	1
Cnot1	0.0249493	0.145073	0.224	0.196	1
Ddx28	0.0249602	0.261815	0.074	0.059	1
Bag6	0.0250037	0.128562	0.295	0.269	1
Hck	0.0251738	-0.379975	0.068	0.084	1
Blvra	0.0252009	-0.408254	0.09	0.107	1
Tmem181a	0.0252774	0.207492	0.117	0.098	1
Prps1l3	0.0253119	0.211384	0.18	0.158	1
Rlf	0.025323	0.23568	0.12	0.101	1
Nsmf	0.0253836	0.180105	0.131	0.111	1
B3gnt7	0.0254276	-0.432583	0.082	0.099	1
Clcc1	0.0254722	-0.346595	0.046	0.059	1
Gid4	0.0254901	-0.466975	0.03	0.041	1
Dnajc15	0.0255822	0.147124	0.155	0.134	1
Washc2	0.0255947	0.134447	0.219	0.194	1
Gdi2	0.0256444	0.177959	0.223	0.199	1
Cish	0.0257402	-0.544603	0.069	0.084	1
Hps3	0.0257434	0.285323	0.068	0.054	1
Snrnp48	0.0257621	0.109995	0.19	0.165	1
Pa2g4	0.0257718	0.241983	0.128	0.108	1
Nfia	0.025794	0.510298	0.033	0.023	1
Ivns1abp	0.0258077	0.105843	0.313	0.284	1
Dcaf12	0.0258258	0.180072	0.127	0.108	1
Ubxn7	0.025833	0.125902	0.195	0.171	1
Il13ra1	0.0258848	-0.668511	0.022	0.032	1
L3mbtl3	0.0258953	0.434063	0.081	0.066	1
Ptrh1	0.0259257	-0.800364	0.01	0.018	1
Zfp568	0.0261004	0.332186	0.056	0.043	1
Fam49a	0.0262393	0.184052	0.177	0.156	1
Ddx17	0.0265209	0.114531	0.517	0.491	1
Mmp9	0.026609	-0.496464	0.032	0.043	1
Ptpn9	0.0266372	0.276352	0.111	0.093	1
Kif5c	0.0266481	-0.28401	0.019	0.029	1
Cbx7	0.0266762	0.213283	0.124	0.105	1
Mboat1	0.0266819	1.23086	0.01	0.005	1
Tsen15	0.0266932	0.747089	0.02	0.013	1
Tfap4	0.0267559	0.468959	0.025	0.017	1
Cables1	0.0268542	0.644101	0.03	0.021	1
Polr2i	0.0268594	0.330675	0.07	0.056	1
Pim2	0.0269122	-0.103112	0.193	0.218	1
Hmox1	0.0269725	-0.371786	0.087	0.103	1
Tmem248	0.026982	0.247476	0.155	0.134	1
Ttf2	0.0269963	0.446203	0.031	0.021	1
Prpf39	0.0271185	0.141102	0.222	0.197	1
Vps37a	0.0271559	0.163619	0.116	0.097	1
Selenow	0.0271683	-0.115298	0.568	0.586	1
Tm9sf2	0.0272315	0.163937	0.217	0.191	1
Gadd45a	0.0272467	0.236658	0.097	0.079	1
Slc4a2	0.0272614	0.248186	0.182	0.16	1
Col1a2	0.027318	0.693362	0.01	0.005	1
Rhbdd2	0.0273243	0.385246	0.049	0.037	1
Pgrmc1	0.0273353	0.286898	0.139	0.12	1
Pcmtd2	0.0273375	0.147429	0.125	0.105	1
Atg5	0.0273509	0.114164	0.12	0.101	1
Thap1	0.0273624	0.3017	0.035	0.025	1
Tgfb1	0.0274012	-0.146195	0.464	0.482	1
Dennd6a	0.0274087	0.177146	0.06	0.046	1
Arhgap9	0.0274339	0.106719	0.583	0.55	1
Anxa9	0.0274729	0.669685	0.015	0.009	1
Arhgap17	0.0274797	0.152407	0.185	0.162	1
Csrnp1	0.0275883	-0.199629	0.352	0.376	1
Yju2	0.0276482	-0.614144	0.035	0.046	1
Lamp2	0.0276707	-0.21282	0.242	0.264	1
Hacd4	0.0277679	-0.535813	0.013	0.021	1
Prelid2	0.027772	0.825443	0.02	0.013	1
Lcmt1	0.0278031	0.178649	0.093	0.076	1
Ipcef1	0.0278841	0.127221	0.207	0.183	1
Pgm2	0.0279022	0.300339	0.093	0.077	1
Mmp14	0.0279912	-0.534901	0.02	0.029	1
Maf1	0.0280325	0.13194	0.22	0.195	1
Lta	0.0280889	0.645747	0.014	0.008	1
Nup43	0.0282289	1.09861	0.014	0.008	1
Hace1	0.0282721	-0.599775	0.04	0.052	1
Znrf1	0.0282871	0.206193	0.176	0.154	1
Zfp275	0.0283097	0.349807	0.093	0.077	1
Spon1	0.0283646	-0.480718	0.025	0.036	1
Mafb	0.0283704	-0.343745	0.061	0.076	1
Retreg1	0.0284572	0.251088	0.095	0.078	1
Ndufv2	0.028651	0.169882	0.183	0.16	1
Gpn2	0.0291894	0.301109	0.063	0.049	1
Bcl2l1	0.0292181	0.144131	0.273	0.248	1
Stk19	0.0292847	0.331986	0.053	0.041	1
Rassf3	0.0293656	0.317532	0.078	0.063	1
Adpgk	0.0293812	0.310329	0.088	0.072	1
Pfkfb3	0.0294501	0.138149	0.137	0.117	1
B3galnt2	0.0294629	0.437502	0.048	0.036	1
Ier5l	0.0294742	0.2956	0.079	0.064	1
Aacs	0.0295082	0.290823	0.061	0.048	1
Jmjd7	0.0295101	0.212572	0.064	0.051	1
Phactr3	0.0295182	-0.424137	0.095	0.112	1
Ccdc34	0.0295222	0.6251	0.024	0.016	1
Naxd	0.0296548	0.258597	0.061	0.048	1
Krr1	0.0296776	0.280472	0.103	0.086	1
Umps	0.029768	0.115212	0.071	0.056	1
Snx18	0.0298621	-0.146899	0.517	0.533	1
Kansl1	0.0298685	0.11493	0.363	0.329	1
mt-Nd4l	0.0298739	0.209138	0.05	0.038	1
Erp29	0.0299802	0.162523	0.18	0.157	1
Fkbp1a	0.0300819	0.184578	0.118	0.099	1
Agk	0.030099	0.395245	0.04	0.03	1
Tmem218	0.0302111	0.549121	0.028	0.019	1
P2rx4	0.0303337	-0.479234	0.033	0.044	1
Colgalt1	0.030416	0.177245	0.165	0.143	1
Arl8b	0.0305879	0.202279	0.126	0.107	1
Necap2	0.0306042	0.129303	0.243	0.218	1
Cinp	0.0306107	0.133406	0.066	0.052	1
Naa20	0.0307283	-0.218472	0.147	0.167	1
mt-Cytb	0.0307797	0.176328	0.071	0.057	1
Tmem268	0.0307799	0.293972	0.051	0.039	1
Cox11	0.0307993	-0.508727	0.024	0.034	1
Pus10	0.0309127	0.186956	0.047	0.035	1
BC029722	0.0310101	0.287061	0.062	0.049	1
Mfsd8	0.0310381	0.295898	0.05	0.038	1
Zfp703	0.0310906	0.151975	0.22	0.194	1
Plin2	0.0311291	-0.183177	0.261	0.283	1
Cym	0.0311422	-0.297824	0.051	0.065	1
Slc12a7	0.0313774	0.122967	0.263	0.235	1
Ndel1	0.031461	-0.137403	0.25	0.272	1
Rmdn2	0.0314946	0.684686	0.033	0.023	1
Atrx	0.0314988	0.102577	0.227	0.202	1
Slc35a4	0.0315062	0.139787	0.235	0.209	1
Psph	0.0315432	0.165768	0.117	0.098	1
Cdk7	0.0315554	0.184043	0.096	0.079	1
Tm7sf3	0.0315969	0.218713	0.067	0.053	1
Dst	0.0317473	0.648703	0.029	0.02	1
Raph1	0.0318317	0.210798	0.064	0.05	1
Fkbp5	0.0318485	0.125351	0.267	0.242	1
Zfp637	0.0318607	0.345501	0.027	0.019	1
Adamts10	0.0319821	0.115083	0.241	0.215	1
Csk	0.0320329	0.112991	0.335	0.306	1
Dcaf11	0.0320418	0.169341	0.176	0.154	1
Selenoh	0.0320456	0.196251	0.066	0.052	1
Ssr4	0.0321496	-0.180424	0.229	0.253	1
Zfp280d	0.0322362	0.355344	0.096	0.08	1
Safb2	0.0322562	0.101212	0.267	0.241	1
Nod2	0.0323539	-0.622608	0.021	0.031	1
Prpf38a	0.0323577	-0.271924	0.157	0.176	1
Tex9	0.0323629	0.465745	0.054	0.042	1
Cmc1	0.0324525	-0.182314	0.278	0.299	1
Utp20	0.032503	0.384031	0.045	0.034	1
Hint1	0.0326278	-0.288752	0.103	0.122	1
Spg11	0.0327234	0.193535	0.08	0.064	1
Insig1	0.0327593	-0.179906	0.14	0.161	1
Aste1	0.032771	0.30815	0.031	0.022	1
Commd1	0.0328194	-0.324087	0.11	0.129	1
Sp100	0.0328269	-0.106812	0.536	0.553	1
B3gat3	0.0329221	0.127631	0.177	0.154	1
Gan	0.0329509	0.142342	0.068	0.054	1
Pibf1	0.0330585	0.429855	0.053	0.041	1
Pcyt1a	0.0330864	-0.179782	0.205	0.229	1
Pcbp4	0.0331349	0.358135	0.044	0.033	1
Nkapd1	0.0331552	0.195419	0.1	0.084	1
Ccdc82	0.0331579	0.163611	0.163	0.142	1
Stat2	0.0332191	-0.293202	0.089	0.106	1
2024-03-08	0.033254	0.234013	0.041	0.031	1
Dad1	0.0332855	0.110881	0.485	0.456	1
Zdhhc5	0.0332894	0.152309	0.165	0.143	1
Cbx1	0.0334389	0.153139	0.096	0.079	1
Prpf8	0.0334517	0.173433	0.365	0.342	1
Rras2	0.0334563	0.120051	0.229	0.205	1
Acot7	0.0335308	0.157168	0.333	0.306	1
Cdc20	0.0336156	-0.737486	0.01	0.016	1
Eif2a	0.0338015	0.136998	0.109	0.091	1
Rab3gap1	0.0338245	0.184637	0.155	0.134	1
Ifng	0.0338257	-0.358145	0.33	0.351	1
Nus1	0.0338693	0.175105	0.197	0.174	1
Wdr36	0.0340003	0.178552	0.087	0.071	1
Zcchc7	0.0341699	0.186623	0.13	0.111	1
Uprt	0.0341903	0.311558	0.085	0.07	1
Trim21	0.0342094	-0.278618	0.094	0.112	1
Slc25a16	0.0342896	0.202846	0.073	0.059	1
Gpr137	0.0342951	0.233787	0.045	0.034	1
Map3k5	0.0342997	0.29385	0.097	0.081	1
Smad1	0.0343061	0.296011	0.053	0.041	1
Sec61g	0.0343647	0.100946	0.269	0.243	1
Ptpn2	0.0343856	0.199987	0.203	0.18	1
Eif4g1	0.034419	0.197409	0.119	0.101	1
Sema6d	0.0345341	1.20884	0.012	0.006	1
Lpcat1	0.0345548	0.47591	0.039	0.029	1
Zfpl1	0.0345855	0.113766	0.098	0.081	1
Vps54	0.034634	-0.241593	0.219	0.239	1
Sftpb	0.0346743	-0.987965	0.009	0.015	1
Spi1	0.0347416	-0.287534	0.1	0.118	1
Oxld1	0.0348024	0.64542	0.012	0.006	1
Rcc1	0.0348473	0.332148	0.047	0.035	1
Chd9	0.0348656	0.200856	0.084	0.069	1
Dgke	0.0348838	0.502991	0.043	0.032	1
Exosc7	0.0349064	0.208944	0.083	0.067	1
Ubxn2b	0.0349558	0.367286	0.046	0.035	1
Nt5e	0.034979	0.480852	0.042	0.032	1
Picalm	0.0350065	-0.168475	0.362	0.382	1
Samsn1	0.0350377	-0.199877	0.298	0.318	1
Gata3	0.0350723	0.169667	0.233	0.209	1
Btla	0.0351465	0.569963	0.018	0.011	1
Nek7	0.0352037	0.165816	0.184	0.162	1
Cd96	0.0352248	0.239167	0.097	0.081	1
Dusp22	0.0352477	-0.346851	0.07	0.085	1
Tsga10	0.0353104	-0.65428	0.019	0.027	1
Socs1	0.035368	-0.193962	0.264	0.288	1
Fbxo34	0.0354564	0.354792	0.066	0.052	1
Dctn4	0.0356318	-0.21035	0.193	0.214	1
Cep170	0.0356859	0.167877	0.084	0.069	1
Nmral1	0.035809	-0.640241	0.012	0.019	1
Ifi206	0.0358185	-0.596472	0.059	0.072	1
Maea	0.0360332	0.132319	0.276	0.25	1
Rnf20	0.036106	0.142365	0.206	0.183	1
Nmnat1	0.0361927	0.575225	0.015	0.009	1
Slc36a4	0.0363244	0.297432	0.023	0.015	1
Dnajc5	0.0364337	-0.196946	0.261	0.284	1
Trappc8	0.0364543	0.261246	0.188	0.168	1
Lrba	0.0364653	0.145666	0.087	0.072	1
Dhx58	0.0365912	-0.259526	0.139	0.158	1
Zbtb10	0.0366441	-0.257251	0.209	0.229	1
Lin54	0.0367475	0.164015	0.094	0.078	1
Srebf1	0.0368739	0.144301	0.11	0.093	1
Mtbp	0.0369304	0.401623	0.035	0.025	1
Rfx5	0.0371463	0.336122	0.087	0.072	1
Cep72	0.0371465	0.864777	0.011	0.006	1
Lsm10	0.0371737	0.299379	0.075	0.061	1
Plekhm2	0.0372056	0.348066	0.064	0.051	1
Rgl1	0.0373322	-0.193708	0.117	0.136	1
Slc35a1	0.037343	0.210703	0.054	0.042	1
Cnn3	0.0373495	-0.874781	0.007	0.012	1
Slco3a1	0.0374203	0.282132	0.048	0.036	1
Tfip11	0.0375052	0.176907	0.234	0.212	1
Mcat	0.0375967	0.353687	0.038	0.028	1
Cd3eap	0.0376006	0.658279	0.02	0.013	1
Gpatch4	0.0376173	0.486705	0.033	0.024	1
Zyg11b	0.0376485	0.269658	0.091	0.076	1
Pithd1	0.0376739	0.254969	0.082	0.067	1
Mars2	0.0376846	0.523152	0.024	0.016	1
Kcnj8	0.0377047	0.33023	0.06	0.048	1
Fhl2	0.0377281	0.179697	0.159	0.139	1
Rft1	0.0377485	0.325821	0.035	0.025	1
Arfip1	0.0377641	0.258345	0.132	0.114	1
Rpp38	0.0378315	0.991318	0.01	0.006	1
Srm	0.0378444	0.357548	0.04	0.029	1
Map1s	0.0378496	0.172209	0.113	0.096	1
Gdpgp1	0.0378733	0.598834	0.02	0.013	1
Pten	0.037895	0.115173	0.281	0.255	1
Fancc	0.0379923	-0.822698	0.011	0.018	1
Fabp5	0.0380047	-0.282969	0.06	0.075	1
Gbp4	0.0380154	-0.230688	0.34	0.355	1
Faap20	0.0380513	0.261612	0.076	0.062	1
Lilrb4a	0.0381567	-0.158309	0.215	0.239	1
Dpagt1	0.0381875	0.335656	0.041	0.031	1
BC024063	0.0383093	0.871711	0.01	0.006	1
Igtp	0.0383145	-0.242595	0.13	0.149	1
Bfar	0.0383234	-0.226766	0.049	0.062	1
Emc4	0.038333	0.366108	0.116	0.099	1
Fam78a	0.0383795	0.106863	0.151	0.13	1
Itgax	0.0384328	-0.19125	0.128	0.148	1
Urod	0.038485	0.245389	0.095	0.079	1
Pygb	0.0385896	-0.242453	0.176	0.196	1
Kmt2a	0.038604	0.140984	0.274	0.249	1
Parp1	0.038622	0.193308	0.11	0.093	1
Afg3l2	0.0386482	0.100112	0.177	0.155	1
Bclaf3	0.0387798	-0.227727	0.063	0.077	1
Ppp1r3b	0.0388124	-0.240614	0.326	0.344	1
Txlng	0.0388186	0.355752	0.074	0.061	1
Parn	0.0388614	0.410328	0.051	0.039	1
Eya2	0.0390318	0.180875	0.132	0.114	1
Was	0.039174	0.100943	0.435	0.402	1
Topbp1	0.039319	0.288713	0.133	0.116	1
Arhgap10	0.0393465	0.273568	0.093	0.078	1
Mfn2	0.0394031	0.23899	0.094	0.078	1
Crk	0.0394345	0.124118	0.225	0.201	1
Tbrg4	0.039452	0.169653	0.127	0.109	1
Pdcd2	0.0394548	0.288792	0.084	0.069	1
Crtc2	0.039465	0.217748	0.124	0.106	1
Cnot11	0.0394714	0.175762	0.14	0.12	1
Ighmbp2	0.039501	0.453661	0.04	0.03	1
Hltf	0.039518	0.29273	0.09	0.075	1
Zfp658	0.0396211	0.850007	0.017	0.01	1
Synj2bp	0.0396249	0.159358	0.206	0.184	1
Smg6	0.0397182	0.110412	0.157	0.137	1
Borcs5	0.0397494	0.180291	0.053	0.041	1
Sirt7	0.0398598	0.128146	0.349	0.327	1
Cntf	0.0398685	0.502222	0.014	0.008	1
Pmm1	0.0399413	-0.550806	0.01	0.017	1
Phyh	0.0400264	0.222126	0.125	0.108	1
Xpc	0.0400594	0.210979	0.043	0.032	1
Klrg1	0.0400881	-0.111594	0.427	0.449	1
Jdp2	0.0401138	0.143611	0.208	0.185	1
Slc25a38	0.0401394	0.346574	0.051	0.039	1
Tiprl	0.0401563	0.160664	0.281	0.257	1
Vps13a	0.0401612	0.197218	0.116	0.099	1
Mylpf	0.0402132	0.914908	0.01	0.005	1
Alyref2	0.0403868	0.574569	0.019	0.012	1
Slc2a9	0.040396	0.266717	0.067	0.054	1
Zfp592	0.0403968	0.143987	0.184	0.162	1
Phf11a	0.0404107	-0.289542	0.05	0.062	1
Mcm5	0.0404137	-0.314528	0.07	0.084	1
Kcnn3	0.0404935	0.845479	0.01	0.005	1
Map3k3	0.0405626	0.155506	0.177	0.156	1
Serpini1	0.0406527	0.718986	0.042	0.032	1
Rbl2	0.0406913	0.117436	0.393	0.367	1
Nop2	0.0407842	0.168594	0.065	0.052	1
Gsn	0.040796	-0.349677	0.06	0.073	1
Dcakd	0.0409094	0.244543	0.04	0.03	1
Fars2	0.0409327	0.15088	0.114	0.096	1
Slc15a3	0.040953	-0.189796	0.172	0.192	1
Cdh22	0.0410843	0.499345	0.043	0.032	1
Kif13b	0.0411483	0.168742	0.18	0.159	1
Arid1a	0.0412084	0.138499	0.335	0.306	1
Ecm1	0.0412648	-0.193859	0.043	0.055	1
Treml4	0.0413147	-0.783672	0.01	0.016	1
Selenot	0.0413284	0.176194	0.194	0.173	1
Hacl1	0.0413877	0.851363	0.016	0.01	1
C2cd3	0.0415487	0.117846	0.111	0.094	1
Kcnc3	0.0416396	0.239157	0.019	0.012	1
P3h4	0.0416669	-0.776999	0.012	0.019	1
Sirt4	0.0417057	0.69596	0.013	0.008	1
Atp5o	0.0417545	-0.149796	0.257	0.279	1
Rheb	0.0418076	-0.192146	0.247	0.267	1
Tmem164	0.0418719	-0.199147	0.173	0.195	1
Slc25a11	0.0419008	-0.198166	0.157	0.175	1
Copz2	0.0419037	1.04921	0.013	0.008	1
Sytl2	0.0419432	0.111455	0.249	0.224	1
Pgam5	0.0419497	0.242031	0.105	0.089	1
Vcan	0.0420351	-0.476599	0.01	0.016	1
Map3k8	0.0421723	-0.297337	0.141	0.159	1
Slc12a4	0.0421927	-0.394934	0.046	0.058	1
Pias3	0.0423219	0.31798	0.097	0.082	1
Cog1	0.0423501	0.164934	0.106	0.089	1
Lat2	0.0426825	-0.179402	0.388	0.407	1
Ahcyl2	0.0426876	0.129441	0.098	0.081	1
Ing5	0.0427403	-0.39869	0.122	0.138	1
Foxk1	0.0428208	0.243547	0.174	0.155	1
Psmb4	0.042864	0.363822	0.055	0.044	1
Susd6	0.0430173	0.123302	0.317	0.291	1
Fyttd1	0.0430626	0.129564	0.165	0.144	1
Tgfbr1	0.0430642	0.197653	0.101	0.085	1
Casc3	0.0430724	0.131841	0.249	0.226	1
Abcc4	0.0430967	0.785017	0.018	0.012	1
Alkbh6	0.0431214	0.21561	0.131	0.113	1
Traf6	0.0431577	-0.219977	0.104	0.122	1
Ccsap	0.0431792	0.124733	0.06	0.047	1
Gsk3b	0.0432931	-0.176695	0.271	0.294	1
Zfp141	0.0433545	0.469568	0.027	0.019	1
Lats1	0.0435807	0.278271	0.067	0.054	1
Zfp329	0.0436157	0.254341	0.038	0.029	1
Fzd8	0.0436761	0.546955	0.013	0.008	1
Rcn2	0.0437242	0.333554	0.074	0.061	1
Kyat1	0.0438602	0.551038	0.023	0.015	1
Satb1	0.0438854	-0.100424	0.637	0.645	1
Nisch	0.0439458	0.140782	0.288	0.262	1
Ccdc69	0.0439743	0.508459	0.04	0.031	1
Ccdc184	0.0440926	0.716182	0.016	0.01	1
Cd200	0.0440927	-1.19089	0.008	0.014	1
Klre1	0.0441219	0.12037	0.476	0.452	1
Kdm4b	0.0441561	0.11879	0.079	0.065	1
Tnfaip8l1	0.0441598	1.03353	0.013	0.007	1
Ddx56	0.0441631	0.229979	0.103	0.087	1
Plaur	0.044186	0.134735	0.171	0.15	1
Enoph1	0.0442539	0.348693	0.033	0.024	1
Bst1	0.0443245	-0.463264	0.044	0.056	1
Hic2	0.0443258	0.485819	0.02	0.014	1
Ralbp1	0.0443437	0.191867	0.195	0.174	1
Tmem267	0.0443534	-0.981915	0.008	0.014	1
Kti12	0.0444217	0.130106	0.05	0.038	1
Ascc3	0.0445279	-0.153359	0.28	0.302	1
Kifc2	0.0445434	0.582722	0.02	0.014	1
Furin	0.0447833	-0.241643	0.413	0.436	1
Rrp9	0.0447942	0.263651	0.055	0.044	1
Thy1	0.0448645	-0.122684	0.328	0.354	1
Pole4	0.0448859	0.11833	0.23	0.205	1
Tex30	0.0449384	0.249968	0.053	0.041	1
Ankra2	0.0450086	0.238725	0.092	0.077	1
Gpnmb	0.0450956	-0.376324	0.048	0.061	1
Ifi203	0.0451194	-0.177811	0.351	0.372	1
Nkd1	0.0452109	0.703616	0.02	0.013	1
Zfp668	0.0452705	0.410435	0.039	0.029	1
Raver2	0.0453103	0.426153	0.039	0.029	1
Ywhab	0.045311	0.10507	0.425	0.403	1
E2f4	0.045336	0.107063	0.332	0.306	1
2024-09-02	0.0453419	0.131974	0.202	0.18	1
Cxcl14	0.0453469	0.677682	0.013	0.007	1
Trmu	0.0456978	0.579954	0.018	0.011	1
Pgls	0.0457982	0.222394	0.167	0.149	1
Litaf	0.0458782	-0.124018	0.545	0.562	1
Nt5c3b	0.0459261	0.277603	0.092	0.077	1
Psd2	0.0459862	0.754346	0.015	0.009	1
Ifngr2	0.0461649	-0.470584	0.035	0.046	1
Prkcsh	0.0462296	0.14047	0.19	0.168	1
Stau2	0.0463318	-1.23197	0.006	0.011	1
Rprd1a	0.0463467	0.396901	0.028	0.02	1
Gtf2h1	0.0464283	0.259424	0.106	0.09	1
Slfn8	0.0465379	-0.198458	0.173	0.193	1
Pml	0.0465397	-0.22976	0.185	0.204	1
Dusp8	0.0466446	-0.511491	0.018	0.026	1
Rab3d	0.046778	0.269481	0.055	0.043	1
Cic	0.0468423	0.135168	0.246	0.223	1
Slc31a1	0.0468728	-0.680462	0.019	0.027	1
Slc7a2	0.0468937	-0.449913	0.047	0.059	1
Dram1	0.0469437	-0.423797	0.033	0.044	1
Mppe1	0.0469938	0.230151	0.091	0.076	1
Etf1	0.0470078	0.188775	0.126	0.109	1
Bsdc1	0.0470219	0.126694	0.215	0.192	1
Cacybp	0.0471082	0.191942	0.139	0.121	1
Setdb2	0.047202	-0.394197	0.07	0.084	1
Rpusd1	0.0472074	0.428131	0.02	0.013	1
Arhgef5	0.0472591	0.214124	0.031	0.023	1
Tmco3	0.0472683	0.309222	0.05	0.039	1
Zfp775	0.0473189	0.402	0.015	0.009	1
Pfdn1	0.0474905	0.132838	0.105	0.088	1
Slc35d1	0.0475141	-0.377489	0.043	0.054	1
Usp45	0.0477031	0.294032	0.077	0.064	1
Srgap3	0.0477081	0.170896	0.1	0.084	1
Smim19	0.0478669	0.270214	0.109	0.093	1
Lactb	0.0479081	0.332818	0.09	0.076	1
Zfp160	0.0479089	0.305248	0.027	0.019	1
Clcn3	0.0479892	0.358927	0.092	0.078	1
Grpel2	0.0480427	0.33517	0.02	0.013	1
Ctu1	0.0481283	0.563474	0.027	0.019	1
Tmem230	0.0481651	0.204937	0.091	0.076	1
Rchy1	0.0482893	0.138883	0.165	0.146	1
Mmd	0.0484125	0.105293	0.217	0.195	1
Vps51	0.0484492	0.109312	0.143	0.124	1
Ergic1	0.0485632	0.358489	0.087	0.073	1
Scgb1a1	0.0486361	-0.330951	0.048	0.06	1
Copb2	0.0486964	0.110455	0.247	0.224	1
Cmtr2	0.0487468	0.459994	0.017	0.011	1
Tcrg-C4	0.0488444	0.303015	0.048	0.037	1
Agtrap	0.0489248	0.201105	0.103	0.087	1
Aggf1	0.0490314	0.143813	0.205	0.183	1
Wdr11	0.0490933	-0.83528	0.012	0.019	1
Col9a3	0.0491495	-0.708787	0.014	0.021	1
Bloc1s1	0.0492076	0.287981	0.07	0.057	1
F13a1	0.0492466	-0.622167	0.029	0.038	1
Calr	0.0492586	-0.176618	0.257	0.277	1
Setx	0.0496889	0.179523	0.125	0.107	1
Carm1	0.049738	0.142224	0.083	0.068	1
Spp1	0.0498157	-0.141205	0.136	0.153	1
Irgm2	0.049876	-0.351717	0.092	0.107	1
Tbck	0.0498786	0.276768	0.06	0.048	1
Dok1	0.0499551	0.240029	0.139	0.122	1
Ccdc6	0.0500507	-0.303193	0.177	0.194	1
Pid1	0.0500892	-0.485179	0.043	0.055	1
Cdr2	0.0501438	0.722657	0.011	0.006	1
Mtor	0.0502791	0.24081	0.138	0.121	1
Myl12a	0.0503261	-0.143168	0.437	0.451	1
Gspt1	0.0504638	0.11877	0.163	0.144	1
Prmt1	0.0504651	0.181429	0.133	0.116	1
Mag	0.0505502	0.466079	0.045	0.035	1
Erc1	0.050667	0.29305	0.092	0.077	1
Sugp2	0.0506923	0.209239	0.077	0.063	1
Strn3	0.0508648	0.202149	0.157	0.139	1
Dclk2	0.0509077	0.287448	0.089	0.074	1
Havcr2	0.0509753	-0.721766	0.028	0.037	1
Pigx	0.0509962	0.364686	0.076	0.063	1
Pdk1	0.0510711	0.478187	0.014	0.009	1
Myef2	0.0510757	0.165312	0.097	0.081	1
Sf3b3	0.0511035	0.135327	0.306	0.283	1
Hps5	0.0511919	-0.423935	0.063	0.076	1
Gpr35	0.0512301	-0.444604	0.041	0.052	1
Brat1	0.0512529	0.332967	0.047	0.037	1
Slc10a7	0.0512858	0.207137	0.063	0.051	1
Gatad2b	0.0513029	0.137091	0.253	0.229	1
Rhoc	0.0513053	-0.272513	0.13	0.147	1
Il1r2	0.051313	0.148696	0.117	0.099	1
Rbbp5	0.0513265	0.166298	0.1	0.084	1
Mpv17	0.0513323	0.169268	0.083	0.068	1
Sh3kbp1	0.0513368	0.156916	0.183	0.162	1
Abce1	0.051343	0.234659	0.056	0.044	1
Lst1	0.0513465	-0.268674	0.087	0.102	1
Nsg2	0.0514317	0.583684	0.025	0.017	1
Fam3c	0.0514836	0.217287	0.119	0.102	1
Dnal4	0.0514858	0.451851	0.03	0.022	1
Golt1b	0.051568	0.205305	0.117	0.101	1
Sfr1	0.0517044	0.105607	0.247	0.223	1
Arhgef10l	0.0517151	-0.738663	0.014	0.021	1
Pold1	0.0517446	0.251154	0.101	0.086	1
Cav1	0.0517801	0.887416	0.02	0.014	1
Kat5	0.051882	0.106147	0.151	0.132	1
Fahd2a	0.0519257	0.143602	0.03	0.022	1
Fignl2	0.0519902	-0.598572	0.012	0.018	1
Ranbp1	0.0520645	0.146549	0.183	0.162	1
Ppa1	0.0522666	-0.227589	0.059	0.072	1
Zbtb40	0.0523067	0.206799	0.049	0.038	1
Ylpm1	0.0523832	0.232909	0.136	0.119	1
Tnfrsf25	0.0525243	0.3656	0.023	0.016	1
Bcorl1	0.0525375	0.248271	0.04	0.03	1
Fbxo28	0.0525577	-0.291879	0.107	0.123	1
Uros	0.0525976	0.460762	0.017	0.011	1
Rrm2	0.0526836	0.642463	0.023	0.016	1
Cage1	0.0527059	-0.57527	0.009	0.014	1
Tep1	0.0528392	0.316405	0.059	0.047	1
Fbh1	0.0531354	-0.325302	0.08	0.094	1
Eif2s3x	0.0532417	-0.352466	0.047	0.059	1
Ccdc130	0.0533373	-0.445634	0.032	0.042	1
Pkib	0.0533975	-0.527565	0.009	0.014	1
Dot1l	0.0534	-0.21379	0.145	0.164	1
Scap	0.0534613	0.187857	0.139	0.122	1
Acot11	0.0534711	0.324311	0.032	0.023	1
Wdr5	0.0535063	0.159432	0.148	0.129	1
Thra	0.0535147	0.72733	0.014	0.009	1
Aldh7a1	0.0536517	-0.698361	0.013	0.02	1
Trim33	0.0536877	0.208917	0.094	0.08	1
Dcbld2	0.053784	-0.508985	0.014	0.021	1
Zc3h14	0.0538732	0.109878	0.2	0.179	1
Asb8	0.0539648	0.162376	0.118	0.101	1
Elac2	0.0541598	0.371599	0.062	0.05	1
Mon2	0.054311	0.131777	0.168	0.148	1
Trmt13	0.054356	0.372418	0.037	0.028	1
Emc2	0.0544311	0.134251	0.203	0.182	1
Acyp1	0.0544496	0.174828	0.047	0.036	1
Cdc42se2	0.0545257	0.126354	0.267	0.244	1
Ripor1	0.0545432	0.172891	0.104	0.089	1
Gprin3	0.0546155	0.147495	0.086	0.072	1
Egr3	0.0547891	0.257075	0.051	0.041	1
Mettl8	0.0548328	0.346039	0.01	0.006	1
Creb5	0.0548533	-0.592698	0.008	0.014	1
Atf6	0.054953	-0.183709	0.157	0.176	1
Gatm	0.0549606	-0.387374	0.032	0.042	1
Fahd1	0.0549846	1.09704	0.013	0.008	1
Cpox	0.0550564	0.322694	0.044	0.034	1
Dpy30	0.0550745	0.137923	0.114	0.097	1
Nob1	0.0551286	0.269482	0.069	0.057	1
Uhrf2	0.055187	0.174425	0.144	0.126	1
Anxa4	0.0553363	-0.367113	0.088	0.102	1
Slc19a2	0.0555437	0.408055	0.026	0.019	1
Josd2	0.0555785	0.303259	0.051	0.041	1
Arap3	0.0555893	0.144241	0.132	0.114	1
Zcchc18	0.0556364	0.354484	0.086	0.072	1
Mnat1	0.0557732	0.285113	0.063	0.051	1
Klrb1c	0.0559356	1.00588	0.01	0.006	1
Vps26b	0.056022	0.11258	0.242	0.217	1
Zfp839	0.0562235	0.420346	0.022	0.015	1
Dcaf6	0.0562337	0.233659	0.079	0.065	1
Pde4d	0.0563719	0.141275	0.137	0.119	1
Ube2o	0.0565283	0.258817	0.042	0.032	1
Tmem39b	0.0565292	0.237316	0.07	0.057	1
Rtl8b	0.0566137	-1.04602	0.007	0.012	1
Nr4a3	0.0567239	-0.234324	0.319	0.337	1
Mad2l1bp	0.0567829	0.223176	0.104	0.089	1
Actr2	0.0568132	0.130638	0.405	0.385	1
Tyro3	0.0568658	0.443874	0.024	0.017	1
Dnah17	0.0568807	0.402366	0.01	0.006	1
Pde2a	0.0570292	0.105322	0.582	0.564	1
Dennd2d	0.0570551	0.273582	0.046	0.036	1
Ncaph2	0.0570595	0.142222	0.129	0.111	1
Saysd1	0.0571874	0.463947	0.04	0.03	1
Faap24	0.0572836	-0.527234	0.027	0.036	1
Cyfip1	0.0573705	-0.277346	0.075	0.089	1
Nrf1	0.0574122	0.289498	0.087	0.073	1
Lrrc56	0.0575283	-0.859935	0.007	0.011	1
Ralgapb	0.0575343	0.164275	0.144	0.126	1
Thbs1	0.0575762	-0.154405	0.128	0.146	1
Itsn1	0.0576035	-0.223012	0.034	0.044	1
Rab24	0.057936	0.174772	0.133	0.116	1
Zfp747	0.0579849	0.533103	0.018	0.012	1
Vegfb	0.0580195	0.457124	0.03	0.022	1
Cog3	0.0581021	-0.386588	0.086	0.099	1
2024-09-07	0.0581163	-0.113943	0.398	0.415	1
Lnx2	0.0581403	0.183461	0.135	0.118	1
Chchd3	0.058178	-0.177045	0.224	0.244	1
Cfh	0.0582002	0.570852	0.016	0.01	1
Zfp128	0.0582183	0.773577	0.01	0.005	1
Gnb4	0.0582801	0.600316	0.016	0.01	1
Slc33a1	0.0583048	0.208917	0.072	0.059	1
Hpn	0.0583238	0.532698	0.01	0.005	1
Iqce	0.0583992	0.237552	0.069	0.057	1
Tcf19	0.0584751	0.478614	0.022	0.015	1
Rbm43	0.0585219	-0.390625	0.054	0.066	1
Ccdc85c	0.0585264	0.255188	0.039	0.029	1
Idh3g	0.0585378	-0.178671	0.194	0.214	1
Klhl26	0.0585399	0.285995	0.067	0.055	1
Tbc1d13	0.0585903	0.161727	0.084	0.071	1
Cnot3	0.0587231	-0.19627	0.241	0.258	1
Smarcad1	0.0587447	0.112685	0.124	0.107	1
Ctns	0.0588522	0.147198	0.039	0.03	1
Aff3	0.0588575	0.147239	0.057	0.046	1
Cactin	0.0589427	0.150096	0.111	0.095	1
H2-Oa	0.0589639	0.280327	0.022	0.015	1
Cd226	0.0589657	0.272448	0.132	0.116	1
Senp6	0.058985	0.141816	0.223	0.203	1
Atxn10	0.059192	0.106263	0.13	0.113	1
Sertad1	0.0592915	0.16233	0.261	0.239	1
Anp32e	0.0594464	0.111301	0.323	0.296	1
Zfp511	0.059777	0.192674	0.073	0.061	1
Pld3	0.0597957	0.103942	0.408	0.378	1
Sdcbp	0.0598857	-0.102506	0.591	0.596	1
Htra2	0.0599483	0.210523	0.075	0.062	1
Fbxo33	0.05995	0.215784	0.123	0.107	1
Bicd2	0.0599611	0.168894	0.136	0.119	1
Rbfa	0.0599644	0.186823	0.134	0.117	1
Noc2l	0.0599774	0.147626	0.152	0.134	1
Lsm6	0.0600335	0.321207	0.053	0.042	1
Trappc4	0.0601108	0.131312	0.205	0.185	1
Pdzd11	0.0601642	0.189425	0.071	0.058	1
Gng12	0.0601784	-0.287511	0.049	0.06	1
Mdm1	0.0602334	-0.375546	0.049	0.06	1
Vamp1	0.0602609	0.238351	0.088	0.074	1
Cenpc1	0.0603586	0.229756	0.059	0.047	1
Scoc	0.060446	-0.524704	0.012	0.019	1
Tmem63a	0.0604717	0.133969	0.143	0.125	1
Ltbp3	0.0604969	0.151675	0.053	0.042	1
Ubqln4	0.060626	-0.28331	0.1	0.116	1
Wdfy1	0.0607453	0.147201	0.191	0.172	1
Zmym5	0.0608108	0.188991	0.127	0.111	1
Ms4a4a	0.0609213	-0.332302	0.063	0.076	1
Wipi2	0.0609545	0.272714	0.107	0.092	1
Upf3a	0.0609615	0.200231	0.127	0.11	1
Vegfc	0.0611812	0.448515	0.02	0.013	1
Pdp2	0.0612106	0.584789	0.027	0.019	1
Ruvbl1	0.0614129	0.277827	0.07	0.057	1
Atad2b	0.0614341	0.209855	0.104	0.089	1
Gpc1	0.0614411	-0.120359	0.509	0.523	1
Pip4k2a	0.0614516	0.131134	0.136	0.119	1
Ide	0.0615809	0.123754	0.172	0.152	1
Paxip1	0.0619887	0.196612	0.084	0.07	1
Krt80	0.0621662	-0.34029	0.016	0.023	1
Arg2	0.062421	0.389304	0.056	0.045	1
Arc	0.0628523	0.835616	0.012	0.007	1
Slc20a2	0.0629055	0.649354	0.024	0.017	1
Fbxl4	0.0629491	0.33506	0.038	0.029	1
Stk32c	0.0629621	-0.297006	0.104	0.119	1
Tmco6	0.0630512	0.104085	0.088	0.074	1
Arfgap1	0.0631881	0.169764	0.19	0.17	1
Acp6	0.0632567	0.327248	0.043	0.033	1
Ccdc137	0.0632742	0.414388	0.033	0.024	1
Pus7l	0.0632971	0.364534	0.023	0.016	1
Tomm5	0.0634051	0.14098	0.163	0.145	1
Gng11	0.0635528	0.557154	0.015	0.009	1
Pcif1	0.0636112	0.105566	0.223	0.202	1
Pttg1	0.0636693	-0.4908	0.062	0.074	1
Ramac	0.0637476	0.114653	0.133	0.116	1
Zfp131	0.0638687	0.224525	0.135	0.119	1
Fam50a	0.063952	0.213761	0.153	0.136	1
Snx5	0.0641283	0.123408	0.155	0.137	1
Pard6g	0.064324	0.45312	0.021	0.014	1
Timm8b	0.0643577	0.227103	0.109	0.094	1
Nudt4	0.0644527	0.108789	0.264	0.241	1
Ing1	0.0645168	0.128819	0.186	0.165	1
Rufy2	0.0645975	0.251312	0.035	0.026	1
Blk	0.064688	-1.07969	0.008	0.014	1
Lrrc25	0.0647448	-0.510901	0.035	0.045	1
Txn1	0.0648256	-0.148883	0.279	0.3	1
Fancf	0.0648354	0.249993	0.059	0.048	1
Lsm2	0.0651708	0.315516	0.078	0.066	1
Chd3	0.0651954	0.200816	0.242	0.222	1
Med6	0.0652288	0.240111	0.058	0.047	1
Abcg1	0.0652479	0.238352	0.119	0.103	1
Sdhaf2	0.0654601	0.161291	0.116	0.1	1
Arhgap35	0.0654969	0.281412	0.051	0.041	1
B3gnt5	0.0655963	0.232863	0.072	0.059	1
Snx29	0.0656004	0.131974	0.166	0.147	1
Wdr46	0.0656524	0.141235	0.137	0.12	1
Fam210a	0.065718	0.12788	0.053	0.043	1
Cnot6	0.06573	0.134841	0.118	0.102	1
Hist2h4	0.065762	0.676326	0.014	0.009	1
Zfp1	0.0659027	0.40862	0.039	0.03	1
Taok1	0.0659301	-0.171454	0.163	0.18	1
Fdps	0.0660124	-0.305029	0.037	0.047	1
Fut7	0.066026	0.669574	0.017	0.011	1
Capza2	0.0660532	-0.203993	0.183	0.2	1
2024-03-02	0.0660682	0.17203	0.127	0.11	1
Apobr	0.0662662	-0.145037	0.143	0.162	1
Lyl1	0.0666097	-0.952709	0.014	0.021	1
Gins3	0.0666159	0.590803	0.017	0.011	1
Car2	0.0666728	0.170392	0.363	0.342	1
Senp2	0.0666918	0.236913	0.123	0.107	1
Tdrd3	0.0668312	0.104662	0.063	0.051	1
Ccdc90b	0.0668385	-0.543579	0.017	0.024	1
Sh3glb2	0.0669887	0.104585	0.13	0.114	1
Cisd3	0.0670395	-0.265084	0.124	0.14	1
Wrap53	0.0670506	0.161956	0.066	0.054	1
Homer1	0.0670714	0.216225	0.082	0.069	1
Nup205	0.0674333	0.255991	0.053	0.043	1
Trp53bp1	0.0674645	0.214031	0.107	0.092	1
Pnma1	0.0674829	0.383407	0.014	0.009	1
D2hgdh	0.067808	0.291506	0.048	0.038	1
Qtrt1	0.0678731	0.308612	0.047	0.037	1
Sh2d1a	0.0679119	-0.170938	0.291	0.31	1
Zfp871	0.0679185	0.181662	0.169	0.151	1
Gstp3	0.0679439	0.383826	0.041	0.032	1
Abcd4	0.0679581	0.55274	0.03	0.023	1
Nadk2	0.068445	0.323243	0.043	0.034	1
Vps37c	0.068523	0.195191	0.082	0.069	1
Cetn3	0.0685736	0.11762	0.227	0.204	1
Tmx4	0.0685741	0.17879	0.114	0.099	1
Gpr89	0.0686852	0.236064	0.039	0.03	1
Cntrob	0.0687251	0.193616	0.037	0.028	1
Pld1	0.068741	-0.44733	0.015	0.021	1
Kiz	0.0687482	0.259199	0.041	0.032	1
Slc39a13	0.0687703	0.303301	0.037	0.028	1
Bet1l	0.0688008	0.148878	0.12	0.104	1
Lgals9	0.0692953	-0.188679	0.375	0.389	1
Nr4a2	0.0693834	-0.113519	0.426	0.441	1
Dr1	0.0693848	0.155486	0.196	0.177	1
Nr2c2ap	0.069446	0.182153	0.052	0.042	1
Cisd1	0.0694613	0.173431	0.057	0.046	1
Snrnp40	0.0695527	-0.205885	0.17	0.188	1
Katnal1	0.0696396	0.34369	0.02	0.014	1
Bach1	0.0696717	-0.235737	0.127	0.143	1
Chkb	0.0696821	0.163219	0.236	0.217	1
Mon1b	0.0697102	0.327822	0.076	0.064	1
Nxt1	0.0698186	0.394025	0.056	0.046	1
Hmgcr	0.069911	0.125015	0.125	0.109	1
Pigc	0.0699141	0.122778	0.081	0.068	1
Dcxr	0.0700011	-0.297659	0.071	0.084	1
Abhd17a	0.0700148	0.12629	0.142	0.124	1
Steap4	0.0701145	-0.532532	0.007	0.012	1
Dhx16	0.070173	0.125083	0.16	0.142	1
Myo6	0.0702129	-0.254767	0.049	0.06	1
Chm	0.0702563	0.203794	0.087	0.074	1
Stk26	0.0703078	0.15922	0.168	0.15	1
Slc38a2	0.0705843	-0.136001	0.42	0.437	1
Faf2	0.0706347	0.173149	0.105	0.091	1
Gpr183	0.0707147	0.20968	0.13	0.114	1
Tmem259	0.0707345	0.133299	0.298	0.278	1
Heatr5a	0.0710528	0.33018	0.109	0.095	1
Bicral	0.0710953	0.233491	0.136	0.121	1
Pacsin2	0.0711893	0.10922	0.299	0.276	1
Sypl	0.0712858	0.118895	0.217	0.197	1
Tufm	0.0713229	0.221235	0.099	0.085	1
Prorsd1	0.0719596	-0.504564	0.039	0.049	1
Bop1	0.0719713	0.239223	0.121	0.107	1
Ahsa2	0.0719723	0.131091	0.163	0.145	1
Churc1	0.0720308	0.126282	0.06	0.049	1
Ap5z1	0.0721407	0.213112	0.076	0.064	1
Ap1s2	0.0721453	-0.251091	0.074	0.087	1
Depdc1b	0.07221	0.664451	0.011	0.006	1
C3ar1	0.0722726	-0.391084	0.039	0.049	1
Pgk1	0.0724162	0.156584	0.07	0.058	1
Pomgnt1	0.0724578	0.404423	0.025	0.018	1
Zfand4	0.0725352	0.23183	0.029	0.021	1
Cspp1	0.0726678	0.173849	0.084	0.071	1
Zbtb20	0.0727711	-0.15316	0.096	0.112	1
Hacd2	0.0729075	0.574999	0.018	0.012	1
Rin2	0.072912	-0.789738	0.012	0.018	1
Fen1	0.0730508	-0.12595	0.098	0.114	1
Fpr1	0.0730762	0.291546	0.029	0.021	1
Drg1	0.0731756	0.157008	0.243	0.223	1
Emc6	0.0732675	-0.180143	0.104	0.119	1
Sf3a3	0.0733846	0.114574	0.13	0.114	1
Stag2	0.0734796	0.110925	0.237	0.216	1
Maml2	0.0734807	0.370101	0.037	0.029	1
Dph7	0.0739096	0.289972	0.036	0.027	1
Dnaja3	0.0741047	0.235158	0.074	0.062	1
Grk5	0.0742022	0.129098	0.211	0.191	1
Clec4a3	0.0744299	-0.381546	0.045	0.055	1
Cfap20	0.0745225	0.190553	0.078	0.066	1
Pex5	0.0745741	0.197442	0.17	0.154	1
Uspl1	0.0746254	0.188517	0.088	0.075	1
Snx11	0.0746283	0.21958	0.085	0.072	1
Paxbp1	0.0746734	0.153505	0.13	0.114	1
Btbd19	0.0748532	-0.895913	0.011	0.017	1
Timm9	0.0748938	0.46485	0.03	0.022	1
Tlnrd1	0.0749407	0.11093	0.095	0.081	1
Mcm3	0.0750664	0.178962	0.101	0.087	1
Zdhhc13	0.0751215	0.229843	0.04	0.031	1
Adal	0.0751654	0.146736	0.027	0.02	1
Ppm1k	0.0752126	-0.257587	0.051	0.063	1
Cd83	0.0753212	-0.476383	0.034	0.044	1
Ep400	0.0753713	0.130227	0.216	0.196	1
Klhl2	0.0754001	0.241931	0.046	0.036	1
Erp27	0.0756928	0.744848	0.013	0.008	1
Ftsj3	0.0756961	0.27901	0.062	0.051	1
Man1a2	0.0757402	0.137268	0.143	0.126	1
Kat8	0.0758232	0.307654	0.057	0.046	1
Dnaja4	0.0758635	0.162731	0.088	0.074	1
Cd3e	0.0759464	0.305826	0.095	0.082	1
Ppil1	0.0759668	0.270773	0.057	0.047	1
Timp3	0.0759747	-0.500543	0.006	0.01	1
Itfg1	0.0765155	-0.283884	0.093	0.107	1
Banp	0.0765346	0.598138	0.017	0.012	1
Klhl20	0.076557	0.277342	0.04	0.031	1
Sufu	0.0765716	-0.381255	0.019	0.026	1
Pfdn2	0.0766809	0.230783	0.117	0.103	1
Dync1li2	0.0770751	0.148678	0.149	0.132	1
Tox	0.0771014	0.147211	0.125	0.109	1
Cul5	0.0771398	0.234485	0.083	0.07	1
Otub1	0.0771596	-0.19047	0.252	0.27	1
Tctn1	0.0772026	0.491017	0.026	0.019	1
Dcaf8	0.0773602	-0.220924	0.153	0.17	1
Alox5	0.0774516	0.403023	0.015	0.01	1
Trmt2a	0.0777533	0.217731	0.083	0.07	1
Aplp2	0.0778831	0.110764	0.307	0.284	1
Mgrn1	0.0779119	-0.235367	0.184	0.2	1
Nr1h4	0.0780049	0.345587	0.036	0.027	1
Lamc1	0.0780417	0.141625	0.059	0.048	1
Gpat4	0.0781002	0.154204	0.174	0.156	1
Il12rb1	0.0782375	-0.26957	0.161	0.177	1
Kcnj2	0.0784285	0.623506	0.01	0.006	1
Ptafr	0.0784919	-0.357547	0.05	0.06	1
Sirpa	0.0786543	-0.14257	0.158	0.175	1
Lrrc45	0.078823	0.420013	0.047	0.038	1
Lonrf3	0.0788942	-0.573621	0.015	0.021	1
Ppm1m	0.0789227	0.140439	0.139	0.122	1
Ssbp3	0.0789703	0.206555	0.118	0.103	1
Usp10	0.0790592	0.193282	0.04	0.031	1
Mzt2	0.0790605	0.393226	0.038	0.029	1
Jmjd4	0.0791479	0.299963	0.028	0.021	1
Tmem175	0.0792662	0.139234	0.034	0.026	1
Ttc28	0.0792967	0.38535	0.055	0.045	1
Celsr1	0.079355	0.643476	0.019	0.013	1
Snai3	0.0794452	0.760984	0.013	0.008	1
Itsn2	0.0795855	0.10749	0.297	0.274	1
Rpusd4	0.0796194	-0.402817	0.023	0.03	1
Esco1	0.0797349	0.109875	0.159	0.141	1
D17H6S53E	0.0803099	0.217076	0.094	0.081	1
Sema4b	0.0804496	0.170068	0.111	0.097	1
Lrrc8c	0.0806123	0.144929	0.253	0.231	1
Fam149b	0.0806679	0.406431	0.05	0.041	1
Vezt	0.0810067	0.39138	0.023	0.016	1
Timm29	0.0811466	0.770957	0.01	0.006	1
Lrrc14	0.0811816	0.410196	0.033	0.026	1
Hirip3	0.0812974	0.405512	0.027	0.02	1
Zc3h12c	0.0813128	0.958656	0.01	0.006	1
Npm3	0.0813944	0.11141	0.183	0.165	1
Lmbrd2	0.081475	-0.384629	0.029	0.038	1
Mdh1	0.0815529	0.110194	0.358	0.332	1
Mtrf1l	0.0815682	0.212355	0.067	0.055	1
Sec62	0.0815906	0.110155	0.274	0.253	1
Tmem67	0.0816247	-0.387895	0.011	0.016	1
Zfp963	0.0817985	0.172431	0.034	0.026	1
BC005624	0.0818556	0.121205	0.204	0.186	1
Sigmar1	0.0819808	0.405027	0.043	0.034	1
Orc3	0.0820222	0.123786	0.086	0.073	1
Isoc2a	0.0822199	0.43554	0.027	0.02	1
Dhrs9	0.0823088	-0.639278	0.008	0.013	1
Mycbp	0.0823107	0.290676	0.063	0.052	1
Hnrnpa0	0.0825068	0.233937	0.183	0.167	1
Acsf2	0.0826761	0.156189	0.096	0.082	1
Slc43a3	0.0828053	-0.735018	0.008	0.013	1
Slc37a1	0.0828314	0.356631	0.082	0.07	1
Slc25a53	0.0829523	-0.526205	0.008	0.013	1
Fam78b	0.083252	0.248559	0.083	0.071	1
Tmem64	0.0834891	-0.374427	0.055	0.066	1
Rida	0.0834926	0.358027	0.041	0.033	1
Atg2b	0.0835221	0.245562	0.063	0.052	1
Stx17	0.0836741	0.10901	0.094	0.081	1
Zfp524	0.0839243	0.264523	0.04	0.032	1
Zfp148	0.0840412	0.266817	0.054	0.044	1
Nrip1	0.0841035	0.110928	0.133	0.117	1
Fer	0.084129	0.290475	0.032	0.024	1
Rabgef1	0.0843423	0.127774	0.107	0.093	1
Mccc1	0.0843902	0.117692	0.035	0.027	1
Zfp692	0.0844813	-0.488555	0.027	0.036	1
Mansc1	0.0845645	-0.341161	0.033	0.041	1
Cnep1r1	0.0846398	0.353412	0.074	0.063	1
Acbd4	0.0848104	0.359571	0.046	0.036	1
Smim15	0.0849546	0.108857	0.12	0.105	1
Acp5	0.0849962	0.225065	0.194	0.178	1
Pstpip2	0.0850766	-0.281035	0.02	0.027	1
Paqr4	0.0851333	0.622009	0.014	0.009	1
Idi1	0.0851581	-0.760238	0.017	0.024	1
Abcb1b	0.0854626	-0.257323	0.06	0.071	1
Bola1	0.0855057	0.384743	0.03	0.023	1
Dnajc19	0.0855725	-0.52647	0.019	0.026	1
Srpk1	0.0856091	0.112489	0.27	0.248	1
Xkr8	0.0856846	0.697873	0.014	0.009	1
Dtwd1	0.0858147	0.530224	0.014	0.009	1
Clasp1	0.0858698	-0.201986	0.111	0.125	1
Ghitm	0.0860658	0.117707	0.204	0.186	1
Tspan17	0.086107	0.407498	0.017	0.011	1
Sertad3	0.0861959	0.219863	0.076	0.064	1
Cabin1	0.0862259	0.108853	0.126	0.11	1
Zfp335	0.0863668	0.138152	0.128	0.113	1
Tor1aip1	0.0863704	-0.139641	0.357	0.375	1
Prrt1	0.0865121	0.394372	0.027	0.02	1
Axl	0.0865421	-0.454404	0.098	0.11	1
Tshz1	0.0866161	0.117202	0.096	0.082	1
Zfp382	0.0867404	0.208223	0.024	0.017	1
Tmem59	0.0868199	-0.109211	0.217	0.236	1
Fancm	0.0868808	0.495808	0.03	0.022	1
Rab12	0.0869963	0.292782	0.065	0.054	1
Plscr1	0.0870041	-0.246302	0.144	0.159	1
Cxxc5	0.0872186	0.145545	0.226	0.207	1
Insr	0.0872257	0.411344	0.046	0.037	1
Pex10	0.0872433	0.383269	0.018	0.013	1
Gtf3c4	0.0874156	-0.607329	0.03	0.039	1
Cenpo	0.0874839	0.295367	0.059	0.048	1
Ppip5k2	0.0875188	0.129654	0.072	0.06	1
Nfxl1	0.0876062	0.384742	0.049	0.039	1
Gtf2a1l	0.087778	0.68954	0.012	0.007	1
Akap7	0.0878428	-1.02378	0.007	0.011	1
Klhl12	0.0879543	0.144089	0.067	0.055	1
Fmo5	0.0880926	0.394839	0.027	0.02	1
Cited4	0.0882276	0.170898	0.101	0.088	1
Uhrf1bp1	0.0883832	-0.478198	0.013	0.019	1
Erlin1	0.0887135	-0.846446	0.011	0.017	1
Slc6a6	0.0890634	0.209851	0.129	0.114	1
Pon2	0.0893149	0.167481	0.12	0.106	1
N4bp2l1	0.0893842	0.268899	0.063	0.052	1
Dcp2	0.0894419	0.190643	0.134	0.119	1
Clec2i	0.0898929	0.302423	0.054	0.044	1
Ipo7	0.0899294	0.298891	0.037	0.029	1
Mmp8	0.09002	-0.402795	0.033	0.042	1
Wfdc17	0.0900741	-0.183294	0.14	0.155	1
Nudt18	0.0904166	0.151484	0.166	0.149	1
Rhobtb2	0.0905277	0.301184	0.034	0.026	1
Akr7a5	0.0906405	0.368276	0.04	0.032	1
Tpcn1	0.090757	-0.164819	0.051	0.062	1
Usp42	0.0908858	0.261133	0.087	0.074	1
Ogfod1	0.0910111	0.133428	0.048	0.039	1
Ldlr	0.0911573	-0.314174	0.042	0.051	1
Kdm6a	0.0917853	0.120977	0.175	0.157	1
Igkc	0.0918364	0.158568	0.362	0.341	1
Snrnp25	0.0918365	0.33229	0.085	0.073	1
Ppp1r13b	0.0918974	0.243326	0.109	0.095	1
Bnip3l	0.0918988	0.245768	0.078	0.066	1
Cmas	0.0919872	0.125107	0.252	0.233	1
Haus2	0.0919889	-0.207833	0.16	0.176	1
Fcgr2b	0.0920088	-0.31404	0.117	0.131	1
Clptm1l	0.0920341	0.130493	0.279	0.259	1
Zfhx2	0.0920622	0.267097	0.058	0.048	1
Brwd1	0.0921008	0.225324	0.131	0.117	1
Coa3	0.0921247	-0.335214	0.087	0.099	1
Phf7	0.0924821	-0.564687	0.015	0.021	1
Srxn1	0.0928789	0.247332	0.047	0.037	1
Ifrd1	0.0929662	-0.120916	0.46	0.475	1
Prpsap1	0.0930318	0.105005	0.208	0.189	1
Dag1	0.0930686	-0.497399	0.032	0.04	1
Fuz	0.0933963	0.256175	0.049	0.04	1
Tm9sf1	0.0934616	0.224676	0.128	0.114	1
Amz1	0.0935813	-0.45466	0.018	0.024	1
Klc2	0.0937109	0.248203	0.108	0.095	1
Lias	0.0937668	0.254528	0.067	0.056	1
Kdelr1	0.0937829	0.127186	0.151	0.134	1
Tespa1	0.0939775	0.127835	0.101	0.087	1
Zfp101	0.0941844	0.2547	0.021	0.015	1
Kdm4a	0.0941967	-0.185923	0.14	0.156	1
Zc3hav1l	0.094292	0.522729	0.013	0.009	1
Xylt2	0.0945689	0.194655	0.072	0.061	1
Myof	0.0949913	0.258605	0.058	0.048	1
Usp2	0.0950286	0.386213	0.024	0.018	1
Ksr1	0.0950308	0.280901	0.061	0.051	1
Ccdc80	0.0950528	-0.573869	0.011	0.016	1
Phlpp1	0.0950764	0.184639	0.062	0.051	1
Emid1	0.0950816	0.111591	0.121	0.106	1
Anks3	0.0951033	-0.314923	0.07	0.081	1
Acad9	0.0951291	0.293663	0.074	0.063	1
Mov10	0.0951326	-0.238322	0.12	0.135	1
Trbc2	0.0951594	0.140381	0.211	0.193	1
Bcl7a	0.0954403	0.139465	0.037	0.029	1
Mcrip2	0.095501	0.316567	0.016	0.011	1
Mylip	0.095807	0.140503	0.197	0.179	1
Myadm	0.0959041	-0.262112	0.108	0.122	1
Wdr91	0.0959639	0.219773	0.067	0.056	1
Gopc	0.0960266	0.185257	0.094	0.081	1
Slc35c2	0.0960338	-0.32899	0.067	0.078	1
Lpcat2	0.0960949	-0.491967	0.013	0.018	1
Dcun1d2	0.0961777	0.362137	0.021	0.015	1
Scg5	0.096386	0.416626	0.032	0.024	1
Micu1	0.0965108	-0.466981	0.051	0.061	1
Dmxl2	0.0966596	0.422225	0.036	0.028	1
Psmd4	0.0968782	0.133723	0.205	0.188	1
Serpine1	0.0968796	0.273361	0.054	0.045	1
Dnajc13	0.096944	0.113275	0.156	0.14	1
Zfand5	0.0970162	-0.10207	0.388	0.405	1
Grk2	0.0970401	-0.105855	0.592	0.601	1
Rcan3	0.0971703	0.408685	0.023	0.016	1
Syne1	0.0972741	0.225303	0.044	0.036	1
Prxl2b	0.0973378	0.880273	0.013	0.009	1
Fpgt	0.0974415	-0.660937	0.01	0.016	1
Ctsz	0.0975242	-0.146396	0.253	0.272	1
Scd1	0.0975621	0.366452	0.027	0.021	1
Kmt5a	0.0979404	0.194816	0.127	0.113	1
Nmrk1	0.0979454	-0.523741	0.008	0.013	1
Nr4a1	0.0979695	-0.114989	0.789	0.79	1
Hars2	0.0980209	0.151333	0.094	0.081	1
Sepsecs	0.0981643	-0.453896	0.019	0.025	1
Ncln	0.0981936	0.160596	0.144	0.129	1
Ripk3	0.0983428	-0.272162	0.079	0.091	1
Rnf185	0.0983839	0.181143	0.06	0.049	1
Coil	0.0983923	-0.413767	0.024	0.032	1
Arhgap21	0.0984283	-0.389055	0.049	0.059	1
Nkap	0.0984995	0.154668	0.041	0.032	1
Appbp2	0.0987002	0.10651	0.137	0.121	1
Perp	0.098822	0.4531	0.015	0.01	1
Prag1	0.0988729	0.167218	0.117	0.103	1
Ahdc1	0.0989464	0.134025	0.2	0.181	1
Ube2n	0.0990722	0.281539	0.079	0.067	1
Myl4	0.0991108	-0.465652	0.01	0.016	1
Rttn	0.0991796	0.116714	0.096	0.083	1
Kdm5b	0.0991887	0.188195	0.138	0.123	1
Nsfl1c	0.0992155	0.12122	0.183	0.165	1
Brcc3	0.099454	0.221013	0.067	0.056	1
Tmem201	0.0994788	0.299245	0.05	0.041	1
Pkm	0.0994854	-0.111146	0.304	0.326	1
Siva1	0.0995038	0.36997	0.029	0.022	1
Mettl16	0.0995921	0.3283	0.046	0.037	1
Bud13	0.0998481	0.266503	0.073	0.062	1
Atpaf1	0.100001	0.376151	0.027	0.02	1
Tradd	0.100055	0.100479	0.132	0.116	1
Peli2	0.100351	0.986867	0.01	0.006	1
Zbtb8os	0.100391	0.162212	0.102	0.089	1
Men1	0.100425	0.260835	0.071	0.06	1
Gne	0.100455	0.222617	0.043	0.034	1
Cdan1	0.100559	0.193127	0.064	0.054	1
Thumpd1	0.10059	0.200681	0.091	0.079	1
Cox15	0.100608	-0.303982	0.07	0.081	1
Camk4	0.10066	0.116308	0.111	0.097	1
Dhx40	0.100675	0.120615	0.23	0.208	1
Mif4gd	0.100719	0.15934	0.136	0.121	1
Phyhd1	0.100823	0.34003	0.022	0.016	1
Itm2a	0.100841	0.217592	0.125	0.111	1
Card9	0.101208	-0.624845	0.015	0.021	1
Capn15	0.101214	0.280584	0.08	0.069	1
Bcl2l2	0.101251	0.263003	0.041	0.033	1
Snapc1	0.10129	0.186057	0.086	0.074	1
Chit1	0.101321	-0.444073	0.01	0.015	1
Cluap1	0.101487	0.221958	0.043	0.034	1
[truncated: 3,303 more rows]

## Sheet: Monocytes Macrophages
	p_val	avg_log2FC	pct.1	pct.2	p_val_adj
Cxcl2	2.96352e-157	0.986263	0.899	0.775	5.64818e-153
Nfkbia	1.26267e-128	0.613662	0.974	0.943	2.40652e-124
Dusp1	2.20171e-96	0.391404	0.996	0.993	4.19623e-92
Nfkbiz	3.17463e-96	0.64653	0.841	0.738	6.05053e-92
Tnfaip3	1.46239e-89	0.665976	0.802	0.694	2.78717e-85
Egr1	2.10865e-83	0.708925	0.779	0.671	4.01888e-79
B2m	5.07289e-80	-0.365099	0.925	0.93	9.66842e-76
Gbp2	5.786e-74	-0.721375	0.571	0.694	1.10275e-69
Tapbp	2.29981e-69	-0.320842	0.935	0.957	4.3832e-65
Gbp2b	1.01896e-66	-0.828971	0.487	0.618	1.94203e-62
Zbp1	1.58906e-65	-0.399099	0.86	0.89	3.02859e-61
Tnf	3.2566e-63	0.923039	0.548	0.415	6.20676e-59
Samhd1	6.18927e-62	-0.385457	0.967	0.976	1.17961e-57
Ier3	2.96162e-61	0.479664	0.884	0.832	5.64455e-57
Stat1	2.49425e-59	-0.394369	0.802	0.86	4.75379e-55
Irgm1	3.66581e-53	-0.473203	0.671	0.752	6.98667e-49
Cxcl1	5.71722e-51	1.0652	0.24	0.13	1.08965e-46
Ifi47	1.02842e-49	-0.511011	0.604	0.697	1.96007e-45
Nlrp3	8.01081e-49	0.467685	0.817	0.745	1.52678e-44
Ifit2	8.38931e-49	-0.638605	0.506	0.626	1.59892e-44
Ighg1	3.43831e-48	2.15113	0.077	0.019	6.55307e-44
Rsad2	9.7652e-48	-0.558965	0.621	0.734	1.86115e-43
Fos	1.45409e-47	0.328577	0.994	0.988	2.77136e-43
Galk2	2.33429e-47	5.88838	0.036	0	4.44892e-43
Gadd45b	6.4463e-47	0.511326	0.747	0.658	1.2286e-42
Oasl2	5.10313e-45	-0.348169	0.714	0.794	9.72605e-41
Irf7	1.4521e-44	-0.334005	0.949	0.95	2.76757e-40
Trafd1	2.01345e-43	-0.329597	0.867	0.888	3.83744e-39
Rnf213	2.53793e-42	-0.34964	0.79	0.841	4.83703e-38
Isg15	2.84954e-42	-0.443883	0.781	0.838	5.43094e-38
Ndufs5	2.28597e-41	-1.09555	0.134	0.233	4.35683e-37
Per1	4.1339e-41	0.26156	0.94	0.904	7.8788e-37
Bst2	1.2239e-40	-0.37849	0.859	0.884	2.33263e-36
Cfb	4.99363e-40	-0.385061	0.833	0.843	9.51735e-36
Cmpk2	1.14292e-38	-0.518085	0.395	0.518	2.17829e-34
Psme1	1.16371e-38	-0.28564	0.86	0.882	2.21792e-34
Psmb9	4.96554e-38	-0.331824	0.783	0.829	9.46383e-34
Ly6e	7.0031e-38	-0.191383	0.967	0.978	1.33472e-33
Irf1	1.35855e-37	-0.412884	0.814	0.844	2.58926e-33
Ifi44	1.72952e-37	-0.365148	0.728	0.788	3.29629e-33
Plac8	1.83859e-37	-0.288162	0.941	0.962	3.50417e-33
Psmb8	1.84901e-37	-0.262908	0.874	0.899	3.52403e-33
Oas3	1.9513e-37	-0.382941	0.692	0.763	3.71899e-33
Ifit3	1.43239e-36	-0.478031	0.554	0.648	2.72999e-32
Tap1	4.60651e-36	-0.303616	0.795	0.838	8.77955e-32
Btg2	6.46023e-36	0.273653	0.943	0.918	1.23126e-31
Phf11d	6.87845e-36	-0.521773	0.547	0.629	1.31096e-31
Skint3	9.0163e-36	7.83775	0.026	0	1.71842e-31
Ppp1r15a	6.99193e-35	0.349036	0.84	0.796	1.33259e-30
Fth1	1.55889e-34	-0.281873	0.987	0.991	2.9711e-30
Gbp4	2.35846e-34	-0.672295	0.403	0.497	4.49499e-30
Lgals3bp	4.07076e-34	-0.344218	0.862	0.888	7.75846e-30
Mpeg1	1.75381e-33	-0.19231	0.984	0.986	3.34259e-29
Ccrl2	1.21114e-32	0.329863	0.91	0.877	2.30831e-28
Phf11b	1.74527e-32	-0.520269	0.58	0.653	3.32632e-28
Vmp1	3.85885e-32	0.273487	0.874	0.818	7.35458e-28
Npc2	4.45977e-32	-0.171897	0.982	0.979	8.49988e-28
Klrk1	1.64021e-31	-0.512662	0.385	0.485	3.12608e-27
Daxx	3.18628e-31	-0.398196	0.738	0.782	6.07273e-27
Tap2	4.81409e-31	-0.361693	0.681	0.729	9.17517e-27
Klf9	7.03349e-31	0.632586	0.374	0.275	1.34051e-26
Gbp3	8.82578e-31	-0.52723	0.436	0.528	1.6821e-26
Cd14	1.03539e-29	0.293745	0.92	0.885	1.97335e-25
Cd33	1.27774e-29	0.437985	0.626	0.544	2.43525e-25
Cxcl3	1.7171e-29	0.94709	0.186	0.109	3.27262e-25
Cxcl10	4.50131e-29	-0.641172	0.387	0.487	8.57905e-25
Nampt	4.9859e-29	-0.398461	0.56	0.635	9.50262e-25
Ifi204	6.02054e-29	-0.340326	0.803	0.822	1.14746e-24
Iigp1	6.0267e-29	-0.737149	0.213	0.305	1.14863e-24
Parp12	7.39914e-29	-0.308769	0.694	0.744	1.4102e-24
Cd40	7.40815e-29	-0.659754	0.421	0.503	1.41192e-24
Oasl1	9.33732e-29	-0.334433	0.659	0.722	1.7796e-24
Serpina3g	1.47337e-28	-0.715324	0.308	0.402	2.80809e-24
Hck	3.50628e-28	-0.234956	0.89	0.916	6.68262e-24
Ube2l6	5.01416e-28	-0.387561	0.54	0.619	9.55648e-24
Prdx5	5.38303e-28	-0.212261	0.977	0.975	1.02595e-23
Clic4	1.63034e-27	-0.349903	0.724	0.769	3.10726e-23
St7	2.21642e-27	0.887022	0.239	0.16	4.22428e-23
Znfx1	2.61928e-27	-0.364293	0.649	0.7	4.99209e-23
Calm1	3.76479e-27	-0.242833	0.918	0.928	7.17532e-23
Slfn5	4.72126e-27	-0.28213	0.807	0.848	8.99825e-23
Ogfr	6.17032e-27	-0.26274	0.807	0.839	1.176e-22
Fgl2	6.44853e-27	-0.314354	0.777	0.818	1.22902e-22
Adrb2	1.50235e-26	0.367022	0.595	0.5	2.86334e-22
Tcf3	1.68617e-26	0.654078	0.246	0.163	3.21366e-22
Themis2	1.99814e-26	-0.254433	0.892	0.916	3.80826e-22
Ier2	2.97628e-26	0.292334	0.909	0.892	5.67249e-22
Klhl6	4.32597e-26	0.510583	0.574	0.504	8.24486e-22
Ms4a4c	6.26616e-26	-0.293806	0.775	0.81	1.19427e-21
Gbp5	8.22317e-26	-0.59746	0.382	0.467	1.56725e-21
Rtp4	1.16562e-25	-0.265421	0.792	0.82	2.22156e-21
Ifi211	1.37773e-25	-0.310372	0.758	0.793	2.62582e-21
Psmb10	1.56389e-25	-0.306275	0.728	0.769	2.98061e-21
Ifi44l	2.89274e-25	-0.274323	0.673	0.74	5.51328e-21
Zfp36	6.69358e-25	0.178239	0.998	0.998	1.27573e-20
Epsti1	7.26002e-25	-0.329737	0.656	0.713	1.38369e-20
Nfkbid	5.84996e-24	0.436277	0.546	0.46	1.11494e-19
Stat2	6.50255e-24	-0.414717	0.548	0.611	1.23932e-19
Jdp2	8.18506e-24	0.359471	0.769	0.709	1.55999e-19
Ifit1bl1	1.07659e-23	-0.73974	0.226	0.307	2.05187e-19
Sema4d	2.19674e-23	-0.264404	0.807	0.847	4.18677e-19
Tgm2	2.21155e-23	-0.375043	0.827	0.858	4.215e-19
Ccl3	2.30666e-23	0.360423	0.629	0.551	4.39627e-19
Selenow	2.31176e-23	-0.196195	0.886	0.898	4.40599e-19
Tsc22d3	2.54762e-23	0.336137	0.792	0.736	4.85551e-19
Ifi27l2a	3.64109e-23	-0.197292	0.935	0.948	6.93955e-19
Tuba1b	3.64212e-23	-0.42739	0.445	0.521	6.94151e-19
Dhx58	5.97363e-23	-0.28183	0.665	0.713	1.13851e-18
Nt5c3	6.54683e-23	-0.435338	0.47	0.538	1.24776e-18
H2-T24	7.30723e-23	-0.334455	0.67	0.714	1.39268e-18
Irf8	7.93385e-23	-0.307226	0.809	0.843	1.51211e-18
Sgms1	9.84759e-23	0.395815	0.518	0.434	1.87685e-18
Fcgr4	1.09482e-22	-0.286618	0.816	0.828	2.08662e-18
Phf11a	1.68093e-22	-0.606369	0.253	0.335	3.20368e-18
Ier5	1.79957e-22	0.243557	0.926	0.898	3.4298e-18
Plin2	3.29742e-22	-0.206268	0.955	0.955	6.28456e-18
Herc6	3.52498e-22	-0.410038	0.513	0.581	6.71826e-18
Mt1	3.68606e-22	0.496099	0.643	0.57	7.02526e-18
Il18bp	4.85265e-22	-0.40018	0.407	0.488	9.24866e-18
Ptpn22	5.19412e-22	0.461545	0.554	0.478	9.89948e-18
Isg20	7.63842e-22	-0.437535	0.518	0.585	1.45581e-17
Xaf1	1.11946e-21	-0.267013	0.712	0.753	2.13357e-17
Pik3ap1	1.31667e-21	-0.196449	0.937	0.946	2.50944e-17
Ifit3b	1.58174e-21	-0.557763	0.259	0.341	3.01464e-17
Ctss	1.53854e-20	-0.138913	0.999	0.998	2.9323e-16
Ifit1	1.82045e-20	-0.411779	0.409	0.489	3.4696e-16
Il1r2	2.66434e-20	0.54016	0.62	0.573	5.07797e-16
Phlda1	3.17389e-20	0.537182	0.456	0.379	6.04912e-16
Gbp7	3.33285e-20	-0.445942	0.465	0.531	6.35207e-16
Evl	3.39897e-20	-0.252371	0.78	0.825	6.4781e-16
Cd274	3.77564e-20	-0.369066	0.627	0.673	7.19599e-16
Plaur	5.42479e-20	0.233561	0.921	0.901	1.03391e-15
Vsir	6.37167e-20	0.211006	0.862	0.823	1.21438e-15
Sla	6.56368e-20	0.239272	0.847	0.809	1.25097e-15
Dtx3l	8.39944e-20	-0.285113	0.639	0.688	1.60085e-15
Usp18	8.98441e-20	-0.323654	0.593	0.657	1.71234e-15
Usp25	1.4501e-19	-0.240658	0.837	0.858	2.76375e-15
Ptgs2	1.64117e-19	0.491755	0.55	0.479	3.12791e-15
Ace	2.36163e-19	-0.598377	0.225	0.303	4.50103e-15
Ifi203	2.95713e-19	-0.358034	0.599	0.647	5.63599e-15
Irgm2	3.06698e-19	-0.461811	0.303	0.38	5.84535e-15
Egr3	3.27947e-19	0.736341	0.167	0.107	6.25035e-15
Mapk1ip1l	4.36794e-19	-0.359799	0.485	0.549	8.32485e-15
Tor1aip1	5.41303e-19	-0.1821	0.942	0.94	1.03167e-14
Stk17b	1.48831e-18	0.196179	0.876	0.832	2.83656e-14
Enah	2.0558e-18	1.14139	0.089	0.047	3.91816e-14
Hk3	3.40742e-18	-0.458142	0.418	0.477	6.49421e-14
Tor3a	4.32288e-18	-0.328043	0.542	0.601	8.23898e-14
Parp14	5.70096e-18	-0.286161	0.68	0.722	1.08655e-13
Socs1	8.13191e-18	-0.596252	0.406	0.469	1.54986e-13
Klf6	1.04205e-17	0.193662	0.962	0.95	1.98604e-13
H2-K1	2.09583e-17	-0.183866	0.969	0.968	3.99443e-13
Cmpk1	2.30793e-17	0.305553	0.564	0.491	4.39868e-13
Sppl2a	2.46255e-17	-0.238428	0.742	0.778	4.69337e-13
Calhm6	3.86283e-17	-0.633974	0.196	0.262	7.36217e-13
Sp100	4.34782e-17	-0.241835	0.791	0.811	8.2865e-13
Igtp	5.37272e-17	-0.418594	0.419	0.481	1.02399e-12
Gbp6	5.86416e-17	-0.587202	0.188	0.253	1.11765e-12
Ms4a6d	8.59654e-17	-0.190819	0.933	0.923	1.63842e-12
Atrnl1	9.24485e-17	0.364946	0.412	0.336	1.76198e-12
Ehd1	1.21897e-16	0.239821	0.728	0.675	2.32323e-12
Axl	1.28791e-16	-0.310151	0.572	0.624	2.45462e-12
Ccl5	1.33144e-16	-0.337558	0.467	0.544	2.53759e-12
Rnf169	1.39725e-16	0.371247	0.497	0.424	2.66302e-12
Il1b	1.43968e-16	0.303299	0.959	0.946	2.74389e-12
Jaml	1.48928e-16	0.236841	0.794	0.751	2.83841e-12
Hipk1	1.49072e-16	0.236379	0.752	0.711	2.84117e-12
Gsdmd	1.60062e-16	-0.253036	0.698	0.724	3.05062e-12
Bcl2l11	1.80431e-16	0.214056	0.81	0.76	3.43883e-12
Trem1	2.32048e-16	0.356334	0.576	0.518	4.42261e-12
Rnase6	3.82272e-16	-0.596913	0.228	0.293	7.28573e-12
Gzma	4.13659e-16	-0.308116	0.203	0.274	7.88392e-12
Lcn2	4.88993e-16	0.400413	0.52	0.449	9.31971e-12
Pik3ip1	1.3422e-15	0.62443	0.15	0.099	2.5581e-11
Clec4e	1.63146e-15	0.29111	0.638	0.577	3.1094e-11
Il1a	1.94589e-15	0.504359	0.406	0.334	3.70867e-11
Tspo	2.24676e-15	-0.138088	0.948	0.947	4.2821e-11
Glul	2.44891e-15	0.305119	0.554	0.483	4.66737e-11
Akr1a1	2.81673e-15	-0.138568	0.966	0.961	5.36841e-11
Il4ra	3.10638e-15	0.195788	0.784	0.723	5.92046e-11
Bak1	3.17899e-15	-0.189752	0.748	0.776	6.05883e-11
Arg2	3.7326e-15	0.224272	0.735	0.681	7.11396e-11
Cxcl9	3.84183e-15	-0.754381	0.089	0.138	7.32215e-11
Cst3	4.02337e-15	-0.195774	0.998	0.997	7.66814e-11
Fosb	4.36746e-15	0.231473	0.787	0.735	8.32394e-11
Fcgr1	5.38584e-15	-0.206876	0.857	0.859	1.02649e-10
Crispld2	7.44995e-15	0.494644	0.25	0.188	1.41989e-10
Il23a	8.42416e-15	1.37421	0.042	0.017	1.60556e-10
Abr	8.5356e-15	-0.222632	0.769	0.791	1.6268e-10
Plaat3	8.92047e-15	-0.431703	0.395	0.454	1.70015e-10
Nars2	1.19789e-14	0.51502	0.26	0.199	2.28307e-10
Itgb2	3.2401e-14	-0.122924	0.981	0.984	6.17531e-10
Dbnl	4.63951e-14	-0.170901	0.817	0.828	8.84244e-10
Sesn1	4.89767e-14	0.680037	0.182	0.131	9.33448e-10
C5ar1	5.15548e-14	0.204869	0.844	0.8	9.82583e-10
Rdh12	5.44735e-14	0.633839	0.144	0.097	1.03821e-09
Slamf7	6.89222e-14	-0.517802	0.245	0.307	1.31359e-09
Il12rb1	7.67217e-14	-0.70222	0.093	0.14	1.46224e-09
Cnn3	8.3173e-14	-0.832286	0.103	0.15	1.58519e-09
Clec4d	8.57346e-14	0.227352	0.697	0.65	1.63402e-09
Gas7	8.86458e-14	0.318933	0.554	0.486	1.6895e-09
Ifi35	1.64847e-13	-0.253036	0.645	0.676	3.14181e-09
Kdr	1.91683e-13	-0.604269	0.157	0.211	3.65328e-09
Ddx58	1.97607e-13	-0.290762	0.521	0.579	3.76619e-09
Wnk1	2.28408e-13	0.219911	0.849	0.804	4.35323e-09
Serp1	2.38196e-13	0.303328	0.508	0.443	4.53978e-09
Siglec1	2.54744e-13	-0.29761	0.535	0.576	4.85517e-09
Parp9	2.60196e-13	-0.283129	0.563	0.605	4.95908e-09
Nmi	2.70514e-13	-0.308432	0.539	0.581	5.15573e-09
Dnase1l3	2.79623e-13	-0.647169	0.067	0.108	5.32934e-09
Ifi202b	3.26656e-13	-0.235468	0.715	0.731	6.22574e-09
Slfn4	3.53894e-13	-0.162473	0.874	0.881	6.74487e-09
Mmp19	3.92199e-13	0.207968	0.685	0.621	7.47492e-09
Chil1	5.35714e-13	0.814532	0.103	0.065	1.02102e-08
Marcksl1	6.57254e-13	0.189366	0.753	0.695	1.25266e-08
Batf2	6.79377e-13	-0.633642	0.111	0.16	1.29482e-08
Il2rg	7.26625e-13	-0.234724	0.661	0.699	1.38487e-08
Tlr3	8.35767e-13	-0.579934	0.131	0.182	1.59289e-08
Ms4a6b	1.02774e-12	-0.178781	0.793	0.809	1.95877e-08
Mfap1b	1.34203e-12	0.726491	0.093	0.057	2.55777e-08
Lnpep	1.50378e-12	-0.1687	0.886	0.884	2.86606e-08
Cd47	1.71077e-12	-0.122348	0.948	0.951	3.26055e-08
Itgam	1.88446e-12	0.144536	0.909	0.872	3.59158e-08
Ccnd2	2.01412e-12	-0.457622	0.475	0.512	3.83872e-08
Tapbpl	2.07219e-12	-0.365118	0.376	0.43	3.94939e-08
Tfec	2.42769e-12	0.369875	0.264	0.207	4.62694e-08
Fam241a	2.48689e-12	-0.321337	0.434	0.489	4.73976e-08
Cd86	2.52948e-12	-0.352181	0.549	0.591	4.82093e-08
Jpt1	2.8235e-12	-0.191791	0.844	0.864	5.38132e-08
Pml	2.92494e-12	-0.369319	0.41	0.46	5.57465e-08
Shisa5	3.33612e-12	-0.120345	0.963	0.966	6.35831e-08
Fpr1	3.51559e-12	0.418021	0.22	0.167	6.70036e-08
Sp140	3.62705e-12	-0.312155	0.516	0.561	6.9128e-08
Uba7	4.11611e-12	-0.326411	0.398	0.451	7.8449e-08
Nlrc5	4.49993e-12	-0.267806	0.589	0.63	8.57641e-08
Gm2a	4.745e-12	-0.15749	0.949	0.959	9.04349e-08
Saa3	4.91911e-12	0.549248	0.53	0.479	9.37533e-08
Ifi209	5.13903e-12	-0.268994	0.647	0.681	9.79449e-08
S100a10	5.56127e-12	0.214302	0.853	0.824	1.05992e-07
Ass1	5.91603e-12	-0.327313	0.416	0.471	1.12754e-07
Rab31	6.63869e-12	0.191633	0.698	0.632	1.26527e-07
Itpkc	6.68503e-12	0.442976	0.236	0.183	1.2741e-07
Arf3	6.71959e-12	-0.153714	0.81	0.825	1.28069e-07
Psme2b	7.02788e-12	-0.251996	0.574	0.612	1.33944e-07
Tnfsf10	9.05574e-12	-0.488366	0.131	0.18	1.72593e-07
Tmem106a	9.18275e-12	-0.193878	0.681	0.713	1.75014e-07
Bcl2l15	9.37706e-12	0.880155	0.073	0.042	1.78717e-07
Ighm	9.94376e-12	0.567021	0.601	0.539	1.89518e-07
Sema6b	1.01522e-11	0.32988	0.335	0.275	1.93491e-07
Btg1	1.04164e-11	-0.130808	0.933	0.951	1.98527e-07
Socs3	1.06172e-11	0.192258	0.839	0.802	2.02354e-07
Lst1	1.08224e-11	-0.127275	0.931	0.939	2.06264e-07
Uck2	1.29328e-11	0.226563	0.537	0.47	2.46486e-07
Ube2h	1.44998e-11	0.251579	0.516	0.455	2.76352e-07
Cd180	1.47258e-11	-0.266693	0.427	0.483	2.80658e-07
Lifr	1.70977e-11	0.360853	0.362	0.302	3.25865e-07
Cd300a	1.85844e-11	-0.178973	0.862	0.885	3.542e-07
Dusp5	1.86884e-11	-0.231655	0.775	0.808	3.56182e-07
Nod1	1.91802e-11	-0.36983	0.433	0.481	3.65555e-07
Trim30a	2.05458e-11	-0.183796	0.645	0.687	3.91582e-07
BC147527	2.31655e-11	-0.449236	0.2	0.253	4.41512e-07
Srgn	2.31847e-11	0.113809	0.995	0.995	4.41877e-07
Entpd3	2.47927e-11	0.744917	0.087	0.054	4.72523e-07
Sp110	2.69553e-11	-0.403722	0.308	0.358	5.1374e-07
Egln2	2.73475e-11	0.298031	0.448	0.389	5.21216e-07
Sem1	2.75996e-11	-0.198625	0.753	0.767	5.26021e-07
Map3k6	3.13082e-11	0.713787	0.062	0.034	5.96703e-07
Klra2	3.19118e-11	-0.227868	0.676	0.706	6.08206e-07
Jun	3.41503e-11	0.220271	0.918	0.895	6.5087e-07
Ap4b1	3.45204e-11	0.492922	0.179	0.133	6.57924e-07
Setdb2	4.26782e-11	-0.378769	0.309	0.361	8.13405e-07
Ms4a6c	4.66493e-11	-0.143916	0.894	0.905	8.89089e-07
Tmem140	4.85216e-11	-0.634729	0.138	0.184	9.24772e-07
Ifih1	5.35995e-11	-0.212047	0.693	0.722	1.02155e-06
Gpcpd1	6.13791e-11	0.195887	0.745	0.703	1.16983e-06
Ap2a2	6.26923e-11	0.179555	0.693	0.638	1.19485e-06
Tent5c	6.33831e-11	-0.431263	0.332	0.379	1.20802e-06
Clec4a2	6.45413e-11	0.258367	0.52	0.462	1.23009e-06
Adgre4	6.83884e-11	-0.388729	0.27	0.324	1.30341e-06
Mycbp2	7.02376e-11	-0.279023	0.562	0.593	1.33866e-06
Mvp	7.12022e-11	-0.153096	0.81	0.822	1.35704e-06
Ctsz	7.71226e-11	-0.154106	0.975	0.972	1.46988e-06
Man2a2	7.93775e-11	0.222517	0.474	0.407	1.51286e-06
Lgals9	8.25828e-11	-0.171544	0.811	0.817	1.57395e-06
Ifi208	9.04461e-11	-0.521569	0.098	0.14	1.72381e-06
Mrap	1.07106e-10	1.85326	0.031	0.013	2.04134e-06
Itgal	1.10162e-10	-0.240376	0.786	0.811	2.09957e-06
Lrg1	1.13251e-10	0.221641	0.46	0.401	2.15845e-06
Clcn7	1.14197e-10	-0.364094	0.468	0.507	2.17647e-06
Dhx15	1.26364e-10	0.178619	0.589	0.527	2.40836e-06
Slamf8	1.55209e-10	-0.48512	0.146	0.193	2.95813e-06
Nhp2	1.6396e-10	0.256574	0.428	0.367	3.12492e-06
Peli1	1.77179e-10	-0.2266	0.762	0.77	3.37686e-06
Txn1	1.90962e-10	-0.187482	0.82	0.827	3.63954e-06
Inpp5d	2.31874e-10	0.139095	0.883	0.847	4.41928e-06
Tpst1	2.49543e-10	-0.342017	0.353	0.407	4.75603e-06
Glipr2	2.65713e-10	0.203273	0.684	0.636	5.06422e-06
Syk	2.68604e-10	0.113071	0.951	0.937	5.11932e-06
Parp10	2.86152e-10	-0.258163	0.46	0.509	5.45378e-06
Srsf4	2.87125e-10	0.214394	0.482	0.421	5.47231e-06
Ctsb	2.97283e-10	-0.135238	0.993	0.988	5.66592e-06
Tgtp2	3.09817e-10	-0.585244	0.106	0.147	5.9048e-06
Hspa1a	3.50751e-10	0.181207	0.507	0.448	6.68496e-06
Smpdl3b	3.57491e-10	-0.5212	0.214	0.262	6.81341e-06
Il6	3.62067e-10	0.870235	0.153	0.113	6.90064e-06
Ergic1	3.97089e-10	0.321166	0.409	0.353	7.56812e-06
Lhx2	4.16615e-10	-0.807233	0.05	0.081	7.94026e-06
Tfap4	4.19564e-10	0.650478	0.091	0.059	7.99647e-06
Sdhaf1	4.41482e-10	0.308194	0.318	0.264	8.41421e-06
Stard7	4.82759e-10	0.281355	0.412	0.355	9.20091e-06
Dab2	5.3874e-10	0.330953	0.502	0.443	1.02678e-05
Tgtp1	5.8292e-10	-0.709646	0.046	0.076	1.11099e-05
Abca6	5.91093e-10	0.680125	0.084	0.053	1.12656e-05
Pde7b	6.02629e-10	-0.402083	0.177	0.225	1.14855e-05
Rnf114	6.06459e-10	-0.233363	0.639	0.669	1.15585e-05
Tmem131l	6.10639e-10	0.326656	0.234	0.185	1.16382e-05
Ilrun	6.1765e-10	-0.187356	0.704	0.727	1.17718e-05
Etnk1	6.94257e-10	-0.253794	0.642	0.671	1.32318e-05
Hpse	6.96226e-10	-0.24247	0.436	0.487	1.32694e-05
Ldlr	7.31731e-10	-0.240978	0.589	0.628	1.39461e-05
Washc2	7.33871e-10	0.197301	0.63	0.578	1.39868e-05
St3gal6	8.3916e-10	0.381923	0.166	0.123	1.59936e-05
Mlkl	8.5842e-10	-0.413859	0.231	0.279	1.63606e-05
Anxa4	8.89261e-10	-0.256005	0.685	0.698	1.69484e-05
Plekho2	9.85598e-10	-0.121571	0.948	0.95	1.87845e-05
Selenom	1.04173e-09	-0.605377	0.15	0.193	1.98543e-05
Adar	1.04248e-09	-0.173613	0.712	0.736	1.98686e-05
Jmjd1c	1.06623e-09	0.186558	0.675	0.626	2.03212e-05
Herpud1	1.0663e-09	0.198722	0.474	0.416	2.03227e-05
Rrm2b	1.06631e-09	0.654019	0.084	0.054	2.03229e-05
S100a8	1.07893e-09	0.254037	0.907	0.913	2.05633e-05
Rasa4	1.0803e-09	-0.16624	0.549	0.594	2.05894e-05
Tmem154	1.11677e-09	0.334614	0.315	0.262	2.12844e-05
Grk6	1.14818e-09	0.222925	0.527	0.475	2.18831e-05
Hspa1b	1.21953e-09	0.212535	0.438	0.379	2.3243e-05
Hspa8	1.27549e-09	0.124218	0.922	0.891	2.43096e-05
Fcgr3	1.40005e-09	0.135748	0.913	0.879	2.66835e-05
Il15ra	1.41656e-09	-0.420568	0.257	0.303	2.69983e-05
Gbp8	1.44494e-09	-0.410443	0.266	0.314	2.75391e-05
Ptms	1.46955e-09	-0.187266	0.89	0.893	2.80081e-05
Gvin1	1.47854e-09	-0.309731	0.369	0.42	2.81795e-05
Adora2b	1.51991e-09	0.335478	0.271	0.219	2.89681e-05
S100a11	1.68119e-09	0.151444	0.93	0.919	3.20417e-05
Gpr141	1.76807e-09	-0.256549	0.547	0.581	3.36977e-05
Chil3	1.7975e-09	0.467407	0.827	0.812	3.42585e-05
Slc30a1	1.8363e-09	-0.266895	0.479	0.523	3.4998e-05
Rflnb	1.95683e-09	0.489606	0.168	0.127	3.72953e-05
Rin3	2.15407e-09	0.163292	0.61	0.56	4.10544e-05
Ms4a4a	2.18038e-09	0.128882	0.902	0.876	4.15559e-05
G0s2	2.2286e-09	0.447138	0.473	0.424	4.24748e-05
Mid1	2.49878e-09	0.968561	0.014	0.004	4.76242e-05
Mefv	2.5459e-09	0.195645	0.546	0.497	4.85223e-05
Sat1	2.9569e-09	-0.158063	0.967	0.969	5.63556e-05
Helz2	2.96783e-09	-0.160184	0.711	0.736	5.65639e-05
Ets2	2.98318e-09	0.131295	0.881	0.858	5.68564e-05
Elovl5	3.3551e-09	0.189989	0.398	0.34	6.39449e-05
Oas2	4.48237e-09	-0.16628	0.718	0.735	8.54295e-05
Rmdn3	4.54218e-09	-0.425629	0.248	0.294	8.65694e-05
Rdh13	4.79365e-09	0.530359	0.094	0.064	9.13622e-05
Mt2	4.92551e-09	0.711592	0.159	0.12	9.38753e-05
Wfdc21	5.13029e-09	0.377404	0.384	0.339	9.77782e-05
B4galt5	5.62474e-09	-0.163679	0.755	0.774	0.000107202
Cebpd	5.72101e-09	0.137404	0.498	0.439	0.000109037
Aida	5.91671e-09	-0.328045	0.352	0.399	0.000112767
Arid2	6.06753e-09	0.23784	0.348	0.295	0.000115641
Trp53inp1	6.22401e-09	0.260696	0.343	0.291	0.000118623
Fcgr2b	6.86684e-09	0.176062	0.853	0.816	0.000130875
Igsf6	7.1971e-09	0.127497	0.787	0.749	0.000137169
Drg2	7.31938e-09	0.301251	0.297	0.248	0.0001395
Treml4	7.84454e-09	-0.567129	0.236	0.278	0.000149509
Tapt1	7.94246e-09	0.329345	0.234	0.188	0.000151375
Gyg	8.67295e-09	-0.24283	0.578	0.616	0.000165298
Ifi205	8.77816e-09	-0.323407	0.635	0.651	0.000167303
Ccl6	9.07099e-09	0.1641	0.795	0.764	0.000172884
Ccl9	9.13759e-09	0.185867	0.731	0.693	0.000174153
Ly6i	9.27673e-09	-0.735842	0.077	0.11	0.000176805
Tmem88	1.06049e-08	0.278983	0.267	0.219	0.000202119
Eif1	1.16014e-08	0.156783	0.694	0.653	0.000221111
Dusp2	1.18342e-08	0.255118	0.57	0.522	0.000225547
Ston1	1.27949e-08	0.841365	0.044	0.024	0.000243857
Fam234b	1.32385e-08	0.272831	0.304	0.254	0.000252312
Ppt1	1.37825e-08	0.149399	0.815	0.776	0.00026268
Shoc2	1.37867e-08	-0.396856	0.231	0.274	0.000262761
Spon1	1.66451e-08	-0.161225	0.59	0.634	0.00031724
Rnf19b	1.72053e-08	-0.196213	0.809	0.813	0.000327916
Samd9l	1.76397e-08	-0.286019	0.454	0.493	0.000336195
Ly6a	1.84734e-08	-0.421567	0.33	0.376	0.000352085
Naga	1.98911e-08	-0.250138	0.613	0.643	0.000379105
Arhgap45	2.15171e-08	0.112953	0.852	0.816	0.000410095
Ifi27	2.1545e-08	0.355013	0.254	0.209	0.000410627
Pdcd4	2.30897e-08	0.271873	0.477	0.427	0.000440067
Gjb2	2.41386e-08	-0.650754	0.053	0.08	0.000460058
Wdr45b	2.47463e-08	-0.347004	0.316	0.359	0.000471639
Rara	2.60659e-08	0.122889	0.812	0.768	0.000496789
Igkv12-89	2.74096e-08	1.56929	0.013	0.003	0.0005224
Nucks1	2.81121e-08	0.272279	0.306	0.259	0.000535788
Ddx60	2.86039e-08	-0.249957	0.339	0.388	0.000545161
Tmem184b	2.90581e-08	-0.159408	0.72	0.74	0.000553819
Uba1	3.10261e-08	-0.131699	0.834	0.839	0.000591327
Olfm4	3.1186e-08	0.318803	0.09	0.061	0.000594373
Slfn2	3.36318e-08	0.115238	0.973	0.965	0.000640989
Tbc1d15	3.44336e-08	0.189834	0.499	0.446	0.000656269
Xdh	3.4645e-08	-0.132465	0.88	0.882	0.000660299
Il1f9	3.64858e-08	0.488718	0.119	0.087	0.000695382
Il27	3.66028e-08	-0.610982	0.096	0.13	0.000697612
Fndc3a	3.68738e-08	-0.205758	0.625	0.65	0.000702777
Atp10a	3.78603e-08	-0.519894	0.16	0.199	0.000721579
Mndal	3.81848e-08	-0.24027	0.592	0.619	0.000727764
Myl9	3.83359e-08	1.13043	0.02	0.008	0.000730643
Sdc4	4.11755e-08	0.334931	0.565	0.533	0.000784765
Mvb12b	4.1217e-08	0.356433	0.236	0.193	0.000785555
Atg3	4.15283e-08	0.137691	0.636	0.586	0.000791488
Sorl1	4.48611e-08	0.142809	0.696	0.648	0.000855008
Irf5	4.48989e-08	-0.11894	0.953	0.951	0.000855728
Csrp1	4.52668e-08	-0.483567	0.242	0.282	0.00086274
Arpc4	4.54445e-08	0.166638	0.56	0.509	0.000866127
Abca1	4.64109e-08	0.220478	0.348	0.294	0.000884545
Ehd4	4.6575e-08	-0.145618	0.812	0.813	0.000887673
Ksr1	4.77616e-08	0.413336	0.154	0.118	0.000910287
Tbc1d2b	5.02861e-08	0.205217	0.435	0.38	0.000958403
Ccl24	5.34766e-08	0.339339	0.348	0.306	0.00101921
Tmem67	5.38893e-08	-0.663733	0.1	0.133	0.00102708
Heatr1	5.44795e-08	0.197004	0.442	0.39	0.00103832
Rnf103	5.72186e-08	0.253786	0.388	0.338	0.00109053
Bcl9	6.09026e-08	-0.523459	0.083	0.116	0.00116074
Lbp	6.24441e-08	0.488732	0.153	0.118	0.00119012
Hspe1	6.38889e-08	0.272493	0.268	0.222	0.00121766
Ncf4	6.40925e-08	-0.10313	0.923	0.924	0.00122154
Mast3	6.50703e-08	0.16237	0.453	0.4	0.00124017
Cd37	6.77579e-08	0.150345	0.671	0.624	0.0012914
Igf1r	6.85775e-08	0.308159	0.176	0.137	0.00130702
Irak3	9.0074e-08	0.239417	0.299	0.249	0.00171672
Tns3	9.16246e-08	-0.238425	0.52	0.553	0.00174627
Notch1	9.59648e-08	0.185222	0.516	0.468	0.00182899
Dclre1b	9.65047e-08	0.299671	0.241	0.199	0.00183928
Ncoa2	9.76464e-08	0.192717	0.432	0.382	0.00186104
Leprot	9.85006e-08	-0.237967	0.514	0.548	0.00187732
Abhd12	1.04265e-07	-0.182502	0.685	0.7	0.00198718
Tmem87b	1.12531e-07	0.195262	0.387	0.334	0.00214472
Aamdc	1.12615e-07	0.4358	0.093	0.065	0.00214634
Mier1	1.14359e-07	0.128438	0.657	0.605	0.00217956
Prkx	1.16791e-07	-0.225443	0.551	0.581	0.00222592
Gbp9	1.20307e-07	-0.245063	0.384	0.424	0.00229292
Trf	1.20688e-07	0.17361	0.807	0.779	0.0023002
Gadd45a	1.24531e-07	0.425212	0.303	0.26	0.00237343
Tmem170b	1.25824e-07	0.167318	0.472	0.419	0.00239807
Irf2bp2	1.26505e-07	0.119242	0.944	0.921	0.00241106
Rnf149	1.27612e-07	0.103465	0.961	0.952	0.00243216
Tlr9	1.29946e-07	-0.317826	0.378	0.419	0.00247664
Ubp1	1.35464e-07	0.17776	0.579	0.53	0.0025818
Mphosph8	1.36217e-07	0.352815	0.177	0.139	0.00259616
Ppa1	1.36436e-07	-0.356338	0.25	0.292	0.00260033
Trib1	1.38387e-07	0.137414	0.822	0.795	0.00263752
Klf3	1.39058e-07	0.136834	0.721	0.675	0.00265031
Atp11a	1.41572e-07	0.212497	0.526	0.475	0.00269823
Il1rap	1.44726e-07	0.306458	0.264	0.222	0.00275833
Zscan25	1.47955e-07	-0.446328	0.049	0.075	0.00281987
Il12rb2	1.48228e-07	-0.631194	0.079	0.109	0.00282508
Ppp2r5a	1.48275e-07	-0.185399	0.744	0.758	0.00282597
Fndc3b	1.58826e-07	0.156566	0.518	0.459	0.00302707
Zfp263	1.62428e-07	0.220926	0.443	0.395	0.00309572
Siglece	1.62457e-07	0.261431	0.412	0.364	0.00309627
Ndufa3	1.63177e-07	-0.169197	0.724	0.739	0.00310999
Slk	1.66859e-07	0.162169	0.676	0.631	0.00318017
Atrn	1.75032e-07	0.285857	0.324	0.279	0.00333593
Slc3a2	1.75832e-07	-0.145506	0.808	0.811	0.00335118
Emp1	1.87235e-07	0.246235	0.657	0.619	0.00356851
AA467197	1.98086e-07	-0.560923	0.163	0.2	0.00377533
Cd300e	2.10818e-07	-0.649144	0.077	0.107	0.00401798
Thap2	2.11043e-07	0.356453	0.143	0.11	0.00402226
Osm	2.28516e-07	0.190232	0.792	0.765	0.00435528
Scfd2	2.46559e-07	0.3835	0.146	0.113	0.00469917
Rnpep	2.48124e-07	-0.130455	0.732	0.749	0.004729
Ascc3	2.51571e-07	-0.193421	0.574	0.613	0.00479469
Ell	2.87844e-07	0.232441	0.395	0.35	0.00548602
Pon2	2.88744e-07	0.185641	0.338	0.288	0.00550317
Syt11	2.94857e-07	0.452345	0.147	0.114	0.00561968
Hs6st1	3.01273e-07	0.244108	0.37	0.325	0.00574196
Anxa1	3.13922e-07	0.202921	0.765	0.732	0.00598304
Klf7	3.17684e-07	0.212088	0.306	0.26	0.00605474
Ifi206	3.27304e-07	-0.370383	0.16	0.198	0.00623809
Cers2	3.43599e-07	0.117241	0.596	0.541	0.00654865
Dgat2	3.50266e-07	0.204764	0.446	0.396	0.00667572
Bri3	3.60089e-07	-0.149618	0.768	0.782	0.00686294
Gzmb	3.64003e-07	-0.414429	0.157	0.196	0.00693754
Zdhhc9	3.65099e-07	0.163517	0.433	0.38	0.00695841
Gpr162	3.77077e-07	-0.624224	0.027	0.046	0.00718672
Hmox2	3.85974e-07	-0.165541	0.634	0.657	0.00735627
Efhd2	3.91848e-07	-0.115327	0.946	0.931	0.00746823
Antxr2	3.98648e-07	0.169448	0.541	0.494	0.00759783
Bola2	4.00005e-07	0.162659	0.577	0.526	0.0076237
Apobr	4.00211e-07	-0.268425	0.407	0.442	0.00762762
Olfr433	4.03837e-07	0.947247	0.025	0.012	0.00769673
Nod2	4.34534e-07	-0.237692	0.429	0.472	0.00828178
Schip1	4.38854e-07	0.802939	0.026	0.013	0.00836412
Eef1b2	4.39833e-07	0.111264	0.833	0.808	0.00838278
Tmem63a	4.43152e-07	0.168862	0.448	0.399	0.00844603
Snai1	4.44783e-07	0.340604	0.159	0.124	0.00847713
Rabac1	4.49049e-07	0.120084	0.751	0.72	0.00855842
Atxn3	4.55246e-07	0.252817	0.306	0.261	0.00867653
Dus2	4.597e-07	0.530947	0.099	0.072	0.00876142
Rcsd1	4.69426e-07	0.149726	0.621	0.581	0.00894678
Slc28a2	4.89046e-07	-0.38614	0.512	0.533	0.00932073
Cox7a2l	4.92724e-07	0.135237	0.7	0.653	0.00939082
Nol9	5.08485e-07	0.340341	0.193	0.157	0.00969122
Esyt1	5.20998e-07	-0.11117	0.867	0.864	0.00992969
Iqsec1	5.24022e-07	0.165064	0.504	0.459	0.00998734
Snx2	5.39642e-07	-0.135516	0.742	0.749	0.010285
Reep5	5.42709e-07	-0.110018	0.862	0.848	0.0103435
Mrc1	5.47079e-07	0.540356	0.286	0.249	0.0104268
Clk1	5.78027e-07	0.13456	0.748	0.704	0.0110166
Tob2	5.87582e-07	0.227528	0.486	0.437	0.0111987
Vdr	6.09037e-07	0.331372	0.19	0.154	0.0116076
Ighg3	6.66064e-07	0.560911	0.039	0.022	0.0126945
Zfp622	6.70044e-07	0.174546	0.565	0.522	0.0127704
Cxcr2	6.72258e-07	0.337669	0.243	0.205	0.0128126
Cux1	6.74446e-07	0.125194	0.795	0.76	0.0128543
Aplp2	6.74816e-07	0.146608	0.53	0.476	0.0128613
Runx1	6.80391e-07	-0.206376	0.547	0.578	0.0129676
Selenop	6.93752e-07	0.227659	0.787	0.757	0.0132222
Hbegf	6.94207e-07	0.372721	0.098	0.07	0.0132309
Wfdc17	7.49271e-07	0.107444	0.843	0.815	0.0142804
Fzd4	7.73796e-07	0.433574	0.086	0.061	0.0147478
Tmem268	7.90094e-07	0.234515	0.297	0.255	0.0150584
Triobp	7.99204e-07	-0.2661	0.396	0.431	0.015232
Cables1	8.10646e-07	0.554503	0.088	0.063	0.0154501
Eif2ak2	8.40914e-07	-0.279592	0.364	0.402	0.016027
Tmem176a	8.78844e-07	0.349583	0.231	0.194	0.0167499
Relb	8.93953e-07	-0.231861	0.425	0.463	0.0170378
Gmppb	9.39216e-07	-0.322553	0.274	0.312	0.0179005
Prxl2c	9.65057e-07	0.224383	0.304	0.259	0.018393
Ncapd3	9.73831e-07	0.384916	0.126	0.095	0.0185603
Mapk8ip3	1.02083e-06	0.229339	0.345	0.301	0.0194561
Grina	1.04361e-06	-0.108125	0.883	0.883	0.0198901
Tnrc6a	1.05392e-06	0.181863	0.376	0.332	0.0200866
Lair1	1.05649e-06	-0.203484	0.564	0.592	0.0201356
Psma5	1.06938e-06	-0.182924	0.588	0.609	0.0203813
Itpr1	1.11597e-06	-0.301328	0.328	0.366	0.0212692
Rdh11	1.13911e-06	0.318419	0.227	0.189	0.0217103
Dpep2nb	1.16068e-06	1.66855	0.013	0.004	0.0221214
Mybbp1a	1.20321e-06	0.16501	0.483	0.435	0.0229319
Hgsnat	1.22997e-06	0.199672	0.471	0.423	0.0234421
Tial1	1.24325e-06	0.136692	0.496	0.445	0.0236951
Btbd1	1.2486e-06	0.234899	0.225	0.186	0.0237971
Rtl8b	1.2762e-06	-0.796448	0.028	0.046	0.024323
Txnip	1.28177e-06	0.228796	0.821	0.809	0.0244292
Ddx5	1.30162e-06	0.134454	0.715	0.675	0.0248076
Bicd2	1.31255e-06	0.243787	0.314	0.274	0.0250159
Zc3h12a	1.31348e-06	0.12465	0.759	0.712	0.0250336
Itgax	1.32636e-06	-0.22205	0.397	0.436	0.0252791
Trim21	1.36645e-06	-0.294449	0.313	0.353	0.0260431
Casp7	1.39277e-06	-0.312328	0.307	0.344	0.0265449
Slfn9	1.40361e-06	-0.514817	0.063	0.088	0.0267514
Prr7	1.41219e-06	0.2665	0.178	0.143	0.026915
Ski	1.43412e-06	0.13463	0.744	0.689	0.0273329
Lsm2	1.4692e-06	0.210373	0.244	0.204	0.0280015
Rnf113a2	1.50044e-06	0.251051	0.286	0.245	0.0285969
Gngt2	1.50313e-06	-0.197189	0.73	0.748	0.0286482
Dip2c	1.5185e-06	0.405014	0.152	0.12	0.0289411
Pla2g15	1.58624e-06	0.207479	0.524	0.476	0.0302322
Dmac1	1.62864e-06	0.296991	0.189	0.154	0.0310402
Klf13	1.68149e-06	0.118712	0.83	0.799	0.0320475
Pgap2	1.69891e-06	-0.261057	0.305	0.343	0.0323796
Ifitm1	1.73714e-06	0.323367	0.325	0.286	0.0331081
Cd80	1.78957e-06	0.209118	0.56	0.516	0.0341074
Klhl2	1.8002e-06	0.265994	0.271	0.231	0.03431
Larp4	1.8356e-06	0.147314	0.418	0.369	0.0349848
Cox8a	1.91551e-06	0.120474	0.715	0.665	0.0365077
Itgb7	1.97294e-06	-0.14091	0.726	0.742	0.0376023
S1pr5	2.11882e-06	-0.576793	0.093	0.122	0.0403825
Pacsin2	2.13965e-06	0.148561	0.741	0.704	0.0407796
Bnip2	2.17062e-06	0.13119	0.6	0.55	0.0413699
Ston2	2.22606e-06	0.429792	0.116	0.088	0.0424264
Kcnj2	2.22825e-06	0.356525	0.123	0.094	0.0424681
Zc3hav1	2.26661e-06	-0.138597	0.768	0.779	0.0431993
Gnb1	2.28072e-06	-0.102035	0.84	0.841	0.0434683
Rdx	2.34882e-06	0.177811	0.371	0.326	0.0447661
Rapgef6	2.36866e-06	0.206152	0.372	0.328	0.0451443
Flt1	2.39297e-06	-0.329534	0.201	0.239	0.0456075
Card9	2.42627e-06	0.119368	0.607	0.557	0.0462423
Rab44	2.44315e-06	0.299438	0.192	0.157	0.0465639
Net1	2.49661e-06	0.283282	0.537	0.499	0.0475828
Il5ra	2.53492e-06	1.17231	0.011	0.003	0.048313
Rbl2	2.63595e-06	0.202942	0.313	0.273	0.0502385
Timeless	2.66234e-06	-0.333756	0.144	0.177	0.0507415
Trim30d	2.68943e-06	-0.237072	0.388	0.426	0.0512578
Snx30	2.778e-06	0.142767	0.36	0.314	0.0529459
Syngr1	2.83548e-06	-0.441939	0.114	0.144	0.0540414
Rnase2a	3.00714e-06	0.797841	0.049	0.031	0.0573131
Aif1	3.0223e-06	-0.144873	0.756	0.766	0.057602
Gpr146	3.06106e-06	0.200219	0.369	0.326	0.0583407
Rrs1	3.22383e-06	0.339223	0.191	0.157	0.0614429
Sos2	3.24214e-06	0.182252	0.314	0.271	0.061792
Cul3	3.26403e-06	0.151303	0.691	0.661	0.0622092
Vwa5a	3.42015e-06	-0.194768	0.604	0.616	0.0651847
Gch1	3.42925e-06	-0.181084	0.695	0.707	0.0653582
Tmem229b	3.44434e-06	-0.316685	0.333	0.365	0.0656457
Fkbp5	3.47563e-06	0.237603	0.668	0.642	0.066242
Egr2	3.48851e-06	0.3005	0.244	0.207	0.0664876
Gtpbp2	3.57166e-06	-0.239935	0.508	0.534	0.0680722
Csf3	3.67457e-06	1.25982	0.014	0.006	0.0700336
Atp6v0b	3.78279e-06	0.117597	0.767	0.73	0.0720963
2024-03-03	3.81775e-06	0.51063	0.079	0.057	0.0727624
Hlx	3.89933e-06	0.125559	0.49	0.438	0.0743173
Ddx47	3.93488e-06	0.153461	0.403	0.359	0.0749948
Ctsk	4.06807e-06	-0.356109	0.196	0.23	0.0775334
Akna	4.14354e-06	0.11863	0.591	0.546	0.0789717
Tmbim6	4.15666e-06	-0.105635	0.86	0.854	0.0792218
Sh3glb1	4.16898e-06	-0.107599	0.876	0.875	0.0794566
Tex14	4.23524e-06	-0.794695	0.024	0.041	0.0807195
Anxa3	4.35249e-06	0.176571	0.386	0.342	0.0829541
Rab14	4.41967e-06	0.114888	0.735	0.695	0.0842344
Chsy1	4.4279e-06	0.114554	0.47	0.42	0.0843913
Prnp	4.4542e-06	0.261551	0.182	0.148	0.0848926
Eif2ak3	4.54864e-06	0.234195	0.24	0.201	0.0866925
Fyn	4.60097e-06	-0.246554	0.405	0.437	0.0876899
Slc39a7	4.63444e-06	0.148406	0.493	0.447	0.0883279
Rab11fip5	4.66132e-06	0.232688	0.337	0.296	0.0888401
Spata13	4.72311e-06	0.188738	0.53	0.488	0.0900177
Ppp1r18	4.85856e-06	-0.115252	0.785	0.797	0.0925994
Ncdn	4.89409e-06	0.195028	0.313	0.272	0.0932765
Gpd1l	4.90418e-06	0.227587	0.21	0.173	0.0934689
Dpep3	5.04213e-06	0.598971	0.077	0.055	0.0960979
Itprip	5.08115e-06	0.141436	0.504	0.454	0.0968417
Fbxw17	5.18463e-06	-0.285897	0.232	0.269	0.0988139
Nudt3	5.22119e-06	0.130455	0.559	0.511	0.0995106
Itprid2	5.46886e-06	-0.12802	0.776	0.782	0.104231
Ube2q2	5.48507e-06	0.233738	0.367	0.329	0.10454
Tnfsf14	5.51335e-06	0.163371	0.361	0.322	0.105079
Fam120a	5.57011e-06	0.162743	0.386	0.341	0.106161
Ptk2b	5.57913e-06	-0.126475	0.88	0.875	0.106333
Apoe	5.6076e-06	0.141341	0.93	0.922	0.106875
Pnp	5.65777e-06	-0.176363	0.455	0.491	0.107831
Itch	5.66444e-06	0.16428	0.498	0.456	0.107959
Klhl24	5.74014e-06	0.228152	0.381	0.341	0.109401
Eif4ebp1	5.85195e-06	0.138287	0.606	0.562	0.111532
Znrf1	5.85836e-06	0.147546	0.477	0.433	0.111654
Slfn8	5.88751e-06	-0.194678	0.583	0.604	0.11221
Rarg	5.99903e-06	0.200698	0.344	0.302	0.114335
Nr1h4	6.10069e-06	0.679694	0.034	0.02	0.116273
Cpd	6.1077e-06	0.192096	0.428	0.383	0.116407
Zfp592	6.1174e-06	0.123556	0.409	0.36	0.116592
Wdfy3	6.2107e-06	0.128283	0.589	0.544	0.11837
Lrp5	6.5093e-06	0.169599	0.47	0.423	0.124061
Dhrs7	6.53224e-06	0.223404	0.33	0.29	0.124498
Ezr	6.57143e-06	0.132899	0.794	0.769	0.125245
Dusp7	6.74629e-06	0.187889	0.26	0.223	0.128578
Pfdn2	6.88772e-06	0.176891	0.363	0.322	0.131273
Bud31	7.18214e-06	0.177389	0.515	0.471	0.136884
Tbl1xr1	7.32575e-06	0.106	0.609	0.562	0.139621
Acot11	7.35689e-06	0.302187	0.139	0.111	0.140215
Dda1	7.41215e-06	-0.256842	0.453	0.48	0.141268
Mis18a	7.46306e-06	0.243454	0.312	0.272	0.142239
Crtc3	7.79453e-06	0.161262	0.447	0.402	0.148556
Etv6	7.88443e-06	-0.16678	0.588	0.606	0.150269
Slc35a3	7.98876e-06	0.21266	0.307	0.268	0.152258
Foxn3	8.02855e-06	0.191925	0.464	0.422	0.153016
Gtdc1	8.04812e-06	0.336734	0.191	0.159	0.153389
Tcp11l2	8.08509e-06	0.177674	0.486	0.448	0.154094
Vrk1	8.10157e-06	0.161775	0.391	0.35	0.154408
Rrp9	8.11419e-06	0.306303	0.166	0.135	0.154648
Rnf220	8.22087e-06	0.124896	0.591	0.543	0.156682
Aig1	8.29626e-06	-0.363577	0.188	0.223	0.158118
Clk2	8.38009e-06	0.150816	0.374	0.332	0.159716
Slc7a8	8.43475e-06	-0.25444	0.5	0.518	0.160758
P2ry2	8.45114e-06	0.267885	0.27	0.233	0.16107
Prr3	8.60275e-06	0.288698	0.124	0.096	0.16396
Gng12	8.62557e-06	-0.221711	0.354	0.388	0.164395
Gdi2	8.65889e-06	0.124923	0.698	0.655	0.16503
Il12a	8.76636e-06	0.35635	0.046	0.029	0.167078
Smarcc1	8.9165e-06	0.216793	0.269	0.231	0.16994
Cfp	9.21558e-06	0.122606	0.702	0.662	0.17564
Cherp	9.30245e-06	0.163969	0.399	0.356	0.177295
Dip2b	9.3028e-06	0.238089	0.35	0.311	0.177302
Wbp1l	9.54172e-06	0.122985	0.569	0.526	0.181856
Mospd3	9.55694e-06	0.135058	0.371	0.327	0.182146
Ubxn7	9.64138e-06	0.22162	0.325	0.286	0.183755
Mtfr1	9.64698e-06	0.25985	0.231	0.194	0.183862
Sectm1a	9.95382e-06	-0.715553	0.026	0.042	0.18971
Rbm39	1.028e-05	0.122349	0.638	0.596	0.195926
Grasp	1.02919e-05	-0.415472	0.131	0.162	0.196154
Cebpz	1.03453e-05	0.219548	0.292	0.254	0.197171
Il18	1.04716e-05	-0.196597	0.367	0.406	0.199579
Zc3h12d	1.05605e-05	0.202984	0.335	0.296	0.201273
Leng8	1.07255e-05	0.100037	0.684	0.639	0.204417
Stx16	1.08511e-05	-0.186998	0.462	0.495	0.206811
Ppp1r21	1.11382e-05	0.208539	0.358	0.318	0.212282
Dnajb9	1.11525e-05	0.152374	0.335	0.293	0.212555
Grn	1.13234e-05	-0.100537	0.976	0.98	0.215812
Usp22	1.15789e-05	0.142277	0.451	0.408	0.220682
Wars	1.16205e-05	-0.276363	0.381	0.413	0.221474
Stra6l	1.179e-05	-0.423163	0.107	0.134	0.224705
Abca9	1.19847e-05	0.155079	0.201	0.166	0.228417
Fam168b	1.21684e-05	0.102175	0.599	0.549	0.231917
Anpep	1.25698e-05	-0.331125	0.199	0.233	0.239568
Wdr41	1.30552e-05	0.146815	0.409	0.362	0.248819
Med29	1.30616e-05	0.208857	0.315	0.276	0.248941
Asxl1	1.31171e-05	0.141682	0.369	0.325	0.249999
B4galnt1	1.34649e-05	0.101496	0.683	0.641	0.256628
Nol11	1.38146e-05	0.197453	0.209	0.174	0.263292
Slc35a5	1.38919e-05	0.150111	0.387	0.342	0.264766
Rnf115	1.38955e-05	-0.186094	0.539	0.556	0.264834
Arsg	1.40656e-05	0.397507	0.09	0.067	0.268076
Thbs1	1.41228e-05	0.278154	0.713	0.7	0.269166
Senp6	1.43947e-05	0.189141	0.357	0.317	0.274349
Kctd13	1.44451e-05	0.188492	0.271	0.234	0.275309
Myo1c	1.4773e-05	-0.123433	0.795	0.798	0.281559
Enkur	1.49207e-05	1.1951	0.024	0.013	0.284373
Inpp5a	1.52269e-05	0.216329	0.261	0.223	0.29021
Chd6	1.5373e-05	0.25254	0.191	0.158	0.292994
Plcg1	1.54509e-05	0.427916	0.133	0.106	0.294479
Gtf2a2	1.55419e-05	0.204346	0.308	0.27	0.296213
Trmt2a	1.57036e-05	0.28829	0.251	0.217	0.299294
Cbr3	1.57221e-05	0.268332	0.141	0.112	0.299648
Safb	1.59001e-05	0.164193	0.418	0.376	0.30304
Elac1	1.59018e-05	0.329499	0.168	0.138	0.303073
Cluh	1.61737e-05	0.169165	0.325	0.286	0.308255
Atp13a3	1.62534e-05	0.132686	0.569	0.529	0.309774
Map4k5	1.66054e-05	0.410545	0.161	0.132	0.316482
Nono	1.70647e-05	-0.143111	0.661	0.678	0.325236
Slc6a6	1.72921e-05	0.106487	0.756	0.705	0.329571
Cask	1.77383e-05	0.197395	0.269	0.231	0.338073
Ctdsp2	1.80311e-05	0.100431	0.714	0.678	0.343655
Tctex1d4	1.81389e-05	1.32402	0.011	0.004	0.34571
Braf	1.87707e-05	0.181853	0.272	0.235	0.35775
Frmd4a	1.91407e-05	-0.167806	0.503	0.53	0.364802
Apol8	1.92514e-05	0.351333	0.064	0.045	0.366912
Manbal	1.93277e-05	0.209055	0.236	0.2	0.368366
Insl6	2.00054e-05	-0.441278	0.055	0.076	0.381283
Scml4	2.04013e-05	0.435098	0.053	0.036	0.388828
Bcl7c	2.0569e-05	0.167851	0.306	0.268	0.392025
Dut	2.08582e-05	0.414188	0.081	0.06	0.397536
Ncbp1	2.10878e-05	0.292721	0.225	0.192	0.401912
Errfi1	2.14683e-05	0.176692	0.373	0.331	0.409165
Sdc1	2.18101e-05	-0.279578	0.117	0.146	0.415679
Noc4l	2.20449e-05	-0.261569	0.36	0.394	0.420154
Rpf1	2.22523e-05	0.141123	0.437	0.395	0.424107
Dusp4	2.23247e-05	-0.253752	0.266	0.299	0.425486
Ccno	2.23277e-05	0.434486	0.048	0.032	0.425544
Cnot6l	2.24324e-05	0.139408	0.515	0.474	0.42754
Astl	2.24612e-05	0.922161	0.022	0.012	0.428088
Tmem222	2.25548e-05	0.181058	0.288	0.251	0.429872
Naa30	2.25681e-05	0.10689	0.307	0.266	0.430125
Peli2	2.25716e-05	0.236292	0.161	0.131	0.430192
Clcf1	2.26253e-05	0.269277	0.295	0.258	0.431217
Areg	2.27687e-05	0.569019	0.094	0.072	0.433949
Gps2	2.29465e-05	0.150039	0.416	0.373	0.437337
Prpf4b	2.33096e-05	0.124475	0.461	0.419	0.444257
Lpcat1	2.35892e-05	0.164182	0.223	0.189	0.449587
Spats2l	2.40363e-05	-0.440868	0.082	0.106	0.458107
BC028528	2.41528e-05	-0.188446	0.433	0.463	0.460328
Ss18l2	2.42926e-05	0.316829	0.119	0.094	0.462992
Dusp3	2.45026e-05	0.108957	0.778	0.739	0.466994
Deptor	2.46072e-05	0.329229	0.15	0.123	0.468988
Smim20	2.51216e-05	0.20319	0.32	0.282	0.478793
Ube2d3	2.52738e-05	0.154893	0.518	0.477	0.481694
Slc7a11	2.55525e-05	0.19478	0.284	0.247	0.487005
Ccdc47	2.57935e-05	0.19342	0.247	0.211	0.491599
Irs2	2.66443e-05	0.17553	0.53	0.487	0.507814
Adam19	2.66791e-05	0.222855	0.223	0.19	0.508478
Anxa5	2.71284e-05	-0.117018	0.885	0.888	0.51704
Fosl1	2.73505e-05	0.24662	0.153	0.125	0.521274
Gpr55	2.77613e-05	0.427227	0.07	0.051	0.529103
Nup155	2.77666e-05	0.231456	0.209	0.176	0.529204
Polr2j	2.83939e-05	0.186445	0.269	0.232	0.541159
Ado	2.88098e-05	0.344418	0.178	0.148	0.549085
Uspl1	2.91589e-05	0.21438	0.184	0.152	0.555739
Creb3	2.95763e-05	-0.159607	0.454	0.488	0.563694
Rab15	2.98646e-05	0.816499	0.026	0.014	0.56919
Ier3ip1	3.01545e-05	0.129233	0.449	0.409	0.574716
Il1rn	3.03939e-05	-0.257873	0.603	0.624	0.579278
Zfp871	3.04107e-05	0.18974	0.31	0.274	0.579597
Dhfr	3.08168e-05	-0.549643	0.132	0.16	0.587338
Rbm33	3.10045e-05	0.128993	0.568	0.526	0.590915
Slc49a4	3.13475e-05	0.146388	0.454	0.413	0.597451
Fam169b	3.15638e-05	0.425336	0.098	0.076	0.601575
Pax5	3.16269e-05	0.46576	0.114	0.09	0.602778
Csnk2a2	3.17042e-05	0.141748	0.335	0.297	0.60425
Phf11c	3.20641e-05	-0.393729	0.152	0.181	0.611111
Tmem65	3.21141e-05	0.175867	0.479	0.444	0.612063
Col4a2	3.21339e-05	-0.706776	0.027	0.042	0.612441
Tas2r126	3.26282e-05	0.646546	0.023	0.012	0.62186
Mfsd6	3.30601e-05	0.17314	0.265	0.227	0.630093
Gpnmb	3.35171e-05	-0.871801	0.144	0.17	0.638803
Eepd1	3.35234e-05	0.181382	0.379	0.341	0.638922
Flt4	3.36433e-05	-0.788387	0.022	0.036	0.641209
Foxp1	3.36999e-05	0.141978	0.514	0.475	0.642287
Tent5a	3.38357e-05	-0.233232	0.493	0.511	0.644875
Sypl	3.38768e-05	0.127108	0.649	0.601	0.645658
Serpinb9b	3.40376e-05	-0.551359	0.04	0.057	0.648723
Utp20	3.47032e-05	0.162088	0.154	0.125	0.661407
Mboat7	3.48706e-05	0.134231	0.6	0.564	0.664599
Camk2d	3.53352e-05	-0.143776	0.731	0.74	0.673454
Prps1	3.57594e-05	0.258702	0.192	0.162	0.681539
Mtmr10	3.68096e-05	0.305595	0.153	0.125	0.701555
Il10	3.71319e-05	0.623678	0.089	0.068	0.707696
Lipg	3.77606e-05	-0.432094	0.155	0.183	0.71968
Abcb1a	3.78635e-05	-0.518075	0.065	0.087	0.72164
Gbgt1	3.80566e-05	-1.08493	0.021	0.034	0.725321
Xab2	3.83574e-05	0.230453	0.294	0.259	0.731053
Erf	3.84139e-05	0.242498	0.322	0.285	0.732131
Aasdhppt	3.87835e-05	0.255404	0.147	0.12	0.739176
Nom1	3.94991e-05	0.237848	0.253	0.221	0.752813
Abcc3	3.97952e-05	0.127243	0.436	0.391	0.758456
Cyp51	4.04092e-05	-0.334562	0.167	0.198	0.770159
Gdf3	4.05216e-05	-1.01754	0.013	0.025	0.772301
Utp25	4.0854e-05	0.349194	0.119	0.094	0.778637
Arf4	4.16793e-05	-0.147639	0.645	0.666	0.794366
Xpo7	4.17906e-05	0.253397	0.245	0.212	0.796487
Id3	4.18077e-05	0.30451	0.369	0.336	0.796812
Hsp90ab1	4.19982e-05	0.135501	0.715	0.687	0.800443
Plekhf2	4.21914e-05	-0.188569	0.523	0.544	0.804126
Kif13a	4.23514e-05	0.275422	0.179	0.149	0.807176
Usp48	4.2371e-05	0.142504	0.373	0.333	0.807548
Fbxo33	4.35424e-05	0.193452	0.234	0.201	0.829875
Calr	4.38439e-05	-0.16459	0.611	0.623	0.835621
Fabp4	4.39381e-05	-0.506641	0.034	0.05	0.837416
Eif2s1	4.44386e-05	0.169616	0.395	0.355	0.846956
Phf3	4.4461e-05	0.223942	0.261	0.226	0.847381
Dmxl1	4.47723e-05	0.208219	0.344	0.309	0.853316
Cers6	4.49505e-05	-0.131774	0.74	0.751	0.856711
Cd82	4.53396e-05	-0.196203	0.533	0.562	0.864127
Dnajc16	4.56939e-05	0.264528	0.208	0.178	0.87088
Ckap4	4.58802e-05	0.106142	0.455	0.412	0.874431
Elp1	4.64952e-05	0.255388	0.188	0.158	0.886153
Atg101	4.67309e-05	0.135359	0.444	0.403	0.890644
Baz2b	4.85932e-05	0.171757	0.299	0.262	0.926138
Sgsh	4.87039e-05	0.161003	0.311	0.273	0.928248
Rras	4.87489e-05	-0.268645	0.369	0.4	0.929105
Zswim4	4.99164e-05	0.143837	0.55	0.512	0.951356
Tnfsf9	5.02011e-05	0.555778	0.105	0.083	0.956782
Spn	5.07753e-05	-0.397581	0.467	0.492	0.967726
Slfn1	5.08405e-05	-0.16833	0.657	0.668	0.968968
Slc12a2	5.24342e-05	-0.505375	0.053	0.073	0.999344
Taf1d	5.41758e-05	0.126271	0.397	0.356	1
mt-Atp6	5.44437e-05	0.307013	0.233	0.201	1
Spop	5.47679e-05	-0.113754	0.787	0.782	1
Adss	5.50968e-05	0.128507	0.478	0.438	1
Maz	5.54708e-05	0.158772	0.5	0.462	1
Ext1	5.56403e-05	0.123814	0.436	0.395	1
Scd2	5.56701e-05	0.168834	0.138	0.112	1
Slc39a2	5.5937e-05	-0.739652	0.045	0.063	1
Zmynd11	5.60471e-05	0.11255	0.541	0.504	1
Rmnd5a	5.68327e-05	0.210872	0.314	0.278	1
Arl13b	5.71653e-05	0.171585	0.224	0.192	1
Mtr	5.75654e-05	0.202357	0.309	0.273	1
Fdx2	5.77201e-05	0.174148	0.312	0.274	1
Mib1	5.78352e-05	0.150401	0.481	0.443	1
S1pr2	5.86417e-05	-0.302571	0.243	0.274	1
Tardbp	5.86906e-05	0.123152	0.556	0.513	1
Rin2	6.00085e-05	-0.194311	0.438	0.462	1
Opa1	6.07708e-05	0.194899	0.292	0.256	1
Chmp4b	6.11403e-05	-0.135106	0.74	0.728	1
Map4k4	6.14289e-05	0.122735	0.572	0.523	1
Foxo4	6.15286e-05	0.18397	0.208	0.176	1
Adamdec1	6.22568e-05	-0.703037	0.031	0.047	1
Thada	6.24527e-05	0.23551	0.172	0.143	1
Sgf29	6.32109e-05	0.277445	0.166	0.138	1
Ckb	6.32819e-05	-0.300012	0.217	0.247	1
Soat2	6.36015e-05	0.253259	0.251	0.217	1
Cnnm3	6.38909e-05	0.239466	0.149	0.121	1
Akap7	6.45098e-05	0.296027	0.155	0.128	1
Usp1	6.46557e-05	0.148107	0.245	0.211	1
Morf4l2	6.70875e-05	0.155042	0.342	0.304	1
Cdc40	6.73837e-05	0.175294	0.304	0.266	1
Sav1	6.82173e-05	0.106958	0.505	0.465	1
Galc	6.88733e-05	0.331844	0.156	0.13	1
Ubr2	7.12627e-05	0.109139	0.519	0.475	1
Cyth2	7.12738e-05	0.125911	0.598	0.554	1
Crtam	7.1367e-05	0.432502	0.031	0.019	1
Phf12	7.28479e-05	0.167668	0.414	0.382	1
Stimate	7.36902e-05	0.190576	0.167	0.138	1
Bank1	7.37356e-05	0.496225	0.09	0.069	1
Pttg1	7.53539e-05	-0.356017	0.166	0.195	1
Ocstamp	7.59824e-05	-0.35519	0.195	0.225	1
Arrdc4	7.60914e-05	0.122225	0.578	0.541	1
Pik3cg	7.61991e-05	0.125833	0.411	0.366	1
Pim3	7.75192e-05	0.136477	0.568	0.529	1
Prpf19	7.78439e-05	0.169868	0.387	0.352	1
Tkt	7.81463e-05	-0.150101	0.705	0.717	1
Hes1	8.01299e-05	-0.293526	0.196	0.228	1
Rasgrp4	8.06566e-05	0.11487	0.459	0.418	1
Cnp	8.1009e-05	-0.210869	0.316	0.346	1
Xxylt1	8.15477e-05	0.335517	0.161	0.135	1
Cirbp	8.17775e-05	0.128111	0.636	0.602	1
Mtmr3	8.20458e-05	0.146385	0.47	0.43	1
Stx4a	8.25331e-05	-0.111918	0.652	0.667	1
Dctn1	8.34308e-05	0.123732	0.594	0.555	1
Pnn	8.37457e-05	0.161272	0.388	0.348	1
Zfp706	8.38266e-05	0.136708	0.186	0.155	1
Rnf41	8.41389e-05	0.120313	0.334	0.295	1
Ipmk	8.45159e-05	0.184883	0.331	0.293	1
Mmp25	8.47453e-05	-0.468805	0.143	0.169	1
Ctps	8.71644e-05	0.325118	0.103	0.081	1
Srpk3	8.76207e-05	0.58904	0.028	0.017	1
Sesn2	8.77102e-05	0.202354	0.254	0.221	1
Rpp38	8.80701e-05	0.623737	0.043	0.029	1
Scnm1	8.8078e-05	0.32732	0.205	0.176	1
Sft2d2	8.85204e-05	0.145817	0.385	0.346	1
S1pr3	8.97581e-05	0.582033	0.036	0.023	1
Tmx4	9.06306e-05	0.227126	0.339	0.303	1
Ube4b	9.09037e-05	0.211614	0.276	0.243	1
Brd3	9.20536e-05	0.329541	0.165	0.138	1
Epha2	9.4109e-05	0.361932	0.143	0.118	1
Dnajb4	9.45187e-05	0.215288	0.242	0.21	1
Irf2	9.52116e-05	-0.123314	0.682	0.692	1
Ctcf	9.56195e-05	0.136285	0.39	0.353	1
Vgll4	9.58417e-05	0.151095	0.383	0.345	1
Ccng2	9.62359e-05	0.18342	0.33	0.294	1
Pno1	9.68348e-05	0.15541	0.308	0.274	1
Ric8a	9.69294e-05	0.130377	0.5	0.46	1
Haus2	9.69654e-05	0.127038	0.563	0.532	1
Tmem176b	9.76401e-05	0.269309	0.311	0.279	1
Ltbp1	9.76788e-05	-0.965494	0.012	0.022	1
Rgs1	9.84949e-05	0.194204	0.655	0.63	1
Plekhg3	9.96248e-05	0.163862	0.338	0.3	1
Hspa4	9.99801e-05	0.180717	0.32	0.285	1
Tcf25	0.000101171	-0.100263	0.852	0.852	1
Cul1	0.000101324	0.123089	0.596	0.558	1
Il15	0.000101475	-0.366667	0.097	0.121	1
Ankrd33b	0.000103191	0.336116	0.117	0.093	1
Dck	0.000104667	-0.141145	0.47	0.498	1
Dmxl2	0.000106567	0.172605	0.366	0.332	1
Igf2bp2	0.000106604	-0.299211	0.055	0.074	1
Icosl	0.000107927	0.105716	0.291	0.256	1
Smim4	0.000108403	0.168397	0.345	0.31	1
Tmem199	0.000108602	0.310454	0.171	0.144	1
Tmed2	0.000109738	0.110954	0.586	0.538	1
Ripor2	0.000110062	0.107189	0.458	0.419	1
Usb1	0.000110177	-0.21175	0.47	0.488	1
Psmd6	0.000110288	0.151093	0.394	0.355	1
Fam8a1	0.000111179	0.221658	0.174	0.145	1
Tbc1d14	0.000111565	0.114565	0.694	0.662	1
Slc20a1	0.000112646	0.142586	0.412	0.375	1
Zc3h6	0.00011378	0.255074	0.125	0.101	1
Dock9	0.000114453	0.450052	0.038	0.025	1
Mxd4	0.000114975	0.139021	0.36	0.325	1
Foxo1	0.000115266	0.227623	0.287	0.255	1
Tent4a	0.000116873	-0.186456	0.463	0.489	1
Fchsd2	0.000116959	0.252836	0.185	0.156	1
Nfia	0.000117207	0.285978	0.103	0.081	1
Sipa1l2	0.000121166	0.202313	0.328	0.293	1
Rnf4	0.000123169	-0.124889	0.715	0.715	1
Srebf2	0.000123191	-0.225341	0.538	0.556	1
Lat2	0.000124717	-0.184208	0.511	0.534	1
Aak1	0.000125798	0.14462	0.235	0.202	1
Crybg3	0.000129387	0.25124	0.159	0.133	1
Sass6	0.00013103	-0.297207	0.19	0.219	1
Ednrb	0.000131095	0.303239	0.06	0.044	1
Fbxl5	0.000131896	0.105782	0.723	0.694	1
Zfp800	0.00013348	-0.28255	0.335	0.359	1
Mmp14	0.000134194	-0.280931	0.441	0.455	1
Asprv1	0.00013505	0.380943	0.178	0.152	1
Eef1g	0.00013566	0.129106	0.448	0.411	1
Ndufa12	0.000136568	0.13292	0.374	0.335	1
Btla	0.000137818	0.397475	0.092	0.072	1
Gpsm2	0.000138325	-0.25837	0.096	0.12	1
Rnd3	0.000138695	0.227676	0.258	0.225	1
Prpf38a	0.000139089	-0.239463	0.495	0.509	1
Ggt5	0.000141742	0.31033	0.136	0.111	1
Vps37b	0.000142259	-0.135835	0.697	0.712	1
Rpp21	0.000142312	0.106891	0.433	0.395	1
Lrrc8c	0.00014371	-0.187342	0.397	0.427	1
Nos1ap	0.000143812	0.386704	0.066	0.048	1
Dgcr2	0.000145029	0.158563	0.365	0.33	1
Emb	0.000145595	0.125329	0.82	0.799	1
Slmap	0.000148819	0.155212	0.349	0.313	1
Prkar2a	0.000150828	0.148085	0.222	0.19	1
Myo1g	0.00015322	-0.169766	0.767	0.775	1
Tm9sf1	0.000153683	0.198536	0.361	0.328	1
Crtc2	0.000155642	0.169352	0.307	0.273	1
Ubr4	0.000156642	-0.169467	0.606	0.609	1
Ddit4	0.000156705	0.153833	0.482	0.446	1
Mlf2	0.000157926	-0.103481	0.774	0.779	1
Eif4a2	0.000158884	0.104418	0.769	0.742	1
Cstdc6	0.000161523	0.385437	0.044	0.03	1
Bloc1s1	0.000161611	0.193349	0.258	0.226	1
Zfp326	0.000163917	0.17005	0.288	0.256	1
Dbp	0.000163979	0.496849	0.041	0.027	1
Ap3m2	0.000164231	0.171962	0.173	0.146	1
Ralgds	0.000164352	-0.239139	0.332	0.36	1
Ahctf1	0.000166002	0.190951	0.24	0.209	1
Cxcl16	0.000166172	-0.186523	0.519	0.543	1
Tlr4	0.000169261	0.117388	0.512	0.471	1
Cwf19l1	0.000169687	0.25337	0.09	0.07	1
Cr2	0.000170003	1.06202	0.017	0.009	1
Fam193b	0.000170899	0.131696	0.345	0.31	1
Lhfpl2	0.000171198	-0.332915	0.25	0.279	1
Aldh1b1	0.000172562	-0.322179	0.241	0.269	1
Gdap2	0.000172615	0.184477	0.308	0.273	1
Etv3	0.000175937	-0.21182	0.439	0.46	1
Traf5	0.000177807	0.241333	0.173	0.145	1
Spryd3	0.000180544	0.125544	0.522	0.487	1
Nuak2	0.000181833	-0.148195	0.697	0.706	1
Prr5l	0.000182225	-0.236039	0.243	0.273	1
Vcan	0.000182603	0.179997	0.487	0.455	1
Ahr	0.000183238	0.130095	0.295	0.259	1
Synrg	0.000183314	0.13934	0.328	0.293	1
Cd79b	0.000183374	0.407533	0.133	0.111	1
Zbtb16	0.00018875	0.256573	0.175	0.148	1
Myl12a	0.000189609	-0.111178	0.75	0.758	1
Coq10b	0.00019039	0.120478	0.475	0.44	1
B3gat3	0.000190528	-0.328528	0.198	0.226	1
Ppp1r37	0.000190667	0.219633	0.237	0.208	1
Inca1	0.000190821	1.47237	0.013	0.006	1
Pld3	0.000191	-0.201045	0.444	0.465	1
Baiap2l1	0.000195774	0.539267	0.037	0.024	1
Rhcg	0.000197844	-0.474077	0.043	0.06	1
Nop56	0.000198478	0.146021	0.399	0.363	1
Zfhx3	0.000199264	0.166068	0.283	0.249	1
Tbrg4	0.000199319	0.168004	0.35	0.318	1
Atic	0.000200883	0.15121	0.311	0.276	1
Orc5	0.000201102	0.275321	0.103	0.082	1
Nfe2l2	0.000201146	-0.14395	0.769	0.763	1
Dcaf1	0.000201825	0.201632	0.097	0.076	1
Snx13	0.000202761	0.146526	0.355	0.319	1
Fbxo22	0.000204968	0.174624	0.262	0.231	1
Utp18	0.000206292	0.24759	0.237	0.209	1
Usp3	0.00020737	0.116933	0.435	0.395	1
Slc25a22	0.00020825	-0.194125	0.368	0.398	1
Slc40a1	0.000208259	0.363568	0.096	0.075	1
Timm9	0.000208882	0.272377	0.094	0.074	1
Chpt1	0.000208985	-0.2236	0.353	0.381	1
Zfp598	0.000217104	0.117882	0.412	0.373	1
Tnfaip8	0.000217731	0.165386	0.391	0.353	1
Ddx46	0.000217865	0.138657	0.513	0.477	1
Pygm	0.000220632	0.654104	0.042	0.029	1
Tm4sf5	0.000221508	-0.726049	0.014	0.024	1
Usp6nl	0.000221863	0.280227	0.206	0.179	1
Hps6	0.000222675	-0.387206	0.08	0.101	1
Tdp2	0.000224102	0.304252	0.151	0.126	1
Trim33	0.000224798	0.273508	0.189	0.162	1
Maml3	0.000227609	0.370714	0.138	0.115	1
Ppp4r3a	0.000227801	0.128757	0.39	0.353	1
Pcyt1a	0.000227902	-0.164984	0.467	0.491	1
Map3k9	0.000229974	0.238854	0.158	0.132	1
Eif4ebp3	0.000230214	0.184803	0.279	0.246	1
2024-09-09	0.000230607	-0.137238	0.811	0.81	1
Pdcd7	0.000232191	0.210011	0.228	0.199	1
Alox5	0.00023273	0.106289	0.128	0.104	1
Slc35e4	0.000235076	0.182915	0.221	0.191	1
Dtx4	0.000235409	0.247715	0.254	0.225	1
Rnf13	0.000237708	0.133786	0.388	0.351	1
Zc3h14	0.000238008	0.125245	0.292	0.258	1
Ankle2	0.00024042	-0.169377	0.492	0.511	1
Ipo4	0.000245048	0.199571	0.187	0.16	1
Ercc6l2	0.000246273	0.348385	0.077	0.059	1
Tomm34	0.000254478	0.13108	0.369	0.334	1
Zfp507	0.000255271	0.271468	0.035	0.023	1
Nomo1	0.000256507	0.239353	0.203	0.176	1
Ric8b	0.000260347	0.172634	0.225	0.194	1
Adamtsl4	0.000260907	0.226032	0.414	0.387	1
Ddx21	0.000261481	0.10794	0.715	0.684	1
Fam126b	0.000261673	0.285304	0.079	0.061	1
Sftpb	0.000262241	-0.728845	0.018	0.029	1
Cd19	0.000264959	0.227849	0.087	0.068	1
Fhl2	0.000267856	-0.640967	0.021	0.033	1
Mmp9	0.000269781	0.182352	0.204	0.176	1
Magohb	0.00027005	0.2003	0.207	0.178	1
C2cd2l	0.000271516	0.21093	0.276	0.245	1
Sinhcaf	0.000273366	0.319706	0.086	0.067	1
Asap1	0.000273661	0.151766	0.415	0.377	1
Gab1	0.000275997	0.179778	0.363	0.331	1
Tex264	0.000276641	0.150746	0.411	0.377	1
Mdk	0.000276875	0.710243	0.031	0.02	1
Galnt6	0.000277645	0.120748	0.337	0.3	1
Aox3	0.000279502	0.539222	0.032	0.021	1
Tmem189	0.00027986	0.111766	0.8	0.776	1
Exosc10	0.000280879	0.158679	0.319	0.286	1
Fkbp1a	0.000281256	0.128106	0.368	0.334	1
Capn7	0.000282563	0.150781	0.215	0.186	1
Tsr1	0.000282891	0.219518	0.278	0.248	1
Scpep1	0.000283781	-0.123413	0.615	0.63	1
Eps8	0.000284107	0.13583	0.652	0.624	1
Ccdc88b	0.000284847	-0.169527	0.66	0.675	1
Maff	0.000286461	0.147269	0.489	0.459	1
Sacm1l	0.000286825	0.121771	0.313	0.281	1
Mturn	0.000288118	0.760991	0.022	0.013	1
Fam53a	0.000290991	0.125684	0.206	0.177	1
Ldb1	0.000291211	0.10478	0.54	0.504	1
Bmp2k	0.000291944	0.107787	0.553	0.514	1
Nim1k	0.000293284	0.556209	0.037	0.025	1
Arel1	0.000297106	-0.228775	0.361	0.385	1
Fip1l1	0.000299039	0.124726	0.376	0.34	1
Dram1	0.000302894	-0.247346	0.356	0.38	1
Eno3	0.000303784	-0.512673	0.171	0.195	1
Mzb1	0.000303966	0.171719	0.1	0.08	1
Ufd1	0.000305198	0.125903	0.441	0.404	1
Gtpbp10	0.000315618	0.238476	0.139	0.116	1
Hnrnpr	0.000315794	0.151988	0.284	0.252	1
Acy3	0.000319469	-1.03808	0.007	0.014	1
Fam53b	0.000321452	0.134683	0.397	0.362	1
Srp72	0.000323557	-0.202966	0.534	0.544	1
Entr1	0.000323777	0.148585	0.36	0.324	1
Mpp1	0.000324842	-0.129467	0.673	0.674	1
Nt5c2	0.000326479	0.169045	0.397	0.366	1
Selenon	0.000326895	0.119698	0.391	0.355	1
Gpatch4	0.000328374	0.261421	0.158	0.134	1
Tor1a	0.000338039	0.101728	0.625	0.59	1
Map2k1	0.00033931	-0.170693	0.614	0.619	1
Mrtfa	0.000340641	0.119875	0.483	0.447	1
Dhx8	0.000345139	0.125424	0.502	0.467	1
Ccnd1	0.000345273	-0.281723	0.14	0.164	1
Kidins220	0.000350802	0.148773	0.343	0.308	1
Sycp2	0.000351235	0.402825	0.044	0.031	1
Ap4e1	0.00035174	0.233985	0.139	0.116	1
Cpsf3	0.000351759	0.10684	0.333	0.299	1
Kif2a	0.000355452	0.194493	0.163	0.138	1
Comt	0.000355885	0.135965	0.371	0.336	1
Faah	0.000356105	0.198327	0.069	0.052	1
Zyg11b	0.000358247	0.226706	0.166	0.141	1
Plekhg2	0.000358838	0.168721	0.302	0.271	1
Ulk1	0.000360186	0.119826	0.296	0.264	1
Rwdd1	0.000361738	0.175303	0.243	0.214	1
Slc36a4	0.000366736	0.189254	0.199	0.171	1
Stfa2	0.000368881	0.375295	0.065	0.048	1
Zcchc2	0.000371077	-0.148596	0.566	0.582	1
Mrgpra2a	0.000371407	0.416151	0.031	0.02	1
Insig1	0.000371532	-0.190783	0.529	0.549	1
Pecam1	0.000373071	0.213562	0.249	0.219	1
Uqcc2	0.000373722	0.103424	0.44	0.402	1
Relt	0.000373751	0.146644	0.463	0.427	1
Cdk8	0.000374588	0.133442	0.238	0.208	1
Dars	0.000376914	0.145487	0.363	0.329	1
Zfp740	0.000377736	0.16129	0.313	0.282	1
Zfp280c	0.000378167	0.29009	0.111	0.09	1
Slc39a10	0.000378186	0.170017	0.148	0.124	1
Cox4i1	0.000378214	0.104285	0.688	0.653	1
Tvp23b	0.000378669	0.221785	0.18	0.154	1
Bend4	0.00037898	0.247921	0.115	0.093	1
Shpk	0.00037904	0.560555	0.031	0.02	1
Stard9	0.000380199	0.176876	0.172	0.145	1
Fiz1	0.000380409	0.135346	0.231	0.201	1
Spen	0.000383987	0.146855	0.425	0.392	1
Arhgap35	0.000384483	0.401458	0.099	0.08	1
Sdhd	0.000385381	0.10289	0.65	0.616	1
Trak2	0.000386154	0.140207	0.407	0.376	1
Mmp8	0.000392047	0.123222	0.429	0.395	1
Dctn2	0.000393691	0.101353	0.638	0.599	1
Tmem106b	0.000395359	0.181444	0.28	0.25	1
Mthfr	0.000395577	-0.230124	0.342	0.368	1
Tfdp1	0.000395708	0.12794	0.373	0.337	1
Akap8l	0.000396884	0.140001	0.231	0.203	1
Tbc1d17	0.000399406	0.183752	0.217	0.189	1
Lrrc58	0.000399938	0.202555	0.237	0.21	1
Csnk1e	0.000401947	0.125393	0.514	0.478	1
Slc8a1	0.000404898	-0.147496	0.64	0.652	1
Mfsd10	0.000405892	0.143684	0.316	0.285	1
Abce1	0.00040646	0.132729	0.19	0.162	1
Tubb6	0.000407172	0.113359	0.711	0.681	1
Armc10	0.000408731	0.201632	0.136	0.113	1
Atrx	0.000409592	0.151352	0.436	0.403	1
Bptf	0.000410491	0.11256	0.46	0.425	1
Nsun2	0.000410618	0.13085	0.375	0.34	1
Mindy1	0.000416589	0.157715	0.383	0.353	1
Sac3d1	0.000423708	0.175106	0.15	0.125	1
Mta1	0.000423818	0.106914	0.344	0.31	1
Mterf3	0.000424037	0.164626	0.236	0.207	1
Poll	0.00042531	0.399393	0.071	0.054	1
Rad18	0.000428208	0.392117	0.106	0.086	1
Zfp69	0.000429521	-0.485167	0.059	0.077	1
Ythdc1	0.000432597	0.156541	0.354	0.32	1
Abcg1	0.00043432	0.186861	0.376	0.347	1
R3hdm1	0.000434413	0.200127	0.212	0.183	1
Cnpy3	0.000437319	-0.20112	0.543	0.562	1
Snap23	0.000438529	0.164716	0.345	0.312	1
Krr1	0.000440447	0.159716	0.239	0.21	1
Adpgk	0.000448462	0.137173	0.296	0.265	1
Itm2c	0.000450805	-0.101081	0.77	0.773	1
Cdk2	0.000457398	0.190823	0.21	0.182	1
Acss2	0.000457788	-0.436654	0.1	0.12	1
Zfp748	0.000460588	0.359881	0.054	0.04	1
Olfm1	0.00046173	0.162325	0.431	0.4	1
Stk11ip	0.000462966	0.123877	0.3	0.267	1
Mapk8	0.00046441	0.193116	0.19	0.164	1
Gba2	0.000464878	0.174629	0.185	0.159	1
Cactin	0.000466185	0.222551	0.236	0.208	1
Cbx7	0.000468772	0.235033	0.13	0.107	1
Plekhb2	0.000469598	-0.146102	0.518	0.539	1
Polr1c	0.000475488	0.194679	0.335	0.303	1
Cisd1	0.000476049	0.159446	0.214	0.185	1
Egln3	0.000477823	0.570164	0.054	0.04	1
Fbxo31	0.000483543	0.196524	0.18	0.154	1
Cd36	0.000484926	-0.392056	0.266	0.292	1
Zc3hc1	0.000488203	0.207659	0.187	0.161	1
Nkapd1	0.000489101	0.183775	0.237	0.208	1
Usp10	0.000490452	0.38535	0.118	0.097	1
Acox3	0.000490921	0.167131	0.429	0.395	1
Eef1aknmt	0.000491522	0.228947	0.107	0.087	1
Acvr2b	0.000493348	0.582378	0.026	0.016	1
Shq1	0.00049433	0.15468	0.114	0.093	1
Asb13	0.000497868	-0.378188	0.152	0.175	1
Fig4	0.000500597	0.150645	0.196	0.169	1
Hdac4	0.000501373	0.13739	0.35	0.319	1
Uxs1	0.00050153	0.109033	0.303	0.27	1
Mzt1	0.000503335	0.214527	0.24	0.212	1
Ddit3	0.000506521	-0.157695	0.482	0.501	1
Prdx1	0.000508441	-0.140961	0.648	0.656	1
Hk1	0.000509306	-0.180102	0.497	0.516	1
Acadl	0.00051063	-0.176401	0.526	0.538	1
Hnrnpa0	0.000511086	0.112194	0.391	0.359	1
Cacfd1	0.000518354	0.143552	0.18	0.153	1
Ccr5	0.000520146	-0.109343	0.748	0.753	1
Por	0.000534627	0.104947	0.626	0.59	1
Ly86	0.000535235	-0.11438	0.622	0.643	1
Mtdh	0.000536059	-0.162872	0.502	0.517	1
Mkln1	0.000537301	0.160391	0.467	0.434	1
Gla	0.000537303	-0.180664	0.584	0.585	1
Gclc	0.000537579	0.20249	0.238	0.21	1
Arhgef18	0.000539962	0.102207	0.434	0.4	1
Pcmtd1	0.000540975	0.132635	0.164	0.138	1
Fam122a	0.000543806	0.101562	0.255	0.226	1
Sct	0.000546952	-1.03344	0.006	0.013	1
Pias2	0.000548272	0.179547	0.271	0.242	1
Hsd17b4	0.000550114	0.124653	0.273	0.241	1
Polb	0.000550975	-0.239323	0.354	0.379	1
Xylt2	0.000555545	0.226435	0.219	0.194	1
Nudt4	0.000556661	0.123812	0.394	0.362	1
Dhcr24	0.000558976	-0.22405	0.072	0.091	1
Ibtk	0.000559827	0.104294	0.344	0.31	1
Flnb	0.000563551	-0.549442	0.077	0.095	1
Celsr3	0.000570331	0.238654	0.108	0.088	1
Ube2k	0.000570803	0.138145	0.454	0.423	1
P2rx7	0.000571206	0.20947	0.307	0.276	1
Orm1	0.000578094	0.599025	0.031	0.021	1
Memo1	0.000587665	0.167309	0.243	0.215	1
Ttc37	0.000588672	0.142079	0.24	0.211	1
Znrf3	0.000591944	0.224184	0.144	0.121	1
Tnfrsf12a	0.00059211	-0.26512	0.296	0.321	1
Noc2l	0.000598999	0.121814	0.465	0.431	1
Prkrip1	0.000602313	0.203381	0.216	0.19	1
Sipa1l1	0.000602814	0.217832	0.27	0.242	1
Utp6	0.000606824	0.130096	0.351	0.319	1
Pi4k2a	0.000607665	-0.190078	0.522	0.538	1
Tnrc6c	0.000607799	0.114833	0.442	0.405	1
Cyfip2	0.000608521	-0.243752	0.434	0.456	1
Ei24	0.000609841	0.162057	0.257	0.228	1
Nt5dc2	0.00061219	0.227328	0.25	0.223	1
Exosc3	0.000612216	0.218461	0.268	0.241	1
Hs3st1	0.000616247	0.620681	0.042	0.03	1
Rasa1	0.000616348	0.171489	0.294	0.263	1
Ptcd3	0.000617144	0.219879	0.181	0.156	1
Snapc4	0.000617495	0.202599	0.175	0.151	1
Sell	0.000618645	-0.170804	0.806	0.806	1
Slc41a1	0.000631853	0.212951	0.198	0.172	1
Parp11	0.000643151	-0.256411	0.108	0.13	1
Supt5	0.000643514	0.397905	0.131	0.11	1
Slc25a20	0.000643845	-0.173258	0.511	0.536	1
Cbx3	0.000648953	0.139323	0.17	0.144	1
Fdft1	0.000654183	-0.346052	0.176	0.2	1
Tet3	0.000655142	0.101117	0.46	0.419	1
Coa5	0.000656253	-0.124428	0.627	0.638	1
Ppard	0.000656567	0.117776	0.372	0.336	1
Tank	0.000658652	-0.172919	0.559	0.569	1
Nck2	0.000660052	-0.579558	0.039	0.054	1
Nt5m	0.000667177	0.239829	0.147	0.123	1
Fhl3	0.000668637	0.222812	0.234	0.207	1
Hnrnpll	0.00067078	0.13061	0.461	0.425	1
Psma3	0.000672112	0.109272	0.394	0.36	1
Dph3	0.000672703	0.179939	0.321	0.291	1
Rhno1	0.000673508	0.141807	0.143	0.12	1
Sorbs1	0.000674227	0.255362	0.062	0.047	1
Ints6l	0.000674464	0.121272	0.204	0.176	1
Dus3l	0.000675123	0.13902	0.367	0.334	1
Golm1	0.000682561	0.193904	0.293	0.264	1
Top2b	0.000682737	0.109145	0.416	0.381	1
Dkc1	0.000686001	0.207787	0.164	0.141	1
Abi3	0.000687364	-0.142772	0.669	0.683	1
Mak	0.000690318	0.886211	0.016	0.009	1
Slc37a3	0.000690736	0.186216	0.172	0.147	1
Rassf4	0.000691434	0.113453	0.626	0.596	1
Casp1	0.000693401	-0.207669	0.458	0.479	1
Tgm3	0.000693811	-0.765551	0.007	0.013	1
Ndufaf4	0.00070116	0.122289	0.12	0.099	1
Khdc4	0.000709087	-0.18826	0.395	0.421	1
Wdr7	0.000709303	0.124388	0.289	0.258	1
Atp6v1a	0.000716357	-0.129082	0.765	0.756	1
Ifng	0.00071912	-0.773008	0.062	0.079	1
Fam71a	0.000722929	0.440069	0.035	0.024	1
Pmepa1	0.000730157	-0.309541	0.218	0.242	1
Il21r	0.000730629	-0.204711	0.341	0.368	1
Slc25a30	0.000737678	0.101567	0.398	0.361	1
2024-03-02	0.000738268	0.120397	0.361	0.328	1
mt-Cytb	0.000748106	0.296434	0.138	0.116	1
Bmi1	0.000753786	0.111189	0.316	0.284	1
Icam4	0.000753934	0.734093	0.021	0.012	1
Ptpro	0.000754562	-0.173343	0.478	0.5	1
Aatf	0.000756316	0.229742	0.216	0.19	1
Zfp1	0.000756761	0.339656	0.109	0.089	1
Rheb	0.000758503	-0.128629	0.64	0.644	1
Ctnnbip1	0.000761618	0.105101	0.333	0.303	1
Steap4	0.000764276	0.210017	0.114	0.093	1
Ppil4	0.000765014	0.160619	0.34	0.308	1
Zgpat	0.000768578	0.119114	0.302	0.27	1
Arap2	0.00077621	0.16286	0.127	0.105	1
Zfp523	0.000777179	0.282864	0.101	0.082	1
Ssh1	0.000783329	0.108084	0.433	0.399	1
Snx20	0.000783429	-0.102389	0.797	0.803	1
Fbxl20	0.000786099	0.221114	0.204	0.179	1
Borcs5	0.000787443	0.244568	0.169	0.144	1
Ppfia1	0.000789138	0.110537	0.431	0.397	1
Zfp777	0.000790831	0.127941	0.164	0.141	1
Fcrla	0.000792154	0.210173	0.077	0.06	1
Orai1	0.000792257	0.122634	0.598	0.569	1
Hectd4	0.000793488	0.169888	0.152	0.128	1
Ccl2	0.00079463	0.186344	0.645	0.626	1
Myc	0.000797309	0.128127	0.328	0.299	1
Cdv3	0.000799538	0.133078	0.365	0.332	1
Gsap	0.000806168	-0.145259	0.543	0.563	1
Tsc22d2	0.000811697	0.130079	0.369	0.335	1
Vps54	0.000824026	-0.170838	0.471	0.492	1
Pde7a	0.0008254	0.24585	0.169	0.146	1
Bfsp1	0.000828543	0.660384	0.023	0.014	1
Plekha3	0.000828721	0.141825	0.358	0.326	1
Ptpdc1	0.000830741	0.358553	0.055	0.041	1
Mertk	0.000831772	0.257834	0.339	0.315	1
Togaram1	0.000836019	0.19492	0.237	0.211	1
Cog5	0.000836891	0.142857	0.304	0.273	1
Setx	0.000837785	0.124114	0.23	0.201	1
Gdpd3	0.000840512	0.220641	0.087	0.069	1
Pfkfb2	0.000843132	0.14846	0.109	0.089	1
Tcf7l2	0.000845307	-0.261419	0.252	0.277	1
Gclm	0.000846057	0.112198	0.217	0.19	1
Tent4b	0.000854842	0.283093	0.131	0.109	1
Fblim1	0.000855151	-0.572534	0.017	0.026	1
Nup188	0.000858642	0.216121	0.21	0.185	1
Lpar1	0.000859759	-0.252157	0.128	0.151	1
Txlng	0.000874676	0.170879	0.167	0.143	1
Eif2b3	0.00088042	0.317812	0.126	0.106	1
Iqsec2	0.000888482	-0.276703	0.197	0.222	1
Paics	0.000889173	0.280811	0.16	0.138	1
Grpel2	0.000896635	0.384922	0.064	0.049	1
Setdb1	0.000911397	0.208203	0.216	0.191	1
Zfp646	0.000920041	0.201966	0.171	0.147	1
Mxd1	0.000920045	-0.122038	0.838	0.837	1
Cpsf1	0.000926251	0.13201	0.336	0.306	1
Dhx9	0.000929341	0.139706	0.663	0.637	1
Mpzl3	0.000932509	0.27184	0.091	0.073	1
Wdr33	0.000937738	0.118988	0.473	0.441	1
Ftsj3	0.000939464	0.227245	0.17	0.147	1
Agap1	0.000946176	0.220931	0.144	0.122	1
Mitd1	0.000948433	-0.251454	0.239	0.265	1
Gpx3	0.000955418	-0.228266	0.159	0.183	1
Ell2	0.00095635	0.101538	0.558	0.522	1
Nt5c3b	0.000958578	0.16132	0.106	0.087	1
Adamts2	0.000962479	1.04143	0.014	0.008	1
Krtcap2	0.000964986	0.174266	0.333	0.305	1
Cacnb3	0.000969386	-0.739411	0.014	0.023	1
Eif4e3	0.00097136	-0.20999	0.459	0.474	1
Gpx2	0.000977003	1.17197	0.014	0.007	1
Zzz3	0.000979304	0.184478	0.309	0.28	1
Limd2	0.000992436	-0.143125	0.673	0.68	1
Ccdc117	0.000996126	0.13104	0.249	0.22	1
Zfp560	0.000998624	0.355669	0.073	0.057	1
Dipk1a	0.00100162	0.192543	0.211	0.185	1
Socs4	0.0010083	0.166504	0.262	0.234	1
Zfp607a	0.00100937	0.445222	0.05	0.037	1
Kat14	0.00101225	0.162944	0.259	0.231	1
Ythdf2	0.00101465	0.440579	0.07	0.055	1
Ptov1	0.00101803	0.176904	0.289	0.261	1
Rnf43	0.00101803	0.536924	0.021	0.013	1
Rpusd2	0.00102151	0.343728	0.092	0.074	1
Crcp	0.00102643	0.139162	0.288	0.257	1
Slc9a7	0.00102887	0.3229	0.11	0.091	1
Gatd3a	0.00103201	0.108858	0.147	0.124	1
Tnks1bp1	0.00103751	-0.364301	0.126	0.147	1
Zfand4	0.00105034	0.215619	0.089	0.071	1
Ube2a	0.00105079	0.10894	0.598	0.56	1
Tmem39a	0.00105155	0.203604	0.165	0.142	1
Itga4	0.00105197	-0.181187	0.542	0.553	1
Ppp1r14b	0.00105216	0.136435	0.32	0.291	1
Slc7a2	0.00105263	-0.285563	0.173	0.197	1
Ncoa6	0.0010531	0.168409	0.306	0.279	1
Mreg	0.00106242	-0.53548	0.04	0.054	1
Ndufb4	0.00106631	0.173227	0.178	0.154	1
Glrx5	0.00107197	0.101776	0.262	0.232	1
Dync1i2	0.00107687	-0.166378	0.61	0.609	1
Kifc3	0.00109976	0.223507	0.294	0.267	1
Rfx1	0.00110405	0.132555	0.345	0.314	1
Atp11c	0.00110602	0.146331	0.26	0.231	1
Lcorl	0.00110886	0.225605	0.235	0.21	1
Rint1	0.00110979	0.330032	0.114	0.095	1
Ccar1	0.00111355	0.118052	0.441	0.411	1
Cd300c2	0.0011234	-0.139111	0.605	0.609	1
Mlycd	0.00112739	0.145307	0.177	0.153	1
Fzr1	0.00113771	0.149419	0.325	0.296	1
Asb8	0.00113875	0.137504	0.333	0.302	1
Lrrcc1	0.00114105	0.149943	0.102	0.083	1
Rbl1	0.00114632	-0.243377	0.146	0.169	1
Mgat5	0.00115585	0.150869	0.428	0.391	1
Nipsnap2	0.00115726	0.125778	0.33	0.298	1
Rapgef2	0.00115838	-0.22117	0.43	0.446	1
Slc25a40	0.00116157	0.394448	0.055	0.042	1
Josd1	0.00116947	0.172514	0.227	0.199	1
Tmem203	0.00117987	0.156164	0.221	0.194	1
Ctdspl2	0.00118293	0.113965	0.267	0.239	1
Mtus2	0.00118606	0.502834	0.032	0.022	1
Hnrnpc	0.00118778	0.116887	0.29	0.26	1
Osbpl2	0.0011917	0.223393	0.211	0.186	1
Med7	0.00119291	0.111087	0.359	0.326	1
Nectin1	0.00120544	-0.403639	0.143	0.165	1
Glipr1	0.00121185	0.13029	0.367	0.334	1
Ctps2	0.00121527	0.165935	0.209	0.183	1
Cpt1b	0.00122727	1.04524	0.023	0.015	1
Smn1	0.00123151	0.324843	0.133	0.113	1
Scimp	0.00123752	-0.194298	0.393	0.414	1
Ethe1	0.00124718	-0.17287	0.452	0.47	1
Zfp563	0.00124897	1.1551	0.016	0.009	1
Actn1	0.00125142	0.154734	0.225	0.199	1
Hras	0.00125575	0.144122	0.29	0.261	1
mt-Co3	0.001257	0.450073	0.165	0.142	1
Pgam1	0.00125926	-0.1541	0.703	0.7	1
Rhobtb1	0.00126085	0.484036	0.03	0.02	1
Etfbkmt	0.00127385	0.324003	0.087	0.07	1
Gadd45gip1	0.00127885	0.196748	0.22	0.195	1
Uqcc3	0.00128763	0.112492	0.329	0.298	1
Phf21a	0.00129091	0.119252	0.345	0.312	1
H2-Eb1	0.00130181	-0.206735	0.408	0.438	1
Ivns1abp	0.00130899	0.10812	0.488	0.456	1
Creg1	0.00130918	-0.123034	0.703	0.709	1
Rnf219	0.00131239	0.273428	0.049	0.036	1
Poc5	0.00131343	0.14168	0.122	0.102	1
Sp4	0.00131911	0.121441	0.162	0.139	1
Rnf31	0.00132369	-0.206236	0.295	0.322	1
Vsig10l	0.0013237	0.242472	0.082	0.065	1
Polr3e	0.00134	0.206944	0.168	0.145	1
Jchain	0.0013415	0.624916	0.11	0.091	1
Mthfd1	0.00134344	0.295809	0.121	0.102	1
Adam22	0.00134988	1.16662	0.013	0.007	1
Nbdy	0.00135417	0.263603	0.094	0.076	1
Mov10	0.00135436	-0.243789	0.289	0.313	1
Smim15	0.00135832	0.108984	0.328	0.296	1
Rc3h2	0.00135958	0.115709	0.259	0.231	1
Mms19	0.00136449	0.200372	0.19	0.167	1
Jmy	0.00136884	0.157095	0.38	0.349	1
Ldlrap1	0.00137909	-0.14191	0.444	0.466	1
Brox	0.00138046	0.106129	0.347	0.314	1
Cebpe	0.0013806	-0.362682	0.106	0.125	1
Whrn	0.00138729	0.166872	0.051	0.038	1
Dpysl2	0.00139462	-0.165033	0.446	0.465	1
Atl2	0.00139787	0.196539	0.279	0.25	1
Nfkb1	0.00139958	-0.142132	0.782	0.778	1
Prr12	0.00140477	0.120605	0.339	0.309	1
Trim56	0.00140566	-0.205961	0.412	0.431	1
Ddx56	0.00140657	0.175341	0.312	0.284	1
Gtpbp4	0.0014215	0.110927	0.446	0.412	1
Erc1	0.00143606	0.299543	0.166	0.145	1
Iglc2	0.00144545	-0.159151	0.066	0.051	1
Kdm5a	0.00144675	0.124729	0.397	0.365	1
Lsmem1	0.00144793	0.636115	0.019	0.012	1
Slc25a36	0.00144804	0.124691	0.306	0.276	1
Igfbp6	0.00146128	0.116658	0.237	0.209	1
Exog	0.00146651	0.368869	0.059	0.045	1
Zfp831	0.00146731	0.267009	0.062	0.048	1
Tbc1d13	0.00146945	-0.225644	0.311	0.333	1
Tax1bp1	0.00147053	-0.113348	0.791	0.79	1
Igkc	0.0014716	0.564401	0.551	0.523	1
Pwwp3a	0.00147791	0.191912	0.155	0.133	1
Pds5a	0.00148086	0.106857	0.403	0.372	1
Commd3	0.00148276	0.179529	0.338	0.312	1
Naip2	0.00150222	-0.113666	0.627	0.639	1
Prdx3	0.00150579	0.121573	0.368	0.333	1
Cd200r4	0.00151056	-0.370018	0.117	0.138	1
Mfsd7a	0.0015118	0.178672	0.205	0.18	1
Atf7	0.00152028	0.125434	0.357	0.328	1
Galnt11	0.00152238	0.116087	0.282	0.253	1
Fpgs	0.00152495	0.378882	0.091	0.074	1
Kif9	0.0015254	-0.438844	0.042	0.056	1
Phc3	0.00153319	0.146739	0.324	0.296	1
Misp	0.00153928	-0.836817	0.011	0.019	1
Pde8a	0.00154953	0.196356	0.238	0.212	1
Kat6b	0.00154985	0.141769	0.199	0.174	1
Slc25a19	0.00156224	0.101279	0.23	0.204	1
Strip2	0.00156721	0.634634	0.036	0.025	1
Cmtr1	0.00157676	-0.133809	0.579	0.594	1
Qtrt1	0.00158039	0.198784	0.144	0.123	1
Dhx35	0.00158669	0.252962	0.157	0.136	1
Fam160a2	0.00159395	0.137055	0.161	0.138	1
Ube2e3	0.00159847	0.166481	0.343	0.317	1
Gpc1	0.0015994	-0.281434	0.187	0.21	1
Odr4	0.00161045	0.180976	0.198	0.174	1
Zfp157	0.00161244	0.275408	0.042	0.031	1
Blvra	0.00161622	-0.134895	0.524	0.535	1
Lasp1	0.00162054	-0.140566	0.615	0.624	1
Ube3c	0.00162887	0.222588	0.278	0.252	1
AI413582	0.00163035	0.177985	0.285	0.257	1
Plppr3	0.00163459	0.371818	0.069	0.054	1
Il16	0.00163703	0.159003	0.339	0.311	1
Polr3h	0.00163942	0.340325	0.071	0.056	1
Kansl2	0.00164276	0.161892	0.281	0.254	1
Smyd3	0.00164822	0.216637	0.186	0.163	1
Ogdh	0.00165271	-0.119751	0.653	0.665	1
Insr	0.00166799	0.109515	0.234	0.207	1
Batf	0.00167337	0.133289	0.35	0.321	1
Itsn2	0.00167492	0.108037	0.542	0.507	1
Kcnk6	0.00168351	0.149385	0.237	0.21	1
Clns1a	0.00169603	0.124493	0.198	0.173	1
Lif	0.00169872	0.253883	0.089	0.072	1
BC029722	0.00169888	0.154377	0.215	0.189	1
Spry1	0.0017016	0.456867	0.036	0.025	1
Csf3r	0.00171554	0.114992	0.811	0.801	1
Gmcl1	0.00172265	0.175483	0.114	0.095	1
Tmf1	0.00172349	0.107117	0.486	0.455	1
Paip2b	0.00173106	0.282584	0.098	0.08	1
Appbp2	0.00174436	0.115588	0.367	0.334	1
Rraga	0.00175483	0.109772	0.416	0.383	1
Nlrp12	0.00176146	0.211943	0.092	0.074	1
Lsm7	0.00178107	0.154752	0.409	0.38	1
Nipbl	0.00178835	0.115694	0.429	0.399	1
Bzw2	0.0017926	0.222866	0.218	0.194	1
Larp1	0.00179328	-0.119739	0.661	0.661	1
Cpne4	0.00179343	1.03813	0.01	0.005	1
Hgs	0.00179479	0.126716	0.453	0.425	1
Rims3	0.00182314	-0.454878	0.104	0.123	1
Ppic	0.00182603	0.762396	0.01	0.005	1
Ruvbl2	0.00183047	0.13687	0.258	0.231	1
Itk	0.00184395	0.257951	0.224	0.202	1
Naa25	0.00184552	-0.167197	0.333	0.358	1
Sumo2	0.00185961	0.140756	0.258	0.232	1
Hspa4l	0.00186117	0.16766	0.225	0.199	1
Atraid	0.00188572	0.127981	0.348	0.318	1
Ube2o	0.00190659	0.135184	0.151	0.128	1
Actr6	0.0019164	0.278746	0.076	0.061	1
Pdpn	0.00192031	-0.308083	0.159	0.181	1
Thap12	0.00193478	0.151634	0.212	0.187	1
Klhdc2	0.00194119	0.182817	0.262	0.237	1
Ttf1	0.00194514	0.210666	0.156	0.134	1
Tmem273	0.00194585	0.199056	0.051	0.038	1
Ccpg1	0.00194714	0.102675	0.492	0.461	1
Sar1b	0.00195787	0.100352	0.449	0.416	1
Exoc5	0.00195977	0.101981	0.541	0.518	1
Casp3	0.00196157	-0.235983	0.386	0.402	1
Arhgef4	0.00196216	0.34924	0.042	0.031	1
Mis12	0.00196545	0.210024	0.102	0.084	1
Aim2	0.00196811	-0.217674	0.367	0.388	1
Eng	0.00198164	-0.300265	0.155	0.177	1
Orai2	0.0019886	0.104617	0.328	0.297	1
Rp2	0.0019911	-0.166155	0.5	0.516	1
Clcn3	0.00200617	0.245311	0.161	0.14	1
Pptc7	0.00201231	0.153814	0.21	0.186	1
Ola1	0.00201338	0.119376	0.411	0.38	1
Ggct	0.00201675	-0.316578	0.153	0.173	1
Ppargc1b	0.00202384	0.282825	0.075	0.06	1
Gtf3c5	0.00203554	0.170317	0.202	0.179	1
Urb1	0.0020399	0.24111	0.143	0.123	1
Cbx4	0.00204829	-0.237803	0.452	0.47	1
Armcx6	0.00204878	-0.484513	0.01	0.018	1
Galm	0.00205069	0.39317	0.09	0.074	1
Hexdc	0.00205514	0.139544	0.076	0.061	1
Il6st	0.00206015	0.142221	0.452	0.424	1
Uevld	0.00206432	0.394168	0.047	0.035	1
mt-Co1	0.00207193	0.330446	0.234	0.209	1
Mindy3	0.00207401	0.113324	0.481	0.451	1
Gopc	0.00207566	0.124782	0.208	0.184	1
Adssl1	0.00209591	-0.113525	0.659	0.669	1
Gprasp1	0.00210482	0.266419	0.083	0.068	1
Smad5	0.00210844	0.115704	0.204	0.179	1
Mbd6	0.00211077	0.210432	0.227	0.202	1
Phf14	0.00214568	0.105791	0.379	0.35	1
Ap1b1	0.00215131	0.128669	0.451	0.421	1
Ankrd16	0.00215584	0.120835	0.215	0.189	1
Slc16a14	0.00215962	0.410446	0.018	0.011	1
Ecpas	0.00216025	0.116174	0.425	0.393	1
R3hcc1l	0.00216646	0.136701	0.228	0.204	1
Pex13	0.00217021	0.179535	0.271	0.245	1
Pycr2	0.0021975	0.130303	0.25	0.222	1
Pcm1	0.00220064	0.1414	0.275	0.248	1
Dtx2	0.00221555	0.218309	0.258	0.233	1
Tcf7	0.00222067	0.190303	0.115	0.096	1
Slc30a4	0.00222494	0.602123	0.03	0.021	1
Ldlrad4	0.00225144	0.303532	0.072	0.057	1
Mbtps1	0.0022534	0.168079	0.283	0.257	1
Cfap43	0.00227045	-0.761258	0.014	0.022	1
Zfp398	0.00228096	0.220107	0.099	0.082	1
Psma2	0.00228337	-0.117518	0.544	0.56	1
Naa40	0.00229089	0.161225	0.23	0.206	1
Adgrb1	0.00229297	-0.460741	0.053	0.067	1
B3gnt5	0.0023052	0.185863	0.275	0.248	1
Stx11	0.00230743	-0.149119	0.553	0.569	1
Morc2a	0.00231029	0.126432	0.3	0.272	1
Irf3	0.00231184	0.121047	0.292	0.263	1
Wdr77	0.00232628	0.182049	0.219	0.195	1
Cpq	0.00232774	-0.300188	0.086	0.104	1
Trub1	0.00233183	0.23624	0.073	0.058	1
Txlnb	0.0023354	0.760313	0.022	0.014	1
Smpd1	0.0023406	0.107144	0.226	0.2	1
Rorc	0.00234769	-1.19863	0.01	0.017	1
Eif2b2	0.00234992	0.156015	0.335	0.306	1
Exosc7	0.00235338	0.114096	0.204	0.18	1
Tmem185b	0.00235523	0.112493	0.402	0.372	1
Nfyb	0.00236267	0.11885	0.302	0.274	1
Fam98b	0.00236336	0.118381	0.266	0.238	1
Cnot10	0.00236431	0.169014	0.245	0.219	1
Cpt1a	0.00237941	-0.116624	0.589	0.6	1
Camk2n2	0.00238512	-0.997368	0.009	0.016	1
Timm8b	0.00239527	0.147448	0.418	0.387	1
Mios	0.0023955	0.291122	0.145	0.126	1
Dtx1	0.00239831	0.28277	0.066	0.052	1
Pik3ca	0.00243146	0.16203	0.267	0.24	1
Cstdc4	0.00243813	0.224076	0.152	0.132	1
Hsd17b12	0.00245171	0.123138	0.389	0.358	1
Tbc1d8b	0.00245314	0.343447	0.084	0.068	1
Polr2b	0.00246357	0.108866	0.285	0.258	1
Med24	0.00246954	0.181168	0.248	0.223	1
Crem	0.00248001	-0.196507	0.448	0.47	1
Taf9b	0.00249526	0.293108	0.057	0.044	1
Impdh2	0.00250099	0.101119	0.418	0.39	1
Sumf1	0.00251736	-0.169924	0.506	0.519	1
Rrm1	0.00252755	0.186716	0.154	0.133	1
Clcn5	0.00254256	0.135847	0.213	0.188	1
Siglech	0.0025433	-0.415787	0.016	0.024	1
P2ry1	0.00254695	0.222511	0.071	0.056	1
Tcta	0.00255829	0.169958	0.123	0.104	1
Pcgf5	0.00257608	-0.19434	0.432	0.449	1
Npm3	0.00260844	0.13873	0.312	0.284	1
Spout1	0.00262135	0.128036	0.188	0.166	1
Rufy1	0.00262376	-0.222261	0.338	0.358	1
Nop14	0.00263019	0.130066	0.185	0.163	1
Mtln	0.00263046	0.183465	0.272	0.247	1
Sbk1	0.00263239	0.188043	0.262	0.237	1
Prrg2	0.0026328	0.214501	0.121	0.102	1
Pign	0.00263856	0.171744	0.237	0.214	1
Cnppd1	0.00265367	-0.104877	0.7	0.705	1
Dusp23	0.00267406	0.548627	0.019	0.011	1
Polk	0.00269969	0.388658	0.096	0.08	1
Slc2a6	0.00271242	0.132738	0.38	0.352	1
Abcd2	0.00271248	0.111196	0.146	0.124	1
Ube2j2	0.00274457	0.124035	0.536	0.511	1
Kdm1b	0.0027493	0.30627	0.127	0.109	1
Ap4s1	0.00276167	0.115091	0.25	0.224	1
Rif1	0.00276489	0.156247	0.171	0.149	1
Ccdc86	0.00277231	0.105852	0.626	0.596	1
Glis3	0.00278252	0.432669	0.077	0.062	1
Ralbp1	0.00278576	0.138831	0.427	0.395	1
Dnajc1	0.00278812	0.153491	0.197	0.175	1
Fem1a	0.00280477	0.147809	0.156	0.134	1
Pltp	0.00280838	0.13164	0.531	0.5	1
Fxr2	0.00281476	0.123929	0.331	0.304	1
Ift57	0.00281704	0.207141	0.199	0.176	1
Hnrnpdl	0.00281746	0.120335	0.325	0.298	1
Nkg7	0.0028248	-0.155974	0.194	0.219	1
Cmah	0.00282743	0.197715	0.095	0.078	1
Stx17	0.00284461	0.199833	0.236	0.212	1
Abcg3	0.0028486	0.373608	0.055	0.042	1
Tbc1d30	0.00285123	0.393494	0.029	0.02	1
Itsn1	0.00285328	0.168919	0.192	0.169	1
Kmt5c	0.00285692	0.12886	0.329	0.301	1
Lrrc45	0.00286081	0.15842	0.119	0.1	1
Ptgs1	0.00286944	0.108179	0.112	0.093	1
Rab37	0.00287544	0.289779	0.074	0.059	1
Ifrd2	0.00288954	0.236443	0.117	0.098	1
Pcnx3	0.00289383	0.103697	0.395	0.365	1
Flt3	0.00289611	0.44251	0.028	0.019	1
Epm2aip1	0.0029068	0.143094	0.167	0.145	1
Snn	0.00291952	0.402331	0.061	0.048	1
Zrsr1	0.0029203	0.256469	0.088	0.072	1
Snx24	0.00292883	0.295157	0.114	0.096	1
Sirt2	0.00292946	-0.117371	0.607	0.618	1
Smyd2	0.00293752	0.304106	0.102	0.085	1
Spib	0.00294047	0.362976	0.079	0.064	1
Trmt61a	0.00294705	0.259929	0.118	0.1	1
Hook2	0.00296937	-0.14887	0.158	0.181	1
Ankrd54	0.00297519	0.249192	0.118	0.099	1
Acd	0.00297542	0.15371	0.279	0.252	1
Tesk2	0.00298206	0.222181	0.071	0.056	1
Anp32a	0.00299536	-0.143326	0.842	0.842	1
Asb1	0.00299585	0.217974	0.098	0.081	1
Micu1	0.00299719	-0.225994	0.258	0.28	1
Rcl1	0.00299752	0.268547	0.107	0.09	1
Fam185a	0.00300161	0.537712	0.038	0.028	1
Slc11a2	0.00300813	0.254371	0.138	0.119	1
Pde2a	0.00301187	0.115864	0.361	0.332	1
Wdr34	0.00302242	0.590275	0.032	0.023	1
Pwp2	0.00302513	0.230758	0.175	0.154	1
Siah1a	0.00304371	0.181695	0.179	0.157	1
Klc1	0.00304391	0.10766	0.445	0.409	1
Ndufa13	0.00307392	-0.111284	0.675	0.667	1
Kiz	0.00308414	0.139627	0.138	0.117	1
Eea1	0.00308443	0.133739	0.337	0.306	1
Apc	0.00308979	0.145756	0.248	0.224	1
Eaf1	0.00309154	0.103769	0.402	0.375	1
Rprd2	0.00309928	0.123361	0.366	0.34	1
Deaf1	0.00310742	0.240669	0.205	0.183	1
Ank2	0.00312552	-0.124568	0.125	0.145	1
Ovgp1	0.00312807	0.409737	0.031	0.022	1
Zfp956	0.0031473	0.297032	0.054	0.042	1
Nyap1	0.00316594	-0.904208	0.008	0.015	1
Vps13a	0.00317123	0.123479	0.143	0.123	1
Ubald1	0.00319719	0.105883	0.325	0.298	1
Fabp5	0.00320129	-0.363416	0.227	0.248	1
Ebf1	0.00320392	0.348378	0.067	0.053	1
Clmn	0.00322372	0.266246	0.1	0.083	1
Dennd5b	0.00322554	0.30266	0.038	0.028	1
Fnbp1l	0.00322624	0.373767	0.063	0.05	1
Tmem134	0.00324417	-0.108119	0.696	0.696	1
Csf1	0.00324721	0.220679	0.155	0.135	1
Prok2	0.00325499	0.399707	0.029	0.02	1
Cdk20	0.0032651	0.287633	0.129	0.111	1
Nufip1	0.00328317	0.153208	0.325	0.298	1
Eny2	0.00330349	0.257722	0.125	0.106	1
Abl2	0.00330613	0.146473	0.359	0.332	1
Cln8	0.00331639	-0.162409	0.495	0.515	1
Nob1	0.00332191	0.198542	0.182	0.162	1
Ltn1	0.00335077	0.486901	0.057	0.044	1
Ccdc125	0.00335514	0.112065	0.175	0.153	1
Retnlg	0.00335558	0.127306	0.269	0.244	1
Steap3	0.00337609	0.322252	0.112	0.095	1
Zbtb44	0.00340314	0.131994	0.241	0.217	1
Raet1d	0.00340536	0.475863	0.036	0.026	1
Kank2	0.00341962	-0.39459	0.03	0.041	1
U2af1	0.00343363	0.103223	0.469	0.438	1
Rsf1	0.00345014	0.133333	0.248	0.223	1
Timm10	0.00345552	0.110915	0.216	0.191	1
Cyth3	0.00346509	-0.253223	0.381	0.399	1
Plekha2	0.00347344	-0.148145	0.514	0.528	1
Ptger2	0.00349367	0.204774	0.158	0.137	1
Ints2	0.0035061	0.443454	0.078	0.064	1
Stx2	0.00353419	-0.213825	0.195	0.218	1
Trdc	0.00355063	-0.481492	0.045	0.058	1
Rap1gap2	0.00355998	-0.221307	0.395	0.414	1
Plpp1	0.00357172	-0.624409	0.026	0.036	1
Surf6	0.00357285	0.199747	0.166	0.145	1
Il2rb	0.00358125	-0.194233	0.225	0.249	1
Tsr2	0.0036193	0.155444	0.217	0.194	1
Trim14	0.00363055	-0.143237	0.45	0.471	1
Dph7	0.00365054	0.119442	0.062	0.049	1
Clp1	0.00366324	0.148093	0.251	0.226	1
Gpalpp1	0.00367652	0.11072	0.414	0.385	1
Med9	0.00368953	0.109182	0.268	0.241	1
Ehd3	0.0036923	0.401019	0.051	0.039	1
Vdac1	0.00372474	0.118202	0.271	0.245	1
Sipa1	0.00372729	0.1017	0.558	0.529	1
Fgd3	0.00372982	0.120038	0.486	0.457	1
Mdfic	0.00375394	-0.180439	0.465	0.482	1
Pald1	0.00377419	0.252672	0.177	0.156	1
Wwp1	0.00380481	0.197242	0.247	0.223	1
Tmem51	0.0038187	-0.141155	0.445	0.468	1
Porcn	0.00382814	0.526281	0.027	0.019	1
Setd7	0.00384565	0.177408	0.221	0.198	1
Cntrl	0.00384688	0.115341	0.374	0.346	1
Mfap1a	0.00385023	0.253476	0.06	0.047	1
Agap3	0.00387012	0.121312	0.368	0.337	1
Ensa	0.00387028	-0.151936	0.53	0.544	1
Pomc	0.0038789	0.509034	0.028	0.019	1
Aip	0.00388858	-0.122336	0.621	0.63	1
Cd300ld	0.00389779	-0.214328	0.416	0.439	1
Pik3c3	0.00391371	0.120524	0.329	0.302	1
Acad11	0.0039675	0.300428	0.064	0.051	1
Rab43	0.00397866	-0.104997	0.659	0.668	1
Mfsd6l	0.00398644	0.514299	0.051	0.039	1
Cxcl13	0.00398982	0.761674	0.016	0.01	1
Tfdp2	0.00400332	0.466915	0.039	0.029	1
Slc12a4	0.00400579	0.18696	0.29	0.267	1
Wwc2	0.00400601	0.136481	0.167	0.145	1
Krt10	0.00400833	1.03259	0.011	0.006	1
Tyro3	0.00401998	0.623044	0.01	0.005	1
Ralgps2	0.00407284	0.435189	0.092	0.076	1
Tars	0.00407324	0.141159	0.304	0.279	1
Bex6	0.0040833	0.344345	0.033	0.024	1
Thap3	0.00408394	0.164997	0.152	0.132	1
Dele1	0.00408676	0.140812	0.168	0.147	1
Arrdc3	0.00410751	0.167961	0.469	0.444	1
Cd74	0.00412549	-0.194769	0.714	0.72	1
Kctd18	0.00412587	0.195572	0.143	0.124	1
Smagp	0.00415592	-0.736964	0.011	0.018	1
Polr1a	0.00416931	0.148209	0.244	0.22	1
Rc3h1	0.00417745	0.107629	0.486	0.453	1
Hars	0.00421699	0.13097	0.377	0.35	1
Atp8a1	0.00423387	0.131547	0.484	0.455	1
Slpi	0.00423754	0.204716	0.646	0.621	1
Thoc1	0.00423823	0.128418	0.197	0.174	1
Capza2	0.00426243	-0.100443	0.75	0.74	1
Lmna	0.00434106	0.146122	0.57	0.538	1
Tysnd1	0.00435242	0.149611	0.193	0.171	1
Zswim6	0.00436812	0.119335	0.364	0.336	1
Cir1	0.00437989	0.163825	0.145	0.125	1
Cish	0.0043864	0.178329	0.167	0.146	1
Traf3ip2	0.00439083	0.150697	0.087	0.072	1
Mettl6	0.00441217	0.178402	0.18	0.159	1
Dtnbp1	0.00441971	-0.148823	0.47	0.485	1
Phf5a	0.0044368	0.117459	0.409	0.382	1
Crls1	0.00443702	0.270979	0.078	0.064	1
Scd1	0.0044432	0.285332	0.113	0.096	1
Ppat	0.00445026	0.142971	0.146	0.126	1
Smim27	0.00449176	0.290743	0.079	0.065	1
Ngly1	0.00450158	0.122555	0.216	0.192	1
H2-Eb2	0.00451456	0.257986	0.021	0.013	1
Hat1	0.00452065	-0.178741	0.408	0.423	1
Amfr	0.00453105	0.143755	0.446	0.422	1
Cd276	0.00453216	-0.138705	0.138	0.158	1
Csf2rb2	0.00454389	-0.166678	0.502	0.519	1
Phka2	0.00456364	0.117558	0.299	0.272	1
Stag1	0.00456946	0.142733	0.179	0.158	1
Hagh	0.00458052	0.100932	0.296	0.269	1
Prmt6	0.00459974	0.213385	0.163	0.143	1
Paxip1	0.00460629	0.150705	0.207	0.184	1
Cebpa	0.00460868	0.106316	0.766	0.74	1
Il1rl2	0.0046238	0.319368	0.071	0.057	1
Palm	0.00462499	-0.135433	0.403	0.424	1
Gart	0.00462663	0.119913	0.27	0.246	1
Utp15	0.00464003	0.173881	0.244	0.221	1
Scyl3	0.00465972	0.10501	0.253	0.227	1
Polr3d	0.00466559	0.119277	0.211	0.188	1
Rgp1	0.00471047	0.165386	0.179	0.158	1
Coq8a	0.00471408	0.311352	0.072	0.059	1
Tgm1	0.0047218	0.149379	0.151	0.131	1
Zfp445	0.00473482	0.108223	0.351	0.326	1
Dach1	0.00475412	0.209263	0.051	0.039	1
Nxpe3	0.0048083	0.326371	0.079	0.065	1
Eomes	0.00480927	-0.189368	0.082	0.097	1
Adgrg5	0.00484087	-0.176164	0.339	0.36	1
Nol6	0.00485763	0.195971	0.319	0.297	1
Prpsap2	0.00486413	0.107172	0.21	0.187	1
Ydjc	0.00493636	0.34061	0.064	0.051	1
Dhx30	0.00493793	0.191978	0.19	0.169	1
Cul5	0.00494525	0.164591	0.23	0.207	1
Rbm15	0.0049873	0.151714	0.358	0.333	1
Nup54	0.00498928	0.151646	0.195	0.174	1
Pex26	0.00503902	0.445913	0.035	0.026	1
Noxred1	0.00508857	0.657211	0.014	0.008	1
Trp53bp1	0.00508965	0.193312	0.154	0.135	1
Rpp25l	0.00512118	0.175898	0.222	0.201	1
Numbl	0.00515625	0.266168	0.038	0.028	1
Nfkb2	0.00517449	-0.112043	0.719	0.729	1
Pde1b	0.00517514	0.125106	0.398	0.376	1
Tnfrsf14	0.00521932	-0.396196	0.129	0.146	1
Cbr4	0.00522236	0.165816	0.12	0.103	1
Sash3	0.00523012	-0.208332	0.43	0.446	1
Apool	0.00523226	-0.215573	0.215	0.235	1
Thumpd1	0.00524451	0.134319	0.232	0.21	1
Acvr1	0.00524828	0.165675	0.143	0.124	1
Serpina3f	0.00524897	-0.287181	0.031	0.042	1
Tm2d1	0.00525824	0.22808	0.206	0.185	1
Unc45a	0.00526401	0.114868	0.352	0.324	1
Polr2h	0.00526591	0.192041	0.174	0.154	1
Selenoo	0.0052702	0.195176	0.089	0.074	1
Sertad3	0.00527099	-0.165298	0.327	0.35	1
Zkscan14	0.00527107	0.134893	0.236	0.212	1
Pdk3	0.00528748	-0.181837	0.222	0.243	1
Alg10b	0.00529006	0.12887	0.237	0.213	1
Ice1	0.00529641	0.110368	0.315	0.291	1
Prdm1	0.00534567	-0.173681	0.356	0.377	1
Hmg20b	0.00535718	0.11895	0.328	0.3	1
Swt1	0.00535781	0.29141	0.083	0.069	1
Edem3	0.0053712	0.201595	0.232	0.209	1
H2-Ob	0.00542179	0.271871	0.078	0.064	1
Slc7a6	0.00546172	0.175513	0.123	0.106	1
Plod1	0.0054631	0.116999	0.332	0.305	1
Zfp68	0.00551263	0.176568	0.132	0.114	1
Dpy30	0.00552176	0.184055	0.213	0.191	1
Hnrnph3	0.00552734	0.128113	0.165	0.144	1
Rreb1	0.00552989	0.10226	0.431	0.4	1
Atg2b	0.00554681	0.16275	0.154	0.135	1
Trappc8	0.00554686	0.101086	0.349	0.321	1
Zfp593	0.005582	0.149648	0.219	0.196	1
Yaf2	0.00558548	0.138373	0.212	0.189	1
Acadm	0.00560298	0.157466	0.198	0.177	1
Srm	0.00560655	0.144254	0.183	0.162	1
Rell1	0.00560991	0.135212	0.269	0.246	1
Ahsa2	0.00564074	0.148491	0.29	0.266	1
Ankrd28	0.00564783	0.243908	0.129	0.111	1
Wdr91	0.00565996	0.133878	0.235	0.212	1
Wdr11	0.00567814	0.129263	0.182	0.162	1
Arg1	0.00570483	-0.430474	0.146	0.165	1
Ezh1	0.00571171	0.13114	0.185	0.164	1
Slc50a1	0.00572118	0.113943	0.295	0.27	1
Aaas	0.00572843	0.119695	0.178	0.157	1
Zbtb39	0.00573001	0.251242	0.127	0.11	1
Sez6l2	0.00573276	0.235228	0.03	0.021	1
Ssr3	0.00574491	-0.126631	0.61	0.618	1
Otud7b	0.0057834	0.214564	0.141	0.123	1
Gstcd	0.00578563	0.1932	0.109	0.093	1
Ttc17	0.00580444	0.121613	0.285	0.261	1
Cd22	0.0058139	0.166424	0.11	0.093	1
Cryab	0.00581816	-0.401784	0.081	0.097	1
Ptrhd1	0.00582299	0.145604	0.112	0.096	1
Zer1	0.00583129	0.17634	0.177	0.157	1
Ppa2	0.00587681	0.218283	0.124	0.108	1
Gfer	0.00587811	0.238965	0.125	0.108	1
Vcpip1	0.0058906	-0.155	0.431	0.447	1
Rab10	0.00590751	-0.14687	0.538	0.546	1
Eva1b	0.00593967	0.190702	0.138	0.12	1
Rilpl1	0.00595085	-0.33748	0.07	0.084	1
Pstpip2	0.00595394	-0.141177	0.606	0.614	1
Chd8	0.00595495	0.116004	0.349	0.323	1
Pcmtd2	0.00595868	0.103751	0.158	0.138	1
Tmem265	0.00598195	0.163561	0.135	0.117	1
Cul4b	0.00599686	0.153223	0.251	0.228	1
Trim59	0.00599986	0.395605	0.056	0.045	1
Ganc	0.00600039	-0.36807	0.08	0.095	1
Rbm48	0.00601001	0.137023	0.137	0.118	1
Myo1e	0.00601417	0.171019	0.259	0.235	1
Rhoc	0.00602179	-0.206181	0.147	0.167	1
Zfp120	0.00603358	0.136976	0.108	0.091	1
Dgka	0.00605327	0.106494	0.381	0.353	1
Tecpr2	0.00606506	0.125705	0.185	0.165	1
Sh3glb2	0.00607001	0.13006	0.26	0.237	1
Amigo3	0.00612668	-0.31896	0.057	0.071	1
Mettl3	0.00617338	0.123899	0.172	0.152	1
Tfrc	0.00617858	0.259764	0.077	0.063	1
Banf1	0.00624102	0.116554	0.224	0.202	1
Eid2b	0.00625335	0.298028	0.043	0.032	1
Phax	0.00631481	0.111426	0.278	0.253	1
Ccnq	0.00632977	0.228489	0.072	0.059	1
Zfp341	0.00641852	0.177308	0.033	0.024	1
Capn15	0.0064203	0.129164	0.195	0.174	1
Lipa	0.00642784	-0.10677	0.505	0.515	1
Gk5	0.00648976	0.480939	0.035	0.025	1
Ddhd2	0.00651168	0.209149	0.156	0.138	1
Cd38	0.00652704	0.145969	0.459	0.436	1
Katnbl1	0.00653086	0.170271	0.181	0.162	1
H2-M3	0.00653188	-0.144544	0.55	0.555	1
Ccdc107	0.00654452	0.109103	0.204	0.183	1
Akr1e1	0.00659151	0.279516	0.031	0.022	1
Mettl16	0.0066283	0.258993	0.126	0.109	1
Ska2	0.0066329	0.569469	0.03	0.022	1
Htr7	0.00664332	-0.242023	0.143	0.163	1
Msantd2	0.00664514	0.132328	0.12	0.103	1
Paqr7	0.00665611	0.170085	0.17	0.15	1
Stx18	0.00665784	0.129275	0.3	0.275	1
Serpine1	0.00665812	0.304711	0.267	0.247	1
Slc6a8	0.00666006	-0.265551	0.118	0.135	1
Appl1	0.00666048	0.116402	0.3	0.274	1
Hmgn5	0.00669767	0.14417	0.182	0.161	1
Gtf2f1	0.00671842	-0.137489	0.53	0.534	1
Casc4	0.00674899	0.584356	0.023	0.015	1
Pbrm1	0.0067642	0.107846	0.379	0.352	1
Comtd1	0.00678931	0.133719	0.22	0.197	1
Cep95	0.00682546	0.278017	0.052	0.041	1
Nr1h3	0.00682846	-0.24443	0.152	0.171	1
Galnt7	0.00689141	-0.236747	0.24	0.26	1
Klra7	0.00693453	-0.769262	0.015	0.022	1
Dapl1	0.00696763	0.378107	0.026	0.018	1
Armc1	0.00698115	0.151014	0.23	0.208	1
Prelid3b	0.00698746	-0.148995	0.458	0.471	1
Pym1	0.00701644	0.136434	0.29	0.267	1
Hcar2	0.00702124	0.115027	0.313	0.288	1
Aldoa	0.00703267	-0.10447	0.718	0.713	1
Zup1	0.00704365	-0.194338	0.413	0.428	1
Ephx1	0.00704861	0.376738	0.064	0.052	1
Eef1e1	0.00706883	0.142224	0.221	0.2	1
Smad6	0.00707734	-0.496102	0.01	0.016	1
Arhgap18	0.00711624	0.121003	0.187	0.166	1
Mettl25	0.00711912	0.202632	0.06	0.048	1
Nol8	0.00718347	0.161823	0.116	0.099	1
Zfp827	0.00720875	0.434546	0.028	0.02	1
Mob2	0.0072107	0.150144	0.332	0.31	1
Timm8a1	0.00722158	0.17756	0.164	0.145	1
Neurl2	0.00726202	0.107322	0.066	0.053	1
Vps18	0.0072642	-0.171592	0.349	0.367	1
Pls3	0.00726969	-0.169849	0.038	0.049	1
Trim65	0.00735271	0.175393	0.135	0.117	1
Cd8b1	0.00735491	0.239388	0.059	0.047	1
Gpatch8	0.00739467	0.133886	0.262	0.238	1
Baiap2	0.00739516	0.224486	0.174	0.156	1
mt-Atp8	0.00740751	0.359152	0.224	0.204	1
Tor1aip2	0.00742462	-0.110507	0.621	0.629	1
Eif1ax	0.00746344	0.136603	0.264	0.241	1
Nt5dc1	0.0074692	0.124404	0.352	0.327	1
Dcp2	0.00749988	-0.156337	0.41	0.427	1
Ggt1	0.00751621	0.551252	0.016	0.01	1
Kcnab1	0.00752259	-0.715086	0.011	0.018	1
Lat	0.00754801	0.264676	0.154	0.136	1
Whamm	0.00758496	-0.214609	0.271	0.29	1
Bst1	0.00759029	-0.127261	0.689	0.69	1
Emc3	0.00761932	0.102623	0.339	0.316	1
Btbd2	0.00764817	0.138497	0.166	0.147	1
Fbxo9	0.00767355	0.14777	0.186	0.165	1
Borcs7	0.00767737	0.149462	0.179	0.158	1
Thap8	0.00768119	0.428993	0.027	0.019	1
Fscn1	0.00770983	-0.888451	0.013	0.02	1
Actr5	0.00773049	0.189231	0.196	0.176	1
Fcrl5	0.00774722	0.309772	0.025	0.017	1
Polr2c	0.00775731	0.109451	0.179	0.159	1
Zfp746	0.00776423	0.10433	0.203	0.182	1
Vcpkmt	0.00778039	0.159179	0.223	0.202	1
Vps36	0.00778911	0.104108	0.345	0.321	1
Mon1b	0.00780501	0.129245	0.154	0.136	1
Paxx	0.00783044	0.147141	0.166	0.146	1
Kat2a	0.00783263	0.147405	0.262	0.239	1
Prf1	0.00784387	-0.119385	0.134	0.153	1
Zfp942	0.00784522	0.197712	0.055	0.044	1
Nfrkb	0.00787255	0.176513	0.203	0.184	1
Slc38a9	0.00789239	0.118123	0.27	0.246	1
Agpat4	0.00790777	-0.183745	0.472	0.49	1
Slc22a15	0.00792983	0.20908	0.119	0.103	1
Rab26	0.00799892	-0.393362	0.009	0.015	1
Dok2	0.00800671	0.125822	0.439	0.415	1
Mblac1	0.00801333	0.352115	0.036	0.027	1
Dlgap4	0.00805317	-0.12284	0.556	0.558	1
Eif3m	0.00806757	0.112678	0.173	0.153	1
Dynlt1f	0.00807855	-0.175818	0.363	0.382	1
Odc1	0.00807939	0.142879	0.572	0.551	1
Mtf2	0.00807951	0.174225	0.202	0.182	1
Zfp280d	0.00812991	0.221448	0.185	0.167	1
Mrgbp	0.00813099	0.190647	0.152	0.134	1
Gpc2	0.0081402	0.49249	0.017	0.011	1
Neil1	0.00816973	0.206068	0.104	0.089	1
Nxt2	0.00818138	0.197571	0.093	0.078	1
[truncated: 2,889 more rows]

## Sheet: Alveolar macrophages
	p_val	avg_log2FC	pct.1	pct.2	p_val_adj
Fth1	2.01117e-90	-0.561307	0.999	1	3.83309e-86
Tuba1b	6.95407e-77	-0.759088	0.773	0.888	1.32538e-72
Tsc22d3	4.38576e-74	0.666259	0.93	0.856	8.35883e-70
Ndufs5	3.33115e-63	-1.06924	0.366	0.555	6.34884e-59
Ppt1	2.46715e-54	0.480453	0.959	0.935	4.70214e-50
Ncoa4	4.24944e-51	-0.408448	0.952	0.978	8.099e-47
Dusp1	1.56426e-39	0.441543	0.979	0.967	2.98133e-35
Cxcl2	6.32484e-38	0.786677	0.869	0.809	1.20545e-33
Adrb2	4.27813e-37	0.441766	0.916	0.861	8.15369e-33
Ier5	5.26726e-37	0.524242	0.94	0.9	1.00389e-32
Fos	3.66761e-36	0.411596	0.992	0.986	6.9901e-32
Galk2	2.08611e-34	5.08317	0.065	0.002	3.97592e-30
Tnfaip3	5.51703e-34	0.625688	0.831	0.76	1.05149e-29
Hspa8	7.86114e-34	0.282091	0.985	0.966	1.49825e-29
Cmpk1	1.54585e-32	0.410605	0.799	0.703	2.94623e-28
Rhog	1.77667e-31	0.294257	0.955	0.921	3.38615e-27
Per1	2.555e-28	0.289886	0.966	0.951	4.86958e-24
Pld4	2.79672e-28	0.357172	0.928	0.854	5.33027e-24
Hsp90ab1	2.70826e-27	0.26189	0.974	0.955	5.16168e-23
Nhp2	4.55133e-26	0.407004	0.792	0.701	8.67438e-22
Cxcr1	7.29213e-26	-1.28779	0.263	0.383	1.38981e-21
Gpnmb	1.21063e-24	-0.424493	0.9	0.936	2.30735e-20
Skint3	7.36626e-24	6.15163	0.041	0	1.40394e-19
Egr1	1.85984e-23	0.682515	0.689	0.612	3.54466e-19
Nfkbia	3.27804e-23	0.403782	0.981	0.957	6.24762e-19
Ctsz	3.4642e-23	-0.174466	0.999	0.998	6.60242e-19
Igha	7.38631e-23	-0.337613	0.235	0.351	1.40776e-18
Zfp36	3.34901e-22	0.284078	0.994	0.991	6.38288e-18
Btg2	7.21291e-22	0.417036	0.921	0.887	1.37471e-17
Supt5	1.23037e-21	0.887593	0.352	0.243	2.34496e-17
Il6ra	3.38802e-20	0.323583	0.82	0.736	6.45724e-16
Bhlhe41	4.35769e-20	-0.359045	0.818	0.869	8.30532e-16
Ighg1	5.01917e-20	1.88171	0.069	0.016	9.56604e-16
Tgm2	5.47495e-20	-0.268695	0.979	0.983	1.04347e-15
Cap1	3.23343e-19	0.127811	0.998	0.997	6.1626e-15
Klf6	6.47448e-19	0.240673	0.987	0.983	1.23397e-14
Wdr45b	6.68259e-19	-0.563298	0.492	0.588	1.27364e-14
Il4ra	1.05886e-18	0.295808	0.813	0.744	2.01808e-14
Akr1a1	1.10662e-18	-0.127863	0.998	0.998	2.1091e-14
Btg1	2.30962e-18	-0.238529	0.902	0.916	4.40191e-14
Nfkbiz	3.32433e-18	0.489207	0.791	0.735	6.33584e-14
Ch25h	3.84267e-18	-0.603813	0.517	0.616	7.32375e-14
S100a1	2.17638e-17	-0.524765	0.9	0.937	4.14797e-13
Mmp12	2.19645e-17	-1.60074	0.265	0.353	4.18621e-13
Slc7a2	2.23529e-17	-0.227143	0.993	0.998	4.26024e-13
Mapk1ip1l	4.0744e-17	-0.341701	0.676	0.739	7.7654e-13
Fabp5	5.07276e-17	-0.324269	0.796	0.846	9.66817e-13
Bcl2l11	5.70811e-17	0.374	0.861	0.819	1.08791e-12
Cdkn1b	1.43529e-16	0.349863	0.748	0.678	2.73553e-12
Shoc2	1.97891e-16	-0.557903	0.314	0.416	3.77161e-12
Cd93	4.61739e-16	-0.722676	0.293	0.391	8.80029e-12
Mfap1b	7.30479e-16	0.955143	0.224	0.142	1.39222e-11
Mpeg1	1.00401e-15	-0.125613	1	0.999	1.91354e-11
Slc7a8	1.40748e-15	-0.39479	0.704	0.748	2.68251e-11
Sf3b1	1.41916e-15	0.193071	0.953	0.932	2.70478e-11
Cxcl1	1.84467e-15	0.981508	0.421	0.332	3.51576e-11
Vsir	1.85731e-15	0.251338	0.875	0.819	3.53984e-11
Map6	2.60013e-15	-0.688082	0.342	0.432	4.95558e-11
Srsf4	2.91922e-15	0.353025	0.753	0.679	5.56373e-11
Lgals3	4.03462e-15	-0.138249	1	1	7.68959e-11
Flt1	1.64757e-14	0.408704	0.606	0.51	3.14011e-10
Plaur	1.867e-14	0.206802	0.987	0.987	3.55832e-10
Mycbp2	1.95565e-14	-0.345426	0.856	0.879	3.72727e-10
Atp6v0a1	2.43411e-14	-0.297573	0.918	0.929	4.63917e-10
Rragc	3.29672e-14	-0.248029	0.796	0.84	6.28321e-10
Cd63	3.88759e-14	-0.317826	0.893	0.913	7.40935e-10
Mreg	4.20237e-14	-0.597469	0.38	0.476	8.0093e-10
Klf9	6.22711e-14	0.57233	0.45	0.362	1.18682e-09
Rap2a	8.73251e-14	0.446345	0.48	0.382	1.66433e-09
Arid2	9.02613e-14	0.399725	0.612	0.528	1.72029e-09
Ptpn1	1.06462e-13	0.228995	0.931	0.901	2.02906e-09
Clic4	1.1142e-13	-0.166773	0.974	0.978	2.12355e-09
Gns	1.88776e-13	-0.126698	0.993	0.993	3.59789e-09
Vgll4	1.95989e-13	0.391443	0.545	0.449	3.73535e-09
Hal	2.54477e-13	-0.256071	0.571	0.656	4.85008e-09
Cd36	2.59907e-13	-0.366796	0.631	0.702	4.95357e-09
Slc39a2	2.89416e-13	-0.268043	0.778	0.823	5.51598e-09
Reep5	2.99413e-13	-0.14346	0.984	0.982	5.70651e-09
B3gnt7	3.68937e-13	-0.352347	0.806	0.83	7.03158e-09
Itprid2	4.0976e-13	-0.251255	0.915	0.94	7.80962e-09
Atp6v1a	9.099e-13	-0.154428	0.942	0.955	1.73418e-08
Rin3	1.08195e-12	0.23415	0.951	0.936	2.06209e-08
Sqstm1	1.18829e-12	-0.181858	0.975	0.981	2.26475e-08
Pgam1	1.23689e-12	-0.197295	0.92	0.926	2.3574e-08
Ifngr1	1.46012e-12	0.238713	0.939	0.906	2.78284e-08
Basp1	1.72411e-12	-0.374353	0.75	0.795	3.28598e-08
Cd14	1.92902e-12	0.267146	0.963	0.953	3.67652e-08
Rheb	2.11263e-12	-0.245023	0.792	0.824	4.02647e-08
C5ar1	2.81083e-12	0.287593	0.846	0.791	5.35716e-08
Slc9a4	3.60911e-12	0.32612	0.776	0.723	6.87861e-08
Il1b	4.9898e-12	0.433252	0.914	0.901	9.51007e-08
Nup188	5.04091e-12	0.431672	0.492	0.408	9.60747e-08
Stk17b	5.57929e-12	0.263514	0.872	0.829	1.06336e-07
Drg2	5.6675e-12	0.337813	0.587	0.503	1.08017e-07
Prkch	6.54784e-12	0.33195	0.68	0.602	1.24795e-07
Gnb1	9.29831e-12	-0.128418	0.973	0.977	1.77217e-07
Tmsb10	9.39522e-12	-0.162038	0.969	0.976	1.79063e-07
Siglece	1.54244e-11	0.446582	0.435	0.348	2.93975e-07
Cd200	2.38113e-11	-0.389784	0.513	0.583	4.5382e-07
Cytip	3.25276e-11	0.212638	0.95	0.939	6.19944e-07
Abca1	3.51113e-11	0.393386	0.626	0.557	6.69186e-07
Ptgir	5.48694e-11	-0.711107	0.137	0.205	1.04576e-06
Mapk14	6.46411e-11	0.214588	0.873	0.827	1.232e-06
Cdk2ap2	7.04382e-11	0.2286	0.848	0.804	1.34248e-06
Ccrl2	8.2546e-11	0.350108	0.899	0.887	1.57324e-06
Nfil3	9.52245e-11	0.199199	0.892	0.858	1.81488e-06
Ctsk	1.00221e-10	-0.360421	0.951	0.96	1.91011e-06
Pom121	1.02853e-10	0.350102	0.524	0.449	1.96028e-06
Ly75	1.06631e-10	-0.258173	0.876	0.906	2.03228e-06
Sox7	1.41899e-10	-3.14418	0.001	0.019	2.70445e-06
Atp8a1	1.82533e-10	0.393453	0.534	0.468	3.4789e-06
Tppp3	2.54909e-10	0.418924	0.616	0.537	4.8583e-06
Cd9	3.08706e-10	-0.132266	0.998	1	5.88362e-06
Rab44	3.10467e-10	0.376447	0.647	0.586	5.91718e-06
Lcp1	3.27059e-10	-0.117621	0.998	0.999	6.23342e-06
Pls3	3.389e-10	-0.547719	0.206	0.28	6.45909e-06
Ezr	3.49374e-10	0.176396	0.974	0.962	6.65871e-06
Tcf3	4.07489e-10	0.360005	0.469	0.394	7.76633e-06
Slc6a8	5.28367e-10	-0.491534	0.284	0.361	1.00702e-05
Nop53	5.45718e-10	0.189751	0.898	0.863	1.04008e-05
Txn1	6.4044e-10	-0.149832	0.971	0.975	1.22061e-05
Zyx	7.24053e-10	0.203525	0.912	0.881	1.37997e-05
Ahnak2	7.51767e-10	-0.431178	0.514	0.577	1.43279e-05
Slc27a1	8.09586e-10	-0.231348	0.798	0.83	1.54299e-05
Rgcc	8.59539e-10	-0.625633	0.331	0.41	1.63819e-05
Stra6l	1.20809e-09	-0.421994	0.365	0.438	2.30249e-05
Slc3a2	1.3744e-09	-0.119896	0.957	0.964	2.61948e-05
Hspa1a	1.43948e-09	0.662253	0.37	0.296	2.7435e-05
Sgms1	1.78893e-09	0.255029	0.77	0.71	3.40952e-05
Zranb3	1.79153e-09	-0.8504	0.218	0.28	3.41448e-05
Creg1	1.86267e-09	-0.148829	0.985	0.986	3.55006e-05
Hspa1b	2.21935e-09	0.873698	0.331	0.259	4.22986e-05
Anxa4	2.23578e-09	-0.114289	0.987	0.992	4.26117e-05
Ets2	2.30952e-09	0.222099	0.893	0.867	4.40171e-05
Leprot	2.38588e-09	-0.193972	0.841	0.865	4.54726e-05
Arnt2	2.49394e-09	-3.49544	0.006	0.028	4.7532e-05
2024-09-09	2.61396e-09	-0.123596	0.994	0.993	4.98196e-05
Ap1s2	2.79927e-09	0.330173	0.641	0.578	5.33513e-05
Rab11a	2.85043e-09	0.251438	0.687	0.617	5.43263e-05
Bcap31	3.14167e-09	-0.242262	0.891	0.901	5.98772e-05
Pde4b	3.16239e-09	0.283041	0.76	0.7	6.0272e-05
Grk6	3.21828e-09	0.292945	0.594	0.524	6.13372e-05
Fzd4	3.983e-09	0.350633	0.553	0.483	7.59121e-05
Nlrp3	4.30227e-09	0.264574	0.898	0.882	8.1997e-05
Ccnd2	4.85778e-09	-0.185591	0.957	0.964	9.25844e-05
Dhcr7	5.24322e-09	-0.277553	0.636	0.689	9.99305e-05
Inpp5d	5.43355e-09	0.167385	0.908	0.886	0.000103558
Aifm2	5.6288e-09	-0.22792	0.765	0.794	0.000107279
Hr	5.82669e-09	0.632954	0.295	0.228	0.000111051
Ddx5	6.20842e-09	0.161575	0.887	0.838	0.000118326
Naglu	6.33358e-09	-0.235401	0.805	0.831	0.000120712
Pdia6	6.3681e-09	0.168225	0.936	0.914	0.00012137
Hmox2	6.62518e-09	-0.173097	0.878	0.901	0.000126269
Anpep	6.68851e-09	-0.434755	0.479	0.541	0.000127476
Car4	7.69639e-09	-0.240499	0.762	0.818	0.000146685
Jdp2	8.4795e-09	0.25171	0.794	0.768	0.000161611
Jun	9.40998e-09	0.278784	0.911	0.875	0.000179345
Slc8b1	9.54699e-09	0.253952	0.771	0.729	0.000181956
Stk10	1.12455e-08	0.159108	0.919	0.878	0.000214328
Sirt2	1.13481e-08	-0.175284	0.882	0.91	0.000216284
Ctdsp2	1.17885e-08	0.210834	0.804	0.762	0.000224676
Fau	1.34398e-08	0.102752	0.992	0.99	0.00025615
Sem1	1.36332e-08	-0.176803	0.904	0.92	0.000259835
Pcmtd1	1.38278e-08	0.414978	0.434	0.369	0.000263543
Ahcyl1	1.50644e-08	-0.248399	0.732	0.767	0.000287112
Cotl1	1.63097e-08	-0.114299	0.996	0.997	0.000310846
Rgs1	1.67133e-08	0.277543	0.845	0.825	0.000318539
Emb	1.67316e-08	0.287072	0.666	0.598	0.000318887
Herc4	1.97873e-08	0.296939	0.581	0.522	0.000377127
Syngr1	2.0545e-08	-0.719836	0.13	0.185	0.000391568
Psmd2	2.14819e-08	0.159257	0.857	0.802	0.000409424
Ccl3	2.25303e-08	0.297181	0.762	0.721	0.000429404
Sun2	2.38789e-08	0.208009	0.857	0.824	0.000455108
Selenow	2.39101e-08	-0.189156	0.918	0.91	0.000455702
Sdf2l1	2.44761e-08	0.213973	0.884	0.849	0.00046649
Dmxl2	2.66526e-08	0.158091	0.946	0.917	0.000507972
Pld3	2.69707e-08	-0.113497	0.998	0.997	0.000514034
C77080	2.923e-08	-0.247209	0.744	0.773	0.000557094
Prdx1	2.99173e-08	-0.154467	0.959	0.967	0.000570194
Inhba	3.05479e-08	-0.303536	0.467	0.532	0.000582212
Srp72	3.15218e-08	-0.236565	0.717	0.749	0.000600773
Myo1f	3.34829e-08	0.147541	0.967	0.953	0.00063815
Kdm5c	3.62398e-08	0.188871	0.834	0.789	0.000690695
Adamtsl5	4.32532e-08	-1.22276	0.07	0.112	0.000824363
Sh3bgrl	4.47051e-08	-0.114317	0.972	0.98	0.000852034
Wfdc17	4.50974e-08	-0.425446	0.705	0.748	0.00085951
Apobr	4.53684e-08	-0.228168	0.707	0.75	0.000864676
Rara	4.65291e-08	0.161474	0.88	0.853	0.000886797
Tmem88	4.84711e-08	0.572348	0.257	0.196	0.000923811
Emilin2	4.94078e-08	0.171763	0.886	0.843	0.000941663
Lepr	5.02352e-08	0.379465	0.375	0.303	0.000957433
Anxa5	5.12927e-08	-0.118117	0.995	0.997	0.000977587
H2-DMa	5.31483e-08	0.209411	0.778	0.738	0.00101295
Herpud1	5.6827e-08	0.270086	0.716	0.665	0.00108307
Hipk1	5.76088e-08	0.187254	0.784	0.749	0.00109797
Zfp36l2	5.76717e-08	0.124637	0.993	0.995	0.00109916
Cebpz	7.84201e-08	0.342764	0.435	0.364	0.00149461
Safb2	8.26843e-08	0.174191	0.829	0.775	0.00157588
Xbp1	8.2765e-08	0.164141	0.987	0.989	0.00157742
Hspa12a	8.30775e-08	0.3522	0.436	0.367	0.00158337
Il23a	8.70788e-08	2.0389	0.039	0.014	0.00165964
Clec4a3	9.53159e-08	0.190667	0.853	0.807	0.00181663
P4hb	9.73253e-08	0.149807	0.971	0.954	0.00185492
Scpep1	1.16409e-07	-0.177538	0.762	0.789	0.00221864
Ldha	1.18929e-07	-0.121324	0.966	0.97	0.00226666
Trem1	1.19055e-07	0.289096	0.596	0.538	0.00226907
Ybx1	1.33399e-07	-0.150411	0.948	0.954	0.00254245
Id1	1.39943e-07	0.411493	0.601	0.545	0.00266718
Plxnb2	1.48273e-07	0.200795	0.724	0.651	0.00282594
Htatip2	1.54869e-07	-0.23546	0.651	0.697	0.00295164
Ythdc1	1.55245e-07	0.328242	0.521	0.46	0.00295881
Pfdn2	1.84295e-07	0.244812	0.628	0.571	0.00351248
Usp25	1.90729e-07	-0.15449	0.917	0.922	0.00363509
Gch1	1.92363e-07	-0.286586	0.766	0.777	0.00366624
Pip4k2a	1.95175e-07	0.16991	0.685	0.611	0.00371984
Osbpl9	2.00252e-07	0.153987	0.855	0.831	0.0038166
mt-Co1	2.03808e-07	0.478032	0.487	0.424	0.00388437
St3gal4	2.11719e-07	0.212633	0.707	0.646	0.00403516
Anxa7	2.35689e-07	-0.157838	0.841	0.856	0.004492
Mmp8	2.47526e-07	0.409481	0.301	0.238	0.0047176
Trib1	2.47967e-07	0.193543	0.831	0.809	0.004726
Itgb5	2.56885e-07	0.188502	0.774	0.72	0.00489596
Mier1	2.66314e-07	0.172712	0.86	0.831	0.00507568
Dhx15	2.71593e-07	0.148734	0.841	0.816	0.0051763
Tm9sf2	2.72188e-07	0.156901	0.844	0.799	0.00518763
Bmf	2.80548e-07	0.241429	0.539	0.474	0.00534696
Vmp1	2.86029e-07	0.197086	0.919	0.903	0.00545142
Lpl	2.93579e-07	-0.133918	0.991	0.994	0.00559532
Irf2bp2	2.97492e-07	0.125905	0.989	0.991	0.0056699
Larp1	3.07524e-07	-0.161677	0.851	0.878	0.0058611
Hgs	3.15544e-07	0.205236	0.761	0.704	0.00601396
Vrk1	3.23335e-07	0.259191	0.641	0.587	0.00616245
Rnf113a2	3.29294e-07	0.418675	0.431	0.373	0.00627601
mt-Nd6	3.2939e-07	0.611842	0.389	0.337	0.00627784
Sin3b	3.48196e-07	-0.119616	0.925	0.937	0.00663627
Mgme1	3.60755e-07	0.524886	0.249	0.193	0.00687563
Irs2	3.73685e-07	0.234025	0.75	0.691	0.00712206
Exosc5	3.85014e-07	0.178555	0.708	0.659	0.00733798
Arrdc4	4.13335e-07	-0.141003	0.89	0.912	0.00787776
Bhlhe40	4.15792e-07	-0.160819	0.946	0.945	0.00792459
Nfam1	4.17957e-07	0.147168	0.864	0.83	0.00796583
Cebpd	4.21537e-07	0.30019	0.635	0.583	0.00803408
Cidec	4.23836e-07	0.208584	0.816	0.77	0.00807789
Pdcd4	4.33326e-07	0.376023	0.537	0.481	0.00825876
Tmem128	4.46812e-07	0.255953	0.549	0.489	0.00851579
Crls1	4.57525e-07	0.508748	0.214	0.16	0.00871997
Skil	4.64117e-07	0.154601	0.933	0.917	0.00884561
mt-Co3	4.76309e-07	0.5706	0.312	0.252	0.00907798
Eif2ak3	5.05124e-07	0.343119	0.472	0.411	0.00962715
Prkrip1	5.13528e-07	0.289599	0.447	0.388	0.00978732
mt-Nd5	5.18889e-07	0.489931	0.351	0.291	0.00988951
Acadl	5.27406e-07	-0.166969	0.806	0.822	0.0100518
Klhl6	5.39305e-07	0.274215	0.668	0.625	0.0102786
Retreg2	5.3978e-07	0.204848	0.833	0.796	0.0102877
Ndufa3	5.50112e-07	-0.139659	0.907	0.911	0.0104846
Foxj2	5.67845e-07	0.320747	0.457	0.392	0.0108226
Ppp2ca	5.8795e-07	0.111601	0.933	0.925	0.0112057
Bud31	6.07671e-07	0.182889	0.726	0.679	0.0115816
Pop5	6.33364e-07	0.407688	0.327	0.266	0.0120713
Lmo4	6.59303e-07	0.120215	0.969	0.96	0.0125657
Dact2	6.77818e-07	-1.4536	0.027	0.054	0.0129185
Dennd3	6.82774e-07	-0.434412	0.336	0.393	0.013013
Fam129b	7.28884e-07	-0.123726	0.948	0.946	0.0138918
Uck2	7.38968e-07	0.197269	0.704	0.652	0.014084
Smurf1	7.48274e-07	-0.244991	0.59	0.633	0.0142614
Tbc1d14	7.74744e-07	0.204067	0.77	0.728	0.0147659
Tnf	8.25662e-07	0.769365	0.685	0.648	0.0157363
Gdf15	8.40117e-07	-0.405695	0.381	0.445	0.0160118
Exosc3	9.03486e-07	0.309284	0.467	0.408	0.0172195
Enah	9.14823e-07	1.2915	0.052	0.025	0.0174356
Kdm6b	9.47606e-07	0.176025	0.913	0.894	0.0180604
Tmem64	9.54892e-07	-0.390864	0.426	0.481	0.0181993
Klf3	1.03018e-06	0.218927	0.681	0.62	0.0196343
Adpgk	1.06595e-06	0.268317	0.525	0.47	0.020316
Epas1	1.10213e-06	-0.358456	0.356	0.415	0.0210056
Snrpd1	1.11852e-06	0.189914	0.789	0.754	0.0213178
Rassf5	1.14476e-06	0.122678	0.9	0.885	0.0218179
Myo5a	1.28228e-06	-0.214162	0.785	0.8	0.0244391
Fam49a	1.29859e-06	0.336784	0.457	0.405	0.0247498
Secisbp2	1.35296e-06	0.254766	0.585	0.54	0.025786
Prelid3b	1.37517e-06	-0.195278	0.662	0.711	0.0262094
Atp6v0d2	1.43397e-06	-0.138762	0.933	0.953	0.02733
Mtmr3	1.4803e-06	0.181441	0.718	0.679	0.0282131
Rbm39	1.48342e-06	0.163753	0.861	0.834	0.0282725
Pon2	1.5694e-06	0.171164	0.837	0.802	0.0299112
Mfsd12	1.64412e-06	-0.14566	0.926	0.928	0.0313352
Tapbp	1.6811e-06	-0.122149	0.99	0.991	0.0320401
Epb41	1.74028e-06	0.251964	0.591	0.534	0.0331681
Zfp622	1.7746e-06	0.223749	0.766	0.729	0.0338222
Ifit2	1.79383e-06	-0.82676	0.376	0.414	0.0341886
Clcn7	1.81964e-06	-0.195824	0.819	0.832	0.0346806
Bzw2	1.9256e-06	0.210596	0.649	0.598	0.0366999
Tnfrsf1a	1.96507e-06	0.114355	0.949	0.926	0.0374522
Vwa5a	1.99438e-06	-0.152889	0.839	0.849	0.0380109
Eif4a2	2.01395e-06	0.140992	0.923	0.902	0.038384
Daxx	2.09552e-06	-0.399663	0.764	0.774	0.0399386
S100a10	2.11275e-06	0.111767	0.976	0.975	0.0402669
Srgn	2.1227e-06	0.157211	0.982	0.976	0.0404565
Actr2	2.14152e-06	0.111792	0.931	0.912	0.0408153
Dock8	2.29323e-06	0.161051	0.852	0.823	0.0437067
F10	2.36376e-06	0.157027	0.896	0.87	0.0450509
Crip1	2.42584e-06	0.133255	0.984	0.981	0.0462341
Adarb1	2.43086e-06	0.268658	0.465	0.406	0.0463298
Ppp1cb	2.46085e-06	0.216263	0.736	0.687	0.0469013
Gdi2	2.49393e-06	0.120772	0.869	0.84	0.0475317
Syf2	2.50745e-06	0.1449	0.929	0.908	0.0477894
Slc39a7	2.541e-06	0.145217	0.803	0.785	0.0484289
Slc52a3	2.57759e-06	0.264996	0.441	0.373	0.0491263
Cd68	2.75923e-06	-0.114472	0.991	0.991	0.0525881
Tlr8	2.98591e-06	0.169059	0.831	0.771	0.0569085
Abcg1	3.02825e-06	0.17815	0.974	0.965	0.0577154
Tbca	3.07261e-06	-0.133245	0.916	0.923	0.0585608
Tmem140	3.08003e-06	-0.33398	0.507	0.548	0.0587024
Rtl8b	3.28671e-06	-0.569019	0.063	0.099	0.0626415
D8Ertd738e	3.32438e-06	0.129523	0.927	0.907	0.0633593
Bicd2	3.39125e-06	0.248374	0.605	0.558	0.0646337
Fgr	3.49416e-06	0.13078	0.953	0.922	0.0665951
Aldh1b1	3.52782e-06	-0.43586	0.299	0.353	0.0672368
Npy	3.59285e-06	-0.795473	0.057	0.091	0.0684761
Gramd4	3.60633e-06	0.20152	0.625	0.572	0.0687331
Ccnd1	3.82962e-06	-0.778245	0.111	0.154	0.0729887
Elovl5	3.89301e-06	0.157993	0.657	0.608	0.0741969
Ppm1m	4.06188e-06	0.218537	0.59	0.53	0.0774154
Tmem42	4.10635e-06	0.552545	0.201	0.153	0.078263
Pald1	4.164e-06	0.170761	0.825	0.778	0.0793616
Itga4	4.3225e-06	0.332866	0.535	0.483	0.0823826
Kdm4a	4.37584e-06	-0.252414	0.591	0.63	0.0833992
Nadk	4.6429e-06	0.146391	0.914	0.897	0.0884891
Arg2	4.68231e-06	0.269369	0.714	0.676	0.0892402
Slc35a3	4.69406e-06	0.244555	0.555	0.506	0.089464
Arhgef1	4.77136e-06	0.129983	0.977	0.965	0.0909373
Smarcc1	4.79304e-06	0.257891	0.48	0.425	0.0913506
Gadd45g	4.80105e-06	-0.222207	0.717	0.764	0.0915031
Sri	4.89587e-06	-0.113091	0.937	0.944	0.0933104
Ctsh	4.91704e-06	0.177126	0.936	0.915	0.0937139
Adam15	5.06291e-06	0.171346	0.72	0.663	0.0964941
Lyl1	5.06892e-06	0.256675	0.499	0.435	0.0966085
Blvrb	5.24135e-06	-0.173373	0.726	0.754	0.0998948
Arhgap9	5.40104e-06	0.107709	0.949	0.916	0.102938
Tmcc3	5.41005e-06	0.208771	0.85	0.833	0.10311
Cry2	5.46057e-06	-0.551647	0.159	0.205	0.104073
Tmcc1	5.5884e-06	0.162489	0.83	0.79	0.106509
Rrm2b	5.61325e-06	0.433416	0.146	0.103	0.106983
Eps15l1	5.81451e-06	-0.325961	0.365	0.421	0.110819
Lipf	5.85625e-06	-0.45376	0.219	0.269	0.111614
Speg	5.96552e-06	-0.352907	0.389	0.44	0.113697
Mylip	6.00971e-06	0.266809	0.538	0.482	0.114539
Prdm2	6.24534e-06	0.29616	0.486	0.427	0.11903
Crk	6.60642e-06	0.168218	0.881	0.842	0.125912
Lrrc25	6.85416e-06	0.256235	0.555	0.494	0.130634
Dclk3	7.05222e-06	0.863263	0.075	0.045	0.134408
Pxn	7.12653e-06	0.18563	0.671	0.62	0.135825
Adgrl3	7.67303e-06	0.506943	0.156	0.113	0.14624
Tmem50b	7.8406e-06	0.361416	0.427	0.375	0.149434
Aldh2	7.87372e-06	-0.185297	0.903	0.91	0.150065
Cers6	7.88542e-06	0.194728	0.791	0.749	0.150288
C1ra	7.9011e-06	0.384092	0.53	0.484	0.150587
Pqlc3	7.9302e-06	-0.191286	0.721	0.746	0.151142
Phf11a	8.01591e-06	-0.582216	0.237	0.285	0.152775
Cxcl10	8.17787e-06	-0.726713	0.303	0.353	0.155862
Pygo2	8.19683e-06	0.241107	0.621	0.571	0.156223
Sla	8.63507e-06	0.114101	0.962	0.95	0.164576
Tlr3	8.73714e-06	-0.491898	0.277	0.326	0.166521
Dhx58	8.74594e-06	-0.286085	0.615	0.645	0.166689
Rassf3	8.7783e-06	0.204816	0.728	0.675	0.167306
Noct	8.88492e-06	0.267276	0.658	0.6	0.169338
Lipa	9.11453e-06	-0.118228	0.975	0.979	0.173714
H3f3b	9.18188e-06	0.157247	0.892	0.873	0.174997
mt-Atp6	9.373e-06	0.371612	0.397	0.339	0.17864
Nfkbid	9.40114e-06	0.291087	0.57	0.524	0.179176
Ergic3	9.87657e-06	0.134619	0.822	0.771	0.188238
mt-Nd4l	1.02471e-05	0.312681	0.254	0.202	0.1953
Pitpnm1	1.03217e-05	0.174462	0.791	0.762	0.196721
mt-Cytb	1.03781e-05	0.537724	0.327	0.275	0.197796
Hook2	1.04611e-05	-0.327986	0.423	0.475	0.199378
Kynu	1.04653e-05	-0.212081	0.661	0.702	0.199459
Zbtb44	1.04952e-05	0.253143	0.431	0.374	0.200029
Chpt1	1.12534e-05	-0.260876	0.679	0.709	0.214478
Kdm6a	1.14004e-05	0.240473	0.532	0.47	0.21728
Atp6v1c1	1.18329e-05	-0.137207	0.918	0.917	0.225523
Fn1	1.18405e-05	0.251153	0.481	0.423	0.225668
Fam43a	1.19154e-05	0.309634	0.335	0.277	0.227095
Cystm1	1.21047e-05	-0.512705	0.181	0.226	0.230703
Sac3d1	1.23122e-05	0.255728	0.413	0.354	0.234658
Slc1a2	1.25223e-05	-0.579368	0.112	0.153	0.238663
Pex16	1.29721e-05	-0.141335	0.712	0.752	0.247236
Spata13	1.32793e-05	0.392392	0.465	0.42	0.25309
Nek6	1.37812e-05	-0.1967	0.873	0.888	0.262655
Col24a1	1.49313e-05	-1.53812	0.022	0.043	0.284575
Camk2d	1.51147e-05	-0.122526	0.95	0.957	0.288072
Cstb	1.52939e-05	-0.124515	0.967	0.974	0.291486
Rsad2	1.57637e-05	-0.801165	0.45	0.481	0.300441
Ccnl1	1.64643e-05	0.127742	0.953	0.944	0.313793
Myl12a	1.66871e-05	-0.110789	0.946	0.948	0.318039
Mrap	1.70874e-05	2.07	0.021	0.007	0.32567
Gsn	1.71456e-05	-0.127857	0.902	0.896	0.326778
Cxcr4	1.71854e-05	0.205427	0.775	0.737	0.327537
Ifit1	1.74944e-05	-0.63785	0.338	0.376	0.333425
Tgfbr2	1.77162e-05	-0.103006	0.988	0.985	0.337653
Nol4l	1.77506e-05	0.315381	0.403	0.351	0.338308
Sart3	1.78332e-05	0.275335	0.433	0.382	0.339883
Vat1	1.7931e-05	-0.141402	0.969	0.974	0.341746
Stx7	1.79912e-05	-0.102078	0.916	0.924	0.342893
Tfec	1.80898e-05	0.182908	0.799	0.77	0.344773
Epcam	1.82526e-05	0.290331	0.386	0.335	0.347877
Tmed2	2.05836e-05	0.138361	0.772	0.732	0.392303
Picalm	2.15284e-05	0.100218	0.964	0.958	0.410309
Phf3	2.19322e-05	0.237494	0.389	0.334	0.418005
Hps6	2.22509e-05	-0.393072	0.198	0.247	0.42408
Cited2	2.24545e-05	0.248731	0.646	0.596	0.427961
Ctsl	2.25357e-05	-0.151197	0.904	0.901	0.429508
Rsrp1	2.25508e-05	0.156707	0.864	0.829	0.429797
Tnfsf13b	2.25658e-05	0.41807	0.247	0.2	0.430081
Lfng	2.26732e-05	0.134865	0.855	0.826	0.432128
Ythdf2	2.27363e-05	0.601306	0.142	0.103	0.433331
Chic1	2.29064e-05	-0.848859	0.073	0.106	0.436574
Tmem67	2.31027e-05	-0.437477	0.196	0.244	0.440314
Ifit3b	2.39654e-05	-0.638447	0.228	0.274	0.456756
Fam241a	2.42722e-05	-0.223212	0.674	0.698	0.462605
Dock10	2.43452e-05	-0.1112	0.934	0.939	0.463995
Trim30c	2.44806e-05	-0.69741	0.132	0.173	0.466575
Khsrp	2.45019e-05	0.137	0.789	0.744	0.466981
Thrb	2.45059e-05	-1.30896	0.01	0.025	0.467058
Tor3a	2.46845e-05	-0.225702	0.77	0.767	0.470462
Ier3ip1	2.47063e-05	0.133274	0.715	0.665	0.470878
Igkc	2.54261e-05	0.274147	0.428	0.49	0.484596
Laptm4a	2.59191e-05	0.164688	0.765	0.737	0.493993
Krit1	2.61803e-05	0.313093	0.332	0.284	0.49897
Synj2	2.6915e-05	0.193829	0.62	0.562	0.512973
Jpt1	2.6958e-05	-0.144676	0.984	0.985	0.513792
Tnfsf10	2.7157e-05	-0.584586	0.163	0.205	0.517585
Golph3	2.86502e-05	0.132532	0.785	0.748	0.546044
Cmpk2	2.8873e-05	-0.719651	0.355	0.395	0.550291
Plxdc2	2.89861e-05	0.270763	0.492	0.439	0.552445
Hcn3	2.90234e-05	-2.25349	0.003	0.014	0.553157
Fstl1	2.99613e-05	-1.30331	0.091	0.125	0.571033
Fam120a	3.03597e-05	0.18613	0.644	0.591	0.578625
Klf13	3.0555e-05	0.129599	0.889	0.867	0.582348
Arpc4	3.06157e-05	0.180134	0.693	0.657	0.583504
Crtc3	3.07263e-05	0.202317	0.583	0.532	0.585613
Apol9a	3.11823e-05	-0.75823	0.071	0.103	0.594304
Kmt2b	3.1712e-05	0.170239	0.662	0.614	0.6044
Ppp1r7	3.26004e-05	-0.178834	0.628	0.673	0.621331
Mical3	3.29634e-05	0.215701	0.551	0.499	0.62825
Irgm1	3.44792e-05	-0.277731	0.605	0.631	0.657139
Psme1	3.46428e-05	-0.158641	0.91	0.916	0.660257
Naga	3.49245e-05	-0.101007	0.945	0.946	0.665625
Mid1ip1	3.51004e-05	0.317335	0.503	0.458	0.668979
Tlr4	3.5351e-05	0.157919	0.759	0.715	0.673755
Selenoh	3.58182e-05	0.317082	0.276	0.226	0.682659
Pilrb1	3.61703e-05	0.295934	0.379	0.33	0.68937
Arhgap39	3.68681e-05	0.202031	0.709	0.665	0.70267
Rmnd5a	3.85124e-05	0.193236	0.549	0.503	0.734007
Ifi30	3.93088e-05	0.122981	0.955	0.948	0.749186
Ogdh	3.95962e-05	-0.140551	0.95	0.957	0.754664
Atp5b	3.98761e-05	0.110882	0.883	0.854	0.759999
Prdm1	4.02301e-05	0.228394	0.646	0.607	0.766746
Bicral	4.05323e-05	0.285614	0.398	0.343	0.772505
Cst3	4.05956e-05	-0.107319	0.999	0.998	0.773712
Efcc1	4.08863e-05	-1.36748	0.02	0.039	0.779252
Ppp2r1a	4.09988e-05	-0.106515	0.868	0.883	0.781397
Malt1	4.13839e-05	-0.157189	0.803	0.821	0.788736
Neurl3	4.14147e-05	0.269001	0.572	0.515	0.789323
Xylt1	4.31526e-05	0.157079	0.625	0.572	0.822446
Slc35c1	4.34085e-05	0.178216	0.66	0.607	0.827322
Ptgr1	4.34478e-05	-0.357413	0.41	0.457	0.828072
Snrpe	4.3478e-05	0.174748	0.648	0.598	0.828647
Ddah1	4.45548e-05	-1.67485	0.006	0.018	0.849169
Tns1	4.50294e-05	0.224892	0.623	0.579	0.858215
Egln2	4.62208e-05	0.224618	0.665	0.635	0.880922
Zfp709	4.62702e-05	0.818079	0.064	0.038	0.881865
Hsph1	4.76671e-05	0.191176	0.514	0.461	0.908488
Mybbp1a	4.82615e-05	0.121217	0.825	0.793	0.919817
Safb	4.82705e-05	0.150859	0.652	0.619	0.919987
Abca3	4.93957e-05	0.221824	0.654	0.607	0.941433
Pim3	4.94121e-05	0.174209	0.775	0.745	0.941746
Tsfm	5.01497e-05	0.241908	0.431	0.377	0.955802
Zfp579	5.08102e-05	0.704338	0.143	0.106	0.968392
Bzw1	5.1075e-05	0.119193	0.855	0.829	0.973438
Arhgap26	5.13953e-05	0.183505	0.649	0.598	0.979544
Atxn1	5.16319e-05	0.220282	0.658	0.613	0.984053
Ppp1r15a	5.3461e-05	0.190191	0.782	0.747	1
Igflr1	5.38031e-05	0.357638	0.374	0.329	1
Hspa5	5.47503e-05	0.168279	0.919	0.903	1
Spata6	5.51449e-05	0.178593	0.568	0.517	1
Slc43a2	5.5844e-05	0.153938	0.748	0.711	1
Cwc15	5.72404e-05	0.115566	0.845	0.82	1
Rel	5.73673e-05	0.120059	0.86	0.838	1
Sap25	5.82634e-05	0.263987	0.501	0.457	1
Slc15a4	5.86108e-05	0.130958	0.81	0.775	1
Jpt2	5.88329e-05	0.235873	0.446	0.397	1
Sumo3	5.88895e-05	0.165726	0.775	0.744	1
Eif2b5	6.10052e-05	0.17609	0.717	0.67	1
Sh3bp2	6.21868e-05	-0.111419	0.95	0.955	1
Mcam	6.3355e-05	-0.356644	0.187	0.232	1
Ankrd11	6.40525e-05	0.100391	0.892	0.852	1
Sigmar1	6.55392e-05	0.165111	0.675	0.634	1
Scly	6.57769e-05	-0.274584	0.52	0.56	1
Fzd7	6.62524e-05	-0.216097	0.716	0.748	1
Mapkap1	6.64794e-05	0.210705	0.524	0.475	1
Olfm4	6.65069e-05	1.26068	0.066	0.041	1
Lgals8	6.70191e-05	-0.129476	0.816	0.834	1
Acot11	6.78349e-05	0.359075	0.227	0.184	1
mt-Co2	6.84488e-05	0.400331	0.585	0.553	1
Mov10	6.86042e-05	-0.254523	0.426	0.466	1
Myl9	6.9199e-05	1.46185	0.018	0.006	1
Rprd2	6.96963e-05	0.176203	0.592	0.543	1
Prkar2b	6.98433e-05	-0.115664	0.884	0.912	1
Ppfibp1	7.01443e-05	-0.16954	0.699	0.735	1
Cideb	7.2426e-05	-0.341242	0.25	0.297	1
Relt	7.24862e-05	0.184552	0.581	0.538	1
Nop10	7.26106e-05	0.161269	0.606	0.555	1
Snx12	7.30857e-05	-0.159781	0.802	0.824	1
Tap1	7.34453e-05	-0.178066	0.741	0.764	1
Mark2	7.38805e-05	0.168561	0.747	0.727	1
Vdac1	7.43581e-05	0.191499	0.588	0.543	1
Tmem30b	7.5034e-05	-0.457106	0.069	0.1	1
Car13	7.56019e-05	-0.178345	0.543	0.592	1
Mlph	7.57486e-05	-0.678041	0.12	0.157	1
Mocos	7.64675e-05	-0.218043	0.47	0.518	1
Sema4a	7.75778e-05	0.115327	0.908	0.879	1
Stk11	7.79653e-05	0.104796	0.892	0.855	1
Sirt7	7.82474e-05	0.1413	0.836	0.797	1
Csrnp1	7.94537e-05	0.174098	0.792	0.762	1
Naa60	8.10371e-05	0.119646	0.787	0.755	1
Rmc1	8.16232e-05	0.151357	0.736	0.69	1
Myc	8.16682e-05	0.287646	0.586	0.554	1
Manf	8.54525e-05	0.15111	0.888	0.869	1
2024-03-04	8.5486e-05	-0.727871	0.061	0.09	1
Deaf1	8.5942e-05	0.264875	0.386	0.335	1
Wsb1	8.60043e-05	0.115796	0.904	0.893	1
Eef1g	8.93426e-05	0.194077	0.608	0.563	1
Zfp658	8.95361e-05	0.793022	0.122	0.09	1
Rmdn3	8.9729e-05	-0.253542	0.503	0.537	1
Hsbp1	8.99655e-05	-0.107184	0.909	0.913	1
Ggta1	9.17624e-05	0.120286	0.911	0.89	1
Klhl24	9.18564e-05	0.207362	0.631	0.587	1
Trim29	9.22664e-05	-0.166381	0.724	0.763	1
Patj	9.40103e-05	0.303227	0.362	0.315	1
Idh1	9.41538e-05	0.107799	0.878	0.848	1
Anks1	9.41564e-05	0.249369	0.488	0.439	1
Irgq	9.44155e-05	0.248849	0.401	0.344	1
Nelfb	9.53847e-05	0.14607	0.678	0.629	1
Ugcg	9.55884e-05	0.179808	0.648	0.598	1
Vdr	9.62733e-05	0.248804	0.431	0.383	1
Micos13	9.78286e-05	-0.15625	0.74	0.766	1
Serp1	9.82366e-05	0.181117	0.572	0.531	1
Zcwpw2	9.94439e-05	0.792826	0.044	0.024	1
Usp36	9.95325e-05	0.194861	0.538	0.483	1
Bcl9	0.000100854	-0.517809	0.129	0.167	1
Tspyl3	0.000109866	0.590457	0.085	0.057	1
Gbp6	0.000110759	-0.472305	0.32	0.353	1
Atxn7l1	0.000111315	0.15468	0.781	0.748	1
Treml2	0.000112095	-0.256391	0.414	0.457	1
Trim33	0.000112554	0.193052	0.295	0.245	1
Ube2n	0.000113427	0.211733	0.406	0.356	1
Clcc1	0.000114855	-0.213616	0.404	0.454	1
Adprh	0.00011739	0.114513	0.883	0.855	1
Rnf149	0.000119021	0.124625	0.973	0.964	1
Ssr4	0.000120351	-0.120458	0.819	0.836	1
Mfap1a	0.000121393	0.675636	0.114	0.083	1
Tuba1c	0.000121618	-0.10312	0.891	0.901	1
Mid1	0.000124906	1.26482	0.032	0.015	1
Hsp90b1	0.000128215	0.128771	0.96	0.946	1
Ube4a	0.000129707	0.202507	0.612	0.568	1
Arl6ip1	0.000130408	-0.139739	0.811	0.824	1
Auh	0.00013136	0.177797	0.614	0.567	1
Ptger2	0.000134151	0.202063	0.587	0.546	1
Nans	0.000134471	0.198931	0.583	0.539	1
Usp39	0.000135098	0.267901	0.47	0.431	1
Cxcr2	0.000135821	0.375125	0.226	0.184	1
Krt79	0.000136645	0.187226	0.37	0.319	1
Hnrnpa2b1	0.000139319	0.145065	0.755	0.718	1
Mgll	0.000139721	-0.164605	0.821	0.855	1
Rbm8a	0.000140154	0.493373	0.192	0.154	1
Psmb6	0.000140227	-0.124443	0.863	0.864	1
Map3k8	0.000141958	0.171769	0.798	0.769	1
Ssh2	0.000142639	0.192542	0.593	0.548	1
Rchy1	0.000143645	0.239699	0.449	0.407	1
Fam111a	0.000145484	0.313081	0.314	0.272	1
Angptl4	0.000146488	-0.190308	0.555	0.587	1
Znhit2	0.000149618	0.193406	0.475	0.428	1
Tle5	0.000151163	0.112764	0.732	0.683	1
B4galt5	0.000157387	-0.120314	0.908	0.928	1
Clmn	0.000158831	0.209986	0.576	0.529	1
Rasa4	0.000162919	-0.294845	0.504	0.535	1
Slc16a10	0.000163151	0.160811	0.827	0.801	1
Taf4	0.000164444	0.165304	0.595	0.558	1
Rasef	0.00016912	-2.64223	0.004	0.013	1
Tent5c	0.000169982	-0.350524	0.323	0.362	1
Chid1	0.000171367	0.293185	0.358	0.311	1
Cdh1	0.000175407	-0.214945	0.512	0.555	1
Tgtp2	0.000179237	-0.378337	0.132	0.169	1
Map4k1	0.000180589	0.245506	0.489	0.449	1
Cebpa	0.000182071	0.124245	0.986	0.984	1
Itgax	0.000184032	-0.128098	0.939	0.953	1
Brms1	0.000184275	0.149128	0.755	0.718	1
Eif2ak2	0.000184596	-0.250089	0.471	0.506	1
Id3	0.000184741	0.54749	0.399	0.368	1
Smim19	0.000186734	0.197801	0.499	0.45	1
Dusp16	0.000187432	0.217483	0.51	0.467	1
Mtus2	0.000187825	0.647517	0.076	0.05	1
Rgl1	0.000189458	-0.175373	0.659	0.69	1
Dedd2	0.000190093	0.251493	0.494	0.448	1
Pqlc1	0.000190698	0.207272	0.75	0.715	1
Sipa1	0.000191621	0.143986	0.726	0.695	1
Pram1	0.00019752	0.405379	0.226	0.186	1
Casp4	0.00019822	0.153295	0.668	0.615	1
Dnajc30	0.000201268	0.262528	0.281	0.238	1
Scd1	0.000202033	0.254318	0.346	0.297	1
Nudt9	0.000202068	-0.17484	0.764	0.783	1
Rxrb	0.000202648	0.182428	0.635	0.59	1
Eno2	0.000205624	-0.741085	0.058	0.084	1
Fbxw17	0.000211547	-0.229595	0.459	0.508	1
Fosb	0.00021223	0.140559	0.939	0.926	1
Aasdhppt	0.000213861	0.221464	0.38	0.329	1
Atp6v0b	0.000217079	0.103984	0.951	0.932	1
Fez2	0.0002183	-0.228868	0.482	0.519	1
Mrc1	0.000219099	0.120996	0.981	0.976	1
Tpst2	0.000224115	0.132496	0.735	0.702	1
Plpp6	0.000224269	0.310259	0.227	0.187	1
Cyld	0.000228704	0.210353	0.682	0.641	1
Lrrc58	0.000229158	0.174975	0.757	0.733	1
Uspl1	0.000231711	0.221032	0.416	0.371	1
Slc36a4	0.000232196	0.155732	0.658	0.617	1
Plcg2	0.000233007	0.111159	0.86	0.825	1
Elac1	0.000234592	0.28625	0.293	0.249	1
Itgal	0.000234648	0.114399	0.979	0.972	1
mt-Nd1	0.000235039	0.276703	0.252	0.209	1
Zfp870	0.000236366	0.772588	0.066	0.043	1
Alas1	0.000236836	-0.172963	0.735	0.761	1
Psmb7	0.000238125	-0.107752	0.817	0.834	1
Dmd	0.000239688	-0.311517	0.252	0.294	1
Epsti1	0.00024058	-0.269825	0.66	0.671	1
Ggt5	0.000240705	0.316381	0.195	0.157	1
Ryr1	0.000242993	0.378373	0.178	0.141	1
Eif2a	0.000244504	0.137806	0.566	0.517	1
Flot1	0.000247174	-0.294889	0.374	0.41	1
Gk	0.00024896	0.210639	0.602	0.563	1
Cers2	0.000250526	0.138576	0.758	0.735	1
Ucp3	0.00025266	0.184431	0.606	0.56	1
Mknk1	0.000255153	0.156918	0.615	0.567	1
Slc9a3r1	0.000255366	0.135506	0.874	0.857	1
Gpr35	0.000256027	0.183041	0.515	0.461	1
Hspe1	0.000258977	0.223213	0.525	0.488	1
Mlkl	0.000261528	-0.384844	0.363	0.4	1
Tspan4	0.000264415	-0.226905	0.406	0.454	1
Slfn5	0.000266935	-0.379531	0.516	0.533	1
Rnf213	0.000273339	-0.288849	0.714	0.718	1
Gbp2	0.000275341	-0.386331	0.652	0.663	1
Arap1	0.000275457	0.133054	0.796	0.758	1
Camk1d	0.000278491	0.143857	0.734	0.691	1
Fcgrt	0.000280008	0.182751	0.936	0.931	1
Nudcd2	0.000283963	0.265669	0.33	0.287	1
Tank	0.000284234	-0.165905	0.746	0.755	1
Chsy1	0.000286311	0.182971	0.624	0.587	1
Usp3	0.000288089	0.138514	0.631	0.593	1
Sftpb	0.000290405	-0.933147	0.023	0.04	1
Dph3	0.000290974	0.230395	0.525	0.49	1
Bri3	0.000293224	-0.10237	0.936	0.933	1
Rgl2	0.000294207	0.13888	0.794	0.76	1
Ube2d3	0.000298546	0.122579	0.626	0.59	1
Isyna1	0.000301554	0.143614	0.707	0.663	1
Sftpc	0.000307646	-0.640239	0.057	0.083	1
Alox5	0.000307882	0.208782	0.754	0.717	1
Pex11a	0.000311185	-0.184733	0.663	0.692	1
Ddx55	0.000316571	0.236632	0.315	0.267	1
Ier3	0.000317523	0.359956	0.645	0.617	1
Uqcrb	0.000320661	0.133144	0.662	0.636	1
Plscr3	0.000332506	-0.162816	0.683	0.699	1
Rnf6	0.000333176	-0.147803	0.806	0.825	1
Znrf1	0.000334921	0.136793	0.853	0.82	1
Ddx60	0.000335983	-0.365092	0.388	0.422	1
Lrp12	0.000337153	-0.117074	0.894	0.908	1
Cfap20	0.000341032	-0.225481	0.454	0.494	1
Nudt5	0.000341247	0.168172	0.486	0.44	1
Nagk	0.000341782	-0.125017	0.861	0.872	1
Sec14l2	0.000349424	0.2655	0.387	0.345	1
Dctn3	0.000351691	0.131177	0.658	0.625	1
Nenf	0.000353945	-0.180108	0.678	0.695	1
Gigyf1	0.000355685	0.176316	0.567	0.528	1
Fkbp4	0.000357601	0.193976	0.474	0.429	1
Stxbp1	0.000358572	-0.217184	0.282	0.327	1
Zc3hav1l	0.000358671	0.750773	0.065	0.043	1
Akr1b8	0.000363272	-0.261214	0.288	0.332	1
Gpd2	0.000368828	-0.20339	0.565	0.609	1
Ksr1	0.000374344	0.269356	0.352	0.308	1
L3mbtl2	0.000374802	0.146221	0.37	0.321	1
Trmt2a	0.000378388	0.169496	0.538	0.498	1
Cds2	0.000384703	0.137367	0.81	0.783	1
Smarcal1	0.000396577	0.201845	0.479	0.431	1
Champ1	0.000400534	0.217058	0.393	0.343	1
Nampt	0.000400845	-0.168276	0.782	0.772	1
Tent5a	0.000403238	-0.2651	0.525	0.557	1
Cxcl14	0.000414225	0.187174	0.717	0.676	1
Egln3	0.000418209	0.756693	0.052	0.032	1
Kif21a	0.000419232	-0.599672	0.045	0.067	1
Sgpl1	0.000420447	-0.105394	0.894	0.892	1
Ubtd2	0.000426119	0.578174	0.122	0.091	1
Irf2bp1	0.000428547	0.250284	0.376	0.333	1
Osbpl8	0.000430747	-0.142827	0.789	0.807	1
Gng12	0.000432643	-0.301801	0.385	0.419	1
Fcgr2b	0.000439137	0.223387	0.501	0.458	1
Abhd15	0.000443992	0.157291	0.306	0.26	1
Tfeb	0.000444952	0.100445	0.755	0.713	1
Tmem147	0.000448516	-0.184776	0.62	0.65	1
Pnpo	0.000450658	0.105394	0.754	0.711	1
Trap1	0.000458258	0.156719	0.624	0.575	1
Xpc	0.000462466	0.21061	0.39	0.346	1
Nol6	0.000469138	0.168886	0.603	0.569	1
Ahsa2	0.000474466	0.207027	0.44	0.393	1
Homer3	0.000483024	-0.276415	0.348	0.387	1
Hmg20b	0.00049145	0.12876	0.583	0.547	1
Slc9a3r2	0.000494089	0.293967	0.447	0.402	1
Tmco6	0.000494411	0.349767	0.236	0.2	1
Atl3	0.000494876	0.106155	0.819	0.792	1
Top2b	0.000504242	0.127659	0.688	0.632	1
Kcnj2	0.000509455	0.245573	0.177	0.141	1
Ccnd3	0.00051101	0.150213	0.682	0.648	1
Elk1	0.000513004	0.340744	0.351	0.309	1
Ano10	0.000514196	-0.190886	0.513	0.551	1
Fam234b	0.000524959	0.260668	0.392	0.347	1
AA467197	0.000528256	-0.478256	0.258	0.297	1
Nlrc5	0.000530456	-0.173694	0.55	0.577	1
Csk	0.000532025	0.124735	0.791	0.749	1
Magohb	0.000536451	0.300249	0.389	0.348	1
Il7r	0.000545419	-0.259645	0.234	0.273	1
Tep1	0.000551063	0.16914	0.61	0.565	1
Gla	0.000556746	-0.114521	0.761	0.768	1
Gtf2f1	0.000557688	-0.140123	0.674	0.713	1
Kifc3	0.000560468	0.232715	0.423	0.38	1
Sqor	0.000562113	0.121113	0.709	0.67	1
Dnaja1	0.000563363	0.237106	0.633	0.598	1
Ahdc1	0.000572104	0.317213	0.251	0.211	1
Lats1	0.000574481	0.18785	0.387	0.339	1
Apc	0.00057559	0.204111	0.456	0.413	1
Slc39a3	0.000584072	0.215938	0.328	0.282	1
Ep300	0.000585341	0.145049	0.726	0.69	1
Clcf1	0.000592573	0.431646	0.25	0.213	1
Slc23a2	0.000606117	-0.140369	0.694	0.718	1
Dusp11	0.000608992	0.119286	0.748	0.71	1
Slc25a4	0.000609754	-0.158183	0.634	0.68	1
Aig1	0.000613859	-0.172729	0.686	0.708	1
Slc6a4	0.000622362	-0.13534	0.64	0.676	1
Havcr2	0.000631223	0.169552	0.767	0.732	1
Gps2	0.00063181	0.138475	0.591	0.555	1
Pdia4	0.000636416	0.150695	0.815	0.784	1
Tmem131l	0.000648105	0.435674	0.191	0.157	1
Mon2	0.000654687	0.159846	0.605	0.572	1
Rnf169	0.000656343	0.154422	0.655	0.636	1
Irgm2	0.000657816	-0.269706	0.363	0.402	1
Hp1bp3	0.000660297	-0.130277	0.738	0.769	1
Plxdc1	0.000663396	-0.236521	0.334	0.377	1
Kif13a	0.000666069	0.200569	0.597	0.555	1
Gbp2b	0.000670927	-0.457419	0.563	0.569	1
Rcc2	0.000672963	0.108031	0.674	0.634	1
Elf2	0.000677152	0.184299	0.581	0.544	1
Btbd1	0.000686507	0.205637	0.475	0.431	1
Rnf126	0.000688862	0.145371	0.637	0.608	1
Itpkb	0.000699384	0.149278	0.767	0.742	1
Thoc2	0.00070058	0.203882	0.502	0.468	1
Rarres1	0.00070321	-0.177923	0.65	0.684	1
Pex6	0.000711614	0.188699	0.439	0.391	1
Icam2	0.000713053	0.441653	0.141	0.11	1
Tusc1	0.000727109	0.362206	0.333	0.295	1
Plaat3	0.000734574	-0.141624	0.71	0.728	1
Cbr3	0.000741847	0.311363	0.292	0.252	1
Eprs	0.000753154	0.152273	0.621	0.58	1
Egr2	0.000754703	0.131772	0.834	0.82	1
Il6st	0.000757904	0.145947	0.66	0.629	1
Srebf1	0.000768477	0.14665	0.611	0.568	1
Unc93b1	0.00077384	0.119285	0.959	0.938	1
Mavs	0.000789996	0.176715	0.568	0.533	1
Ifit1bl1	0.000796661	-0.832351	0.252	0.282	1
Zc3h12d	0.0008	0.265191	0.309	0.27	1
Itch	0.000806995	0.211126	0.532	0.493	1
Atp2c1	0.000808086	0.135932	0.797	0.761	1
Snrnp48	0.000815333	0.181043	0.583	0.539	1
Abhd3	0.000819564	-0.215927	0.405	0.445	1
Mast3	0.000822238	0.134311	0.739	0.708	1
Dstn	0.000824776	-0.110903	0.926	0.94	1
Tcerg1	0.000826608	0.177169	0.492	0.451	1
Plau	0.000827255	-0.211033	0.584	0.614	1
Rhoc	0.000830248	-0.114111	0.808	0.824	1
Ndc1	0.000831912	0.324565	0.211	0.175	1
Samhd1	0.000832969	-0.113738	0.971	0.965	1
Cfap298	0.000835965	0.221939	0.429	0.398	1
Fam219a	0.000851572	-0.211004	0.452	0.497	1
Galnt10	0.000852116	0.213784	0.339	0.296	1
Gmfb	0.000854489	-0.146239	0.878	0.897	1
Ppp1r15b	0.000855132	0.106626	0.887	0.865	1
Pdpn	0.000855255	-0.18307	0.495	0.525	1
Rdm1	0.000856928	0.446673	0.195	0.161	1
Thbs3	0.000864433	0.432571	0.124	0.095	1
Synpo	0.000873702	-0.582991	0.034	0.053	1
Gstp1	0.000873745	0.149357	0.62	0.58	1
Igf1	0.00087783	-0.814148	0.046	0.067	1
Creld2	0.000879939	0.231733	0.674	0.648	1
Hspa4	0.000884945	0.144091	0.554	0.51	1
Nav2	0.000886274	0.18027	0.49	0.444	1
Gprc5b	0.000886962	-1.13933	0.018	0.033	1
Zhx1	0.000888225	0.12818	0.576	0.533	1
Pag1	0.00089381	0.131319	0.805	0.78	1
Gbp3	0.000898914	-0.434463	0.518	0.535	1
Nsl1	0.00090239	0.672142	0.034	0.019	1
Pou2f2	0.000905173	0.318977	0.234	0.196	1
Gpr146	0.000923397	0.168885	0.556	0.518	1
Sh2b3	0.000937096	0.167911	0.64	0.606	1
Atrnl1	0.000938135	0.194354	0.531	0.488	1
Masp2	0.000953789	0.51475	0.038	0.022	1
mt-Atp8	0.000953969	0.296008	0.436	0.399	1
Tbc1d2	0.000964473	-0.1676	0.684	0.711	1
Atrn	0.000975748	0.150196	0.567	0.526	1
Arfgef3	0.000981016	-1.00121	0.034	0.053	1
Dpep2	0.000988347	-0.125795	0.8	0.816	1
Fbxo33	0.000992452	0.227139	0.396	0.357	1
Zscan25	0.000994361	-0.263534	0.165	0.202	1
Mfsd1	0.000995006	-0.103208	0.886	0.891	1
Igkv8-30	0.000998101	-0.749268	0.013	0.026	1
Flt3	0.000998661	-1.06481	0.016	0.03	1
Snx18	0.00100675	0.115196	0.801	0.772	1
Cdk19	0.00100792	0.219346	0.472	0.43	1
Ttyh2	0.00102475	-0.124627	0.875	0.883	1
Kdr	0.00102969	-0.49237	0.054	0.077	1
Tef	0.0010316	-0.453999	0.234	0.267	1
Plppr3	0.0010397	-0.889493	0.012	0.025	1
Myo9a	0.0010418	0.148519	0.548	0.504	1
Prr3	0.00105377	0.24483	0.244	0.205	1
Cyb561	0.00105404	0.23518	0.34	0.298	1
Hsd17b7	0.00106469	-0.317422	0.265	0.301	1
Galt	0.00106553	0.231434	0.336	0.296	1
Cd274	0.00107644	-0.153425	0.937	0.926	1
Coro6	0.00108294	0.270939	0.5	0.47	1
Lcn2	0.00108707	0.670412	0.35	0.319	1
Lsm6	0.00109162	0.226966	0.261	0.222	1
Olfm1	0.00109771	0.150924	0.501	0.462	1
Bok	0.00110812	-0.88388	0.04	0.06	1
Pcyt1a	0.00111651	-0.155628	0.768	0.783	1
Selenof	0.00111899	-0.196064	0.569	0.604	1
Jade2	0.00112494	0.176075	0.465	0.415	1
Tnfrsf12a	0.00112518	-0.254798	0.585	0.611	1
Fam169b	0.00112704	-0.285588	0.122	0.154	1
Scd2	0.0011307	0.238973	0.431	0.389	1
Coro2a	0.00113416	0.126453	0.724	0.682	1
H2-DMb1	0.00113636	0.365074	0.242	0.205	1
Cct5	0.00114291	0.168558	0.452	0.409	1
Rarg	0.00114436	0.386149	0.281	0.246	1
Pnpla5	0.00116031	0.467006	0.064	0.043	1
Arhgef11	0.00116037	0.145991	0.536	0.486	1
Eif3d	0.00117207	0.11172	0.781	0.755	1
L1cam	0.00117262	0.205109	0.426	0.384	1
Etnk1	0.00117592	-0.141115	0.693	0.709	1
Serpine1	0.00119599	0.214123	0.897	0.884	1
Styx	0.0012035	-1.14139	0.007	0.016	1
Ppid	0.0012153	0.253284	0.209	0.174	1
Snx4	0.00122194	-0.167695	0.596	0.622	1
Rnf128	0.00123646	-0.232189	0.342	0.385	1
Ddx54	0.00123719	0.116213	0.782	0.757	1
Cks2	0.0012385	0.191921	0.355	0.313	1
Ctnnd2	0.00126775	-1.35289	0.009	0.019	1
Rusc2	0.00127241	-0.203757	0.462	0.501	1
Ppp4r2	0.00128222	0.106129	0.716	0.692	1
Polr3b	0.00128862	0.328409	0.243	0.207	1
Crispld2	0.0013157	0.927834	0.074	0.053	1
Phf11b	0.00131876	-0.409344	0.445	0.472	1
Gpx3	0.0013196	-0.50308	0.096	0.123	1
Gpd1l	0.00132342	0.132369	0.444	0.402	1
Rufy4	0.00132802	-0.271018	0.521	0.548	1
Mettl3	0.00135121	0.16986	0.437	0.4	1
Alcam	0.00137465	-0.275661	0.436	0.463	1
Wfdc21	0.00138058	-0.364613	0.62	0.638	1
Pygm	0.00138667	0.431041	0.102	0.076	1
Sf3a1	0.00138721	0.1409	0.598	0.559	1
Ciao2b	0.00138821	0.258424	0.311	0.274	1
Wdr91	0.00139314	-0.122081	0.686	0.699	1
Dpy30	0.00139478	0.159228	0.513	0.477	1
Socs3	0.00140149	0.290562	0.567	0.539	1
Grina	0.00140186	-0.143347	0.959	0.963	1
Gpr108	0.00140533	0.126291	0.645	0.6	1
Fcho2	0.00144997	0.171446	0.552	0.516	1
Lpcat4	0.00145495	0.228082	0.374	0.334	1
Fam20c	0.00146009	-0.11749	0.642	0.665	1
Dym	0.0014613	0.212366	0.42	0.383	1
Peli2	0.00146166	0.172679	0.408	0.363	1
Ubfd1	0.00146728	0.175286	0.551	0.512	1
Tifab	0.0014725	0.106203	0.908	0.887	1
Syn1	0.00150535	0.413455	0.137	0.109	1
Hivep1	0.00150758	0.169618	0.567	0.536	1
Slc41a2	0.00151528	-0.15853	0.516	0.552	1
Sulf2	0.00152869	0.116647	0.862	0.832	1
Spsb4	0.00152926	-0.569974	0.046	0.067	1
Dync1i2	0.00154303	-0.108177	0.805	0.821	1
Zdhhc18	0.00154625	-0.145471	0.726	0.753	1
Twf2	0.00156102	0.11559	0.776	0.745	1
Svil	0.00156701	0.106982	0.889	0.872	1
Gcnt2	0.00156988	0.118627	0.73	0.692	1
Parp14	0.00157544	-0.231331	0.587	0.606	1
Ptpn22	0.00158845	0.387084	0.283	0.247	1
P2ry6	0.00158966	0.137453	0.732	0.691	1
Tmem72	0.00160497	0.163333	0.549	0.507	1
Per2	0.00161468	-0.135956	0.656	0.688	1
Reps1	0.00162297	0.137734	0.407	0.361	1
Slc31a2	0.00163641	-0.176918	0.722	0.731	1
Polg2	0.00163844	0.172502	0.235	0.199	1
Hyou1	0.00164969	0.16081	0.754	0.729	1
Mvd	0.00165041	0.275534	0.464	0.428	1
Sik1	0.0016561	0.104147	0.714	0.678	1
Fabp3	0.00165656	-0.902693	0.022	0.037	1
Proz	0.00166018	1.07365	0.024	0.012	1
Sdc1	0.00166345	-0.542711	0.11	0.139	1
Itprip	0.00167488	0.15307	0.597	0.556	1
Cabyr	0.00168734	0.418401	0.137	0.108	1
Ebi3	0.0016919	0.294591	0.307	0.272	1
Gon4l	0.00169725	0.153621	0.521	0.482	1
Pgm1	0.0016991	0.257206	0.342	0.304	1
Lrwd1	0.00172451	0.183498	0.415	0.374	1
Far1	0.00172619	0.109358	0.854	0.842	1
Trim65	0.0017271	0.222756	0.352	0.315	1
Sord	0.00172753	-0.226541	0.38	0.414	1
Urod	0.00173724	0.165522	0.483	0.439	1
Rfx1	0.00173738	0.175633	0.529	0.497	1
Ruvbl1	0.00174343	0.270176	0.345	0.312	1
Tpcn2	0.00174454	-0.130319	0.726	0.74	1
Il10ra	0.00175805	0.123948	0.717	0.668	1
Atl2	0.00177506	0.187772	0.389	0.356	1
Tmx1	0.00178772	-0.128824	0.828	0.846	1
Zwint	0.00179043	0.131922	0.564	0.526	1
Tmub2	0.00179816	-0.189265	0.458	0.494	1
Syp	0.00180581	0.482902	0.086	0.063	1
Foxo4	0.00182153	0.228486	0.327	0.29	1
Osm	0.001823	0.235627	0.645	0.617	1
Mia	0.00182387	1.5688	0.015	0.006	1
Xpo7	0.00182822	0.159882	0.482	0.439	1
Vps13d	0.00183198	0.134257	0.699	0.658	1
Cox6b1	0.00183609	-0.103534	0.923	0.932	1
Atpsckmt	0.00185093	0.274511	0.291	0.254	1
Klhl2	0.0018534	0.207107	0.362	0.323	1
Ap4m1	0.0018749	0.207127	0.408	0.369	1
Zfp574	0.00187748	0.194533	0.4	0.359	1
Svbp	0.00188699	0.255646	0.352	0.315	1
Rell1	0.00189449	-0.264116	0.302	0.341	1
Hipk2	0.00189802	-0.108081	0.792	0.813	1
Tomm5	0.001907	0.115421	0.651	0.631	1
Ubald1	0.00194106	0.150814	0.597	0.559	1
Il6	0.00194288	0.779494	0.103	0.078	1
Ifit3	0.0019632	-0.578803	0.412	0.426	1
Ankrd33b	0.00197239	0.447717	0.113	0.088	1
Ube2q2	0.00197617	0.117882	0.56	0.51	1
B9d2	0.00198525	0.216376	0.431	0.394	1
Ncoa7	0.00202158	-0.28218	0.377	0.41	1
Odf2	0.00202413	-0.139651	0.693	0.715	1
Ddx10	0.00202677	0.12281	0.572	0.534	1
Afap1	0.00203016	-0.148878	0.718	0.75	1
Tsc2	0.00204245	0.137995	0.454	0.411	1
Ppm1d	0.00205038	0.21054	0.341	0.304	1
Hnrnph3	0.0021066	0.30623	0.36	0.328	1
Gipc1	0.00210822	-0.12212	0.646	0.674	1
Ube2f	0.00211315	0.113725	0.788	0.755	1
Apoc1	0.00212077	0.1309	0.274	0.236	1
Arrdc3	0.00213325	0.212782	0.512	0.477	1
Selenoo	0.00213934	0.301041	0.244	0.209	1
Cd82	0.00214713	-0.108553	0.853	0.86	1
Npm3	0.00216889	0.137704	0.47	0.427	1
Dnajb9	0.00217107	0.152622	0.71	0.699	1
Cnot1	0.002174	0.141805	0.64	0.6	1
Txnrd1	0.00217759	-0.1172	0.88	0.893	1
Usp6nl	0.00217953	0.245407	0.401	0.363	1
Impdh2	0.00218292	0.108753	0.649	0.618	1
Nufip2	0.00220685	0.104647	0.787	0.771	1
Cpsf4	0.00221363	0.127284	0.532	0.495	1
Stard7	0.00221465	0.128359	0.662	0.627	1
Birc3	0.00221724	0.151894	0.627	0.584	1
Gse1	0.00221768	0.115662	0.551	0.51	1
Chic2	0.00221849	0.121065	0.623	0.584	1
Ltbp1	0.00222347	-1.07582	0.005	0.014	1
Clec2d	0.00223081	0.146458	0.687	0.633	1
Senp2	0.00223902	-0.133416	0.727	0.76	1
Ate1	0.00224589	-0.233943	0.465	0.499	1
Add3	0.0022488	0.170087	0.613	0.585	1
Plpp1	0.00228705	-0.301165	0.4	0.431	1
Bbs7	0.00228899	-0.51336	0.041	0.06	1
Angptl7	0.002292	-0.915132	0.013	0.025	1
Cpeb1	0.00230663	-0.553683	0.107	0.134	1
Ssr2	0.00231203	0.124011	0.778	0.761	1
Stk40	0.00231503	0.134507	0.805	0.783	1
Stk35	0.00231955	0.165612	0.395	0.357	1
Osbp	0.00232369	-0.171079	0.577	0.609	1
Nubp1	0.00232625	-0.135366	0.715	0.746	1
Mgst2	0.00233119	-0.300603	0.27	0.307	1
Ckb	0.00234377	-0.576675	0.116	0.143	1
Man1b1	0.00234661	0.117192	0.556	0.51	1
Ddx58	0.00237689	-0.267067	0.575	0.589	1
Kat7	0.00239476	0.117952	0.637	0.603	1
Vcl	0.00239627	-0.222386	0.301	0.336	1
Kdm4b	0.00242571	0.274195	0.27	0.236	1
Gusb	0.0024384	-0.104033	0.914	0.92	1
Got2	0.00244034	-0.117923	0.839	0.843	1
Sft2d3	0.00244498	0.603373	0.104	0.08	1
Tmem260	0.00247026	-0.282149	0.215	0.25	1
Grasp	0.00247212	-0.348116	0.145	0.174	1
Cds1	0.0024787	-0.455395	0.115	0.143	1
Sp110	0.00250563	-0.275681	0.35	0.381	1
Abtb2	0.00252076	0.324151	0.256	0.222	1
Top3b	0.00254661	0.174374	0.462	0.42	1
Tdp1	0.00256878	0.144695	0.263	0.224	1
Fbxl2	0.002578	-0.30633	0.165	0.197	1
Coq6	0.00259582	0.471538	0.171	0.142	1
Grpel1	0.00261997	-0.113215	0.839	0.854	1
Slc38a2	0.00262354	0.112004	0.734	0.692	1
Pacsin2	0.00263409	0.111328	0.798	0.776	1
Bcl2l15	0.00264138	0.982383	0.043	0.027	1
Cish	0.00265091	0.228966	0.466	0.431	1
Creb5	0.0026573	-0.166138	0.705	0.726	1
Arrb1	0.00266663	-0.230805	0.499	0.517	1
Nfkbil1	0.00266723	0.236094	0.349	0.313	1
Fam24b	0.00268452	0.495978	0.015	0.006	1
Mfhas1	0.002693	0.151427	0.667	0.636	1
Ide	0.00271304	0.205145	0.379	0.341	1
Zmat4	0.00272207	-0.893315	0.006	0.014	1
Ghitm	0.00274225	-0.138525	0.743	0.754	1
Naa25	0.00277178	-0.138225	0.528	0.557	1
Junb	0.00277201	0.101095	0.966	0.965	1
Ifi203	0.00280142	-0.254463	0.567	0.58	1
Pkd1l3	0.00280759	1.08428	0.013	0.005	1
Cpne5	0.00282829	0.191177	0.247	0.212	1
Hk2	0.00282982	-0.152352	0.668	0.681	1
Ifitm1	0.00284054	0.593648	0.18	0.15	1
Nipbl	0.00284383	0.120399	0.615	0.574	1
Mvb12b	0.00285085	0.199927	0.458	0.421	1
Eif4g1	0.00287297	0.150751	0.581	0.542	1
Lgals3bp	0.00287519	-0.150531	0.923	0.933	1
Dda1	0.00295056	-0.161273	0.743	0.75	1
Flt4	0.00297666	-0.489898	0.046	0.065	1
Pigz	0.00299248	-0.715648	0.011	0.022	1
Carhsp1	0.00299849	-0.127871	0.664	0.693	1
Prr14	0.00301545	0.105729	0.599	0.554	1
Tmeff1	0.00302355	-0.465269	0.061	0.083	1
Crisp3	0.00302487	-1.16908	0.003	0.01	1
Fbxl19	0.00303632	0.273624	0.372	0.34	1
Slc30a1	0.00305971	-0.260558	0.419	0.443	1
Ephx1	0.00306581	-0.391996	0.243	0.274	1
Zfp644	0.00306948	-0.256309	0.285	0.321	1
Med13l	0.00310229	0.105848	0.725	0.702	1
Wrap53	0.00311947	0.19542	0.24	0.205	1
Tspo	0.00318251	-0.108723	0.959	0.953	1
Nob1	0.00318733	0.176673	0.315	0.276	1
Igtp	0.0031989	-0.260103	0.426	0.455	1
Glrx5	0.00321295	0.11791	0.64	0.607	1
Dusp10	0.00321493	-0.214954	0.317	0.351	1
Psrc1	0.00321764	-0.334623	0.062	0.084	1
Bcas3	0.00322218	0.22344	0.284	0.249	1
Ndufa4	0.0032392	0.114932	0.68	0.658	1
Sesn1	0.00326135	0.387528	0.199	0.168	1
Lrpap1	0.00327928	-0.144194	0.831	0.841	1
Phlda1	0.00328596	0.186242	0.76	0.745	1
Med29	0.00329793	0.183697	0.49	0.451	1
Tst	0.00330305	-0.475565	0.062	0.083	1
Zfp58	0.00331833	0.897511	0.044	0.029	1
Tet3	0.00333052	0.104025	0.635	0.596	1
Wdr55	0.00335742	0.162228	0.399	0.358	1
Ubac2	0.00337355	0.158718	0.523	0.481	1
Maf1	0.00338252	0.12048	0.562	0.523	1
Rab11fip1	0.00339956	0.10793	0.916	0.903	1
Ccr9	0.00341384	-0.590607	0.021	0.035	1
Impdh1	0.00342925	-0.234121	0.397	0.431	1
Agpat4	0.00345635	-0.133914	0.83	0.825	1
Tra2b	0.00346924	0.106776	0.708	0.669	1
Rcn1	0.00348095	-0.359026	0.154	0.184	1
Abhd16a	0.00348398	-0.135634	0.726	0.727	1
Rasa3	0.00349672	-0.109795	0.61	0.641	1
Glrp1	0.00351444	-0.428577	0.082	0.105	1
Dus2	0.00351794	0.23141	0.23	0.198	1
Rnf157	0.00352166	-0.258652	0.277	0.311	1
Slc38a6	0.00354086	-0.110059	0.732	0.758	1
Mtmr4	0.00354381	0.259536	0.27	0.235	1
Yars2	0.00354551	0.214845	0.31	0.274	1
Pip4k2c	0.00354754	0.121882	0.686	0.658	1
Foxp1	0.00355461	0.113133	0.571	0.537	1
Kpna3	0.00358206	-0.162777	0.513	0.544	1
Hmox1	0.00359788	-0.111015	0.884	0.889	1
Chrm3	0.00359973	0.668442	0.047	0.031	1
Vwf	0.00360747	-0.362485	0.142	0.171	1
Pfas	0.00366998	0.174837	0.297	0.262	1
Caml	0.00368426	0.230029	0.419	0.388	1
Chordc1	0.00371724	0.226112	0.451	0.424	1
Dgcr2	0.00372163	0.115955	0.628	0.587	1
Herc6	0.00374217	-0.349711	0.577	0.582	1
Gadd45b	0.00375935	0.27333	0.66	0.656	1
Ccdc130	0.00376255	0.26683	0.259	0.227	1
Rab29	0.00377053	-0.157702	0.618	0.644	1
Rb1cc1	0.00382316	0.265939	0.415	0.384	1
Rangrf	0.00386674	0.264799	0.208	0.177	1
Smim5	0.00387443	-0.849645	0.027	0.042	1
Fgf1	0.00388945	0.663666	0.049	0.033	1
Trim21	0.00389386	-0.237055	0.456	0.483	1
Czib	0.00390967	0.132328	0.434	0.401	1
Upf2	0.00391723	0.168405	0.39	0.353	1
Acp2	0.00392945	-0.120716	0.639	0.664	1
Scaf8	0.00393053	0.158857	0.56	0.527	1
Hist1h4i	0.00393114	0.463246	0.076	0.056	1
Cmtm7	0.00394673	0.172146	0.467	0.434	1
Rnf135	0.00398199	-0.309211	0.267	0.299	1
Otulinl	0.00398253	0.101889	0.835	0.815	1
Ralgapa1	0.00399922	0.109011	0.493	0.458	1
Schip1	0.00400204	1.21852	0.013	0.005	1
Pik3ip1	0.00400907	0.555463	0.116	0.092	1
Vps18	0.00401737	-0.155326	0.688	0.702	1
Guk1	0.00402336	0.144942	0.651	0.625	1
Shisa8	0.00402359	1.60238	0.013	0.005	1
Zfyve1	0.00403563	0.166139	0.45	0.409	1
Rbm44	0.00404928	1.0368	0.025	0.013	1
Anks3	0.00405599	0.149387	0.412	0.378	1
Usp31	0.00409121	0.21191	0.343	0.306	1
Meis3	0.00409994	0.12263	0.408	0.363	1
Ipo13	0.00410555	0.125961	0.445	0.409	1
Gbp7	0.00414408	-0.267286	0.554	0.568	1
Pdgfrl	0.00414714	-0.682065	0.009	0.018	1
Leng9	0.00415656	0.164833	0.348	0.309	1
Usp18	0.00417699	-0.440241	0.407	0.431	1
Clk1	0.00418456	0.11217	0.826	0.812	1
Dkc1	0.0041904	0.132202	0.372	0.335	1
Pdgfra	0.00422125	-0.630179	0.023	0.037	1
Ankrd63	0.00423931	-0.378758	0.057	0.078	1
Hnrnpdl	0.0042405	0.105179	0.494	0.461	1
Ifi204	0.00425901	-0.385336	0.553	0.553	1
Zfp710	0.00427157	0.119709	0.762	0.733	1
Sinhcaf	0.00428945	0.338522	0.107	0.083	1
Armc7	0.00433387	0.206953	0.276	0.242	1
Mpzl3	0.0043628	0.501343	0.094	0.072	1
Zfp398	0.0043636	0.218939	0.275	0.24	1
Tceal9	0.00437002	-0.159453	0.538	0.575	1
Dcaf12	0.00437881	0.108803	0.64	0.608	1
Mageb3	0.00438993	0.90011	0.014	0.006	1
Itpkc	0.00439818	0.134392	0.276	0.24	1
Hspa4l	0.00440207	0.10398	0.672	0.645	1
Zfp141	0.00441196	0.390614	0.092	0.07	1
Hopx	0.00446886	0.128355	0.513	0.473	1
Dipk2a	0.00449367	0.165023	0.233	0.2	1
Ptgs2	0.0044959	0.408444	0.327	0.294	1
Atp5j	0.00457021	0.134736	0.545	0.516	1
Cep120	0.00461206	0.161895	0.567	0.534	1
Catsper2	0.00464002	0.202715	0.127	0.1	1
Stat2	0.00465028	-0.233348	0.581	0.578	1
Mtss2	0.00466465	0.324786	0.071	0.052	1
Ighg2b	0.00467864	-4.60933	0.02	0.033	1
Plxna2	0.00468244	-0.768021	0.023	0.036	1
Ilrun	0.00470971	-0.103203	0.852	0.859	1
Cd80	0.00472831	0.177607	0.543	0.512	1
Rhbdd1	0.00476082	-0.150924	0.516	0.553	1
Atad2	0.00477655	0.178836	0.372	0.338	1
Isg15	0.00479177	-0.462629	0.593	0.598	1
Twsg1	0.00480531	-0.163218	0.528	0.557	1
Awat1	0.00483073	-1.04214	0.04	0.057	1
Milr1	0.00485945	-0.138346	0.676	0.684	1
Anxa6	0.00486219	0.107729	0.76	0.737	1
Cox6a2	0.00486224	-1.03505	0.019	0.031	1
Atf2	0.00487448	0.104874	0.522	0.49	1
Tuba4a	0.00488461	0.275034	0.182	0.153	1
Gsg1	0.00490543	0.427147	0.107	0.084	1
Gask1b	0.00490809	-1.07549	0.023	0.037	1
Jtb	0.00494716	0.108558	0.621	0.591	1
Slc35e4	0.00495716	0.19664	0.443	0.41	1
Ints8	0.00497598	0.198336	0.381	0.345	1
Pwp1	0.00500645	0.195082	0.412	0.379	1
Yipf1	0.00502312	0.133248	0.646	0.61	1
Cables1	0.0050298	0.335209	0.185	0.155	1
Pml	0.00503256	-0.22265	0.45	0.472	1
Zbtb40	0.00504481	0.240179	0.254	0.222	1
Syt8	0.00507084	0.861019	0.025	0.014	1
Zfp653	0.00510763	-0.184873	0.396	0.428	1
Tmem216	0.00512073	-0.251246	0.317	0.35	1
Lrp8	0.00513658	-0.230671	0.349	0.379	1
Plac8	0.00513962	-0.185276	0.433	0.476	1
Igkv12-89	0.00514508	4.78045	0.011	0.004	1
Metap1	0.0051514	-0.163023	0.54	0.571	1
Rassf2	0.00519045	0.138729	0.414	0.373	1
Nkapd1	0.00519231	0.11272	0.425	0.39	1
Eef1akmt2	0.00519253	0.154224	0.297	0.261	1
Cfp	0.00519399	0.122335	0.785	0.754	1
Slc24a3	0.00521028	1.04348	0.014	0.006	1
Pdgfc	0.00521498	0.111367	0.513	0.474	1
Trp53inp2	0.00522132	-0.14299	0.646	0.666	1
Lrrc3	0.00522134	-0.887793	0.025	0.039	1
Zfp131	0.00522776	0.157215	0.526	0.492	1
Pfdn6	0.00526545	0.113266	0.735	0.709	1
Klrk1	0.00528277	-0.308201	0.325	0.354	1
Glyr1	0.00528438	-0.105072	0.888	0.892	1
Clec2f	0.00533265	0.4379	0.011	0.004	1
Selenoi	0.00533633	0.150579	0.299	0.261	1
Vmac	0.00534136	-0.379996	0.075	0.097	1
St3gal3	0.0053656	0.281488	0.258	0.226	1
Sms	0.0053839	-0.168461	0.425	0.464	1
Parp12	0.00538431	-0.233461	0.691	0.687	1
Dpep2nb	0.00538715	1.09093	0.026	0.015	1
Dennd2c	0.00543421	-1.36804	0.009	0.018	1
Zdhhc7	0.00543871	0.106197	0.679	0.647	1
Il1f9	0.00544613	0.555412	0.084	0.064	1
Fut7	0.00545456	0.270897	0.326	0.294	1
Adsl	0.00549417	0.138285	0.524	0.497	1
Znfx1	0.00550289	-0.271424	0.723	0.712	1
Ifi47	0.00550615	-0.272372	0.509	0.523	1
Oaf	0.00554414	-0.224657	0.501	0.525	1
Gtf3a	0.00558798	0.160878	0.425	0.386	1
Mterf3	0.00559081	0.171783	0.435	0.404	1
Psip1	0.00562618	0.207226	0.498	0.471	1
Sema6b	0.00563563	0.174505	0.449	0.416	1
Ift20	0.00563563	0.140862	0.485	0.445	1
Rbm15b	0.00564721	0.146766	0.374	0.338	1
Gdap2	0.00565265	0.159305	0.438	0.403	1
Lratd2	0.00565674	-0.338164	0.207	0.233	1
Bard1	0.00567274	0.545713	0.072	0.054	1
Sdhaf4	0.00567656	0.186217	0.399	0.361	1
Sfmbt2	0.0056987	1.31285	0.028	0.016	1
Hnrnpa0	0.00572134	0.122396	0.624	0.596	1
Ogfr	0.00574387	-0.145322	0.837	0.834	1
Txnl4a	0.00576419	0.134163	0.678	0.652	1
Zfp384	0.00579786	0.112805	0.728	0.709	1
Bloc1s3	0.00580671	0.212424	0.365	0.332	1
Exosc1	0.00585534	0.219643	0.354	0.318	1
Rhoj	0.0058774	-1.15164	0.004	0.01	1
Dpp9	0.00593107	0.111114	0.751	0.746	1
Nipsnap2	0.0059558	-0.149909	0.543	0.573	1
Mapk1ip1	0.00596805	0.152588	0.272	0.235	1
Fhod1	0.0059873	0.127432	0.656	0.623	1
Cd83	0.00600721	0.139294	0.508	0.473	1
Znrd1	0.00614505	0.116343	0.562	0.533	1
Clec12a	0.00617213	0.217385	0.529	0.506	1
Rcan1	0.00620167	0.250636	0.383	0.35	1
Vegfb	0.00621453	-0.150598	0.496	0.528	1
Nktr	0.00623025	0.103388	0.799	0.772	1
Rnaseh1	0.00623817	0.151597	0.333	0.299	1
Atp6v0e2	0.00627839	0.306165	0.248	0.22	1
Ttc19	0.00632417	0.130539	0.319	0.284	1
Taf1c	0.00635331	0.245982	0.231	0.201	1
Irak4	0.00638441	0.12604	0.58	0.542	1
Oga	0.00639339	0.12483	0.697	0.684	1
mt-Nd2	0.0064038	0.352308	0.191	0.162	1
Fhl3	0.00640416	-0.158665	0.46	0.492	1
Slc22a18	0.00643063	0.193726	0.318	0.286	1
Sult4a1	0.00643114	0.859737	0.021	0.011	1
Ndrg1	0.00647349	0.315764	0.278	0.247	1
Nabp1	0.00649963	-0.116571	0.898	0.893	1
Iigp1	0.00650555	-0.365221	0.212	0.242	1
Setdb2	0.00655699	-0.280656	0.317	0.346	1
Pitpnc1	0.00655833	0.132017	0.274	0.237	1
Invs	0.00656411	0.465062	0.134	0.11	1
Enpp5	0.00657042	-0.367216	0.131	0.157	1
Ncbp2	0.00665018	0.116527	0.597	0.555	1
Tpst1	0.00665623	-0.28862	0.39	0.411	1
Glb1	0.00667433	-0.14393	0.563	0.589	1
Pdha1	0.00668411	0.124394	0.585	0.556	1
Rpgrip1l	0.00669508	-0.575909	0.053	0.071	1
Ankrd49	0.00673221	0.20961	0.257	0.223	1
Tmem86b	0.00675788	0.194569	0.304	0.27	1
Cttnbp2nl	0.00678215	0.111896	0.923	0.929	1
Rhbdd2	0.00678603	0.201375	0.294	0.26	1
Txn2	0.00678979	0.11453	0.667	0.64	1
Rnf26	0.00683634	0.338971	0.118	0.094	1
B2m	0.006837	-0.160933	0.862	0.847	1
Nup88	0.00684233	0.137135	0.356	0.315	1
Ccl6	0.00687885	-0.162394	0.976	0.973	1
Amer1	0.00688173	-0.661158	0.067	0.087	1
Csnk1e	0.0068834	0.102562	0.7	0.674	1
Atg16l1	0.00690208	0.137921	0.503	0.469	1
Prpf4	0.00690619	0.26814	0.274	0.244	1
Mib1	0.00694347	0.118515	0.735	0.706	1
Stk19	0.00695213	0.146362	0.376	0.344	1
Kcnk13	0.00697042	-0.288304	0.061	0.08	1
Iffo2	0.00700964	0.282436	0.297	0.267	1
Ccl9	0.00702018	-0.173937	0.748	0.751	1
Eed	0.00702071	0.121706	0.562	0.527	1
Epb41l1	0.00703988	0.139715	0.458	0.419	1
Nrp2	0.00704466	-0.106596	0.66	0.688	1
Tes	0.00706602	0.148376	0.64	0.611	1
Nr1d1	0.00709351	-0.323157	0.166	0.194	1
Klhdc8a	0.00710716	0.815132	0.024	0.013	1
Eva1b	0.00713528	0.148444	0.419	0.381	1
Mcoln3	0.00715825	-0.255048	0.27	0.301	1
Myrf	0.00717972	-1.1477	0.023	0.035	1
Adssl1	0.00720251	0.124377	0.495	0.451	1
Mitd1	0.00721563	-0.218788	0.381	0.412	1
Ints3	0.00722642	0.138101	0.585	0.549	1
Ccdc12	0.00725507	0.105129	0.794	0.758	1
Plpp3	0.00727744	-0.104628	0.222	0.187	1
Dgcr6	0.00732593	-0.202734	0.436	0.464	1
Spr	0.00734395	0.143003	0.493	0.456	1
Ccdc47	0.00738751	0.186424	0.478	0.453	1
Hltf	0.00739588	0.150745	0.344	0.312	1
Rnd3	0.00742746	0.160909	0.544	0.519	1
Usp22	0.00742865	-0.105381	0.725	0.747	1
Doc2g	0.00749604	0.361423	0.088	0.067	1
Crlf3	0.00750055	0.138034	0.704	0.68	1
Crebrf	0.00751238	0.134282	0.477	0.449	1
Cd200r2	0.00751648	-0.563708	0.004	0.01	1
Ints10	0.00753853	0.142625	0.469	0.435	1
Dhx8	0.00754711	0.111506	0.659	0.619	1
Csnk2a1	0.00755336	0.118647	0.644	0.61	1
Pithd1	0.00756256	0.122398	0.426	0.391	1
Hgsnat	0.00757153	0.107811	0.413	0.378	1
Mecp2	0.00758766	-0.215535	0.467	0.498	1
Nek9	0.00764624	0.115444	0.664	0.63	1
Zfp609	0.00767095	0.147938	0.503	0.471	1
Zfp109	0.00773307	0.696737	0.03	0.019	1
Ptpra	0.00774316	-0.11179	0.642	0.663	1
Ifi202b	0.00775743	-0.338295	0.495	0.504	1
Tmem107	0.00775859	0.460758	0.05	0.035	1
Camsap1	0.00779675	0.362338	0.138	0.113	1
Smg8	0.00788331	0.151627	0.37	0.335	1
Adora3	0.00788597	0.195091	0.2	0.171	1
Akna	0.0079994	0.113662	0.571	0.535	1
Sh3pxd2b	0.00801071	-0.109232	0.937	0.93	1
Lpcat1	0.00806694	0.142556	0.384	0.353	1
Nedd4l	0.00807238	-0.303684	0.166	0.192	1
Rnaseh2b	0.00807243	-0.182452	0.461	0.494	1
Cep164	0.0081448	0.18669	0.321	0.291	1
Dock7	0.00814733	-0.15759	0.666	0.682	1
Ybx3	0.00816153	0.119727	0.769	0.752	1
Jchain	0.0081617	0.19461	0.103	0.125	1
Aida	0.00821272	-0.178852	0.533	0.559	1
Gcnt1	0.0082351	0.121271	0.58	0.546	1
Retnlg	0.0082409	0.761289	0.204	0.175	1
Rnf11	0.00829574	-0.136317	0.583	0.611	1
Pgpep1	0.00829591	-0.115275	0.469	0.499	1
Ctdspl2	0.00831169	0.11757	0.422	0.389	1
Slc22a15	0.00836357	0.353715	0.137	0.113	1
Enpp4	0.00836893	-0.24891	0.375	0.406	1
Prorsd1	0.008371	0.147186	0.308	0.272	1
Psmd8	0.00841102	-0.121159	0.672	0.68	1
Ddx4	0.00844458	-1.53712	0.005	0.012	1
Nol9	0.00846199	0.164135	0.377	0.341	1
Elmod2	0.00848091	0.155157	0.271	0.237	1
Parp9	0.00851386	-0.185803	0.608	0.615	1
Icosl	0.00853305	0.247191	0.337	0.306	1
Cr1l	0.0085503	0.193292	0.399	0.362	1
Dipk1a	0.0085634	0.101435	0.643	0.605	1
Dnajc3	0.00858687	0.10863	0.825	0.803	1
Rgs14	0.0086068	0.126412	0.434	0.397	1
Ube2l6	0.00862927	-0.142212	0.671	0.679	1
Macrod1	0.00866238	0.128079	0.248	0.216	1
Slc25a1	0.00874767	-0.150297	0.697	0.712	1
Rnf115	0.00876456	-0.117232	0.632	0.653	1
Ciita	0.00876708	0.209871	0.17	0.144	1
Fam172a	0.00877825	0.134774	0.508	0.479	1
Tnfaip8	0.00882344	0.148863	0.61	0.58	1
Chchd6	0.00885031	0.156263	0.245	0.212	1
Mok	0.00885131	-0.906293	0.018	0.029	1
Nsd2	0.00885755	0.11877	0.509	0.475	1
Gspt2	0.00887117	0.264377	0.26	0.23	1
Tspyl1	0.00888125	0.195641	0.64	0.628	1
Epm2aip1	0.00897458	0.207393	0.347	0.317	1
Clec1a	0.00906832	-0.343682	0.096	0.118	1
Utp25	0.00906961	0.160407	0.312	0.281	1
Mtr	0.00911841	0.134915	0.463	0.429	1
Rab24	0.00914055	0.10057	0.683	0.662	1
Xpo4	0.0091868	0.238135	0.283	0.256	1
Gna12	0.0092109	-0.10751	0.738	0.761	1
Havcr1	0.00923915	-0.996927	0.006	0.013	1
Slc39a12	0.00925338	0.503981	0.141	0.118	1
Zfp60	0.00927641	0.561449	0.066	0.049	1
Mgmt	0.00927663	-0.311732	0.274	0.298	1
Bcl3	0.00929742	0.129391	0.521	0.478	1
Unc50	0.00929776	0.12484	0.564	0.536	1
Zfp236	0.00931123	0.206886	0.375	0.344	1
Ssbp3	0.00933372	0.354128	0.22	0.194	1
Sass6	0.00933829	-0.215509	0.339	0.368	1
Pno1	0.00934198	0.102729	0.634	0.609	1
Maco1	0.00936261	-0.17034	0.407	0.442	1
Fn3krp	0.00937468	0.240119	0.278	0.249	1
Rhbdd3	0.00943716	0.110342	0.241	0.209	1
Chd2	0.00944111	0.103138	0.739	0.729	1
Dlg1	0.00947542	0.138738	0.51	0.474	1
Mien1	0.00952337	0.107871	0.834	0.809	1
Tmem165	0.00952559	-0.105481	0.773	0.794	1
Notch1	0.00955282	0.153697	0.657	0.632	1
Plekha6	0.00959655	-0.770581	0.048	0.064	1
Mrgbp	0.00963157	-0.283096	0.28	0.309	1
Dusp6	0.0096768	0.143106	0.766	0.756	1
Plpp2	0.00968694	-0.236397	0.364	0.398	1
Siglec1	0.00971966	-0.151468	0.813	0.801	1
Bcorl1	0.00972471	0.239461	0.145	0.12	1
Spats2l	0.00972906	-0.418179	0.037	0.052	1
Zbed4	0.00977403	0.301173	0.147	0.123	1
Suclg1	0.00978908	0.125974	0.482	0.451	1
Ifi211	0.00980087	-0.314072	0.529	0.537	1
Mtfp1	0.00982394	0.229509	0.154	0.128	1
Txlng	0.00982715	0.198497	0.307	0.279	1
Tonsl	0.00984506	0.350274	0.121	0.098	1
Nap1l2	0.00986406	-1.76077	0.005	0.012	1
Prom1	0.00989931	0.275008	0.087	0.067	1
Tlr9	0.00992821	-0.255484	0.139	0.164	1
Sppl2a	0.00992842	-0.116696	0.877	0.867	1
Mansc1	0.00994063	-0.276975	0.211	0.239	1
Dnajb1	0.00996736	0.18839	0.639	0.62	1
[truncated: 3,536 more rows]

## Sheet: pDCs
	p_val	avg_log2FC	pct.1	pct.2	p_val_adj
[truncated: 6,986 more rows]
