# Supplementary material for: Regnase-1-mediated regulation of neutrophils modulates SARS-CoV-2 pneumonia
Source: PLoS Pathog. 2026 Feb 9;22(2):e1013969. doi: 10.1371/journal.ppat.1013969 (PMC12912687; doi:10.1371/journal.ppat.1013969)
Supplement: S1 Data — (XLSX) [file ppat.1013969.s013.xlsx]

## Sheet: Fig 1
	Fig 1A										Fig 1B
	day	WT				Reg1 hetero							DAD score(View1)	DAD score(View2)	DAD score(View3)	DAD score
	0	97.9938	98.3059	100.065	100.168	100.272	99.8576	99.7049	99.3039		WT1	3dpi	3	3	4	3.33333
	1	98.3573	94.8546	99.3256	99.2519	100.453	100.968	100.469	96.0604		WT2	3dpi	2	3	3	2.66667
	2	101.346	97.5853	97.9639	97.2824	99.7737	97.0814	99.4233	97.9265		WT3	3dpi	3	3	3	3
	3	93.0254	93.2238	90.7664	89.3588	96.9217	93.3229	93.1062	94.1943		WT4	3dpi	4	3	3	3.33333
	4	94.1968	92.9962	86.3312	88.0763	94.6582	91.2728	94.3938	99.0818		Reg1hetero5	3dpi	2	2	1	1.66667
	5	92.0156	93.7168	86.5257	90	97.3291	97.5085	95.802	95.1274		Reg1hetero6	3dpi	1	2	1	1.33333
	6	91.4097	92.2377	90.8442	84.4122	94.7488	94.9032	92.5429	94.9052		Reg1hetero7	3dpi	1	2	1	1.33333
	7	89.996	95.5373	90.1829	87.2977	92.9833	97.4658	93.4281	96.016		Reg1hetero8	3dpi	2	1	1	1.33333
	8	91.4501	95.3477	93.6065	91.5115	96.7406	98.7472	96.1642	96.638		WT9	6dpi	4	4	3	3.66667
	9	96.8224	96.2958	93.7233	95.4046	98.325	97.4658	95.4399	97.3489		WT10	6dpi	4	3	4	3.66667
	10	96.984	97.4336	97.3415	96.4122	98.2345	97.2523	96.5263	97.66		WT11	6dpi	4	3	3	3.33333
	11	101.387	100.43	100.726	97.8779	101.494	99.4305	96.647	98.593		WT12	6dpi	3	3	2	2.66667
	12	99.8923	96.5613	98.7032	96	101.901	100.157	96.4458	99.8815		Reg1hetero13	6dpi	2	1	3	2
	13	102.074	98.8369	99.5591	98.5649	101.403	100.37	97.1701	99.9704		Reg1hetero14	6dpi	2	1	3	2
	14	101.589	96.1441	99.4813	99.2061	103.305	103.018	99.1416	100.326		Reg1hetero15	6dpi	2	2	2	2
											Reg1hetero16	6dpi	3	2	1	2
	Fig 1C										Fig 1D
	day	WT				Reg1 hetero							DAD score(View1)	DAD score(View2)	DAD score(View3)	DAD score
	0	99.08	100.98	102.33	100.01	101.51	101.94	102.41	100.83		WT1	3dpi	4	4	3	3.66667
	1	98.54	102.73	99.38	99.47	101.18	104.9	102.98	105.02		WT2	3dpi	4	3	2	3
	2	92.95	95.91	97.06	95.3	95.97	99.21	100.72	101.37		WT3	3dpi	4	3	3	3.33333
	3	86.22	88.11	87.24	85.84	87.52	93.39	89.83	92.54		Reg1hetero21	3dpi	3	1	3	2.33333
	4	80.13	81.42	81.43	80.33	82.19	89.47	88.06	93.08		Reg1hetero22	3dpi	3	2	2	2.33333
	5	75.03	75.84	75.95	dead	84.27	93.63	91.6	100.02		Reg1hetero23	3dpi	2	3	1	2
	6					86.98	95.47	88.01	99.65		WT4	6dpi	4	4	4	4
											WT5	6dpi	4	4	3	3.66667
											WT6	6dpi	3	4	4	3.66667
											Reg1hetero24	6dpi	1	2	1	1.33333
											Reg1hetero25	6dpi	2	3	2	2.33333
											Reg1hetero26	6dpi	2	2	2	2
											Reg1hetero27	6dpi	2	3	2	2.33333
	Fig 1E
		WT(3dpi)				Reg1 hetero(3dpi)				WT(6dpi)				Reg1 hetero(6dpi)
	total (CD45+) cell number	5660000	6880000	12020000	6260000	8780000	950000	12420000	6260000	20800000	12120000	20800000	20800000	8480000	13340000	17980000	16460000
	Alveolar macrophages	199595	188213	58644	253981	470706	355078	335173	222128	126648	20087.4	132775	33418.8	115736	32436.5	14549.4	90381.1
	Dendritic cells	24368.2	29235.1	48925.8	25033.4	32684.6	35610.3	45132.3	23605.3	323458	197757	260870	366435	85982.6	188366	261890	235378
	Ly6C+CCR2- monocytes	703472	1.17934e+06	1.68761e+06	1.14225e+06	1.13895e+06	1.42877e+06	1.9314e+06	1.01248e+06	2.2202e+06	1.252e+06	1.75707e+06	2.06786e+06	576915	1.04422e+06	1.72307e+06	1.60801e+06
	Ly6ChighCCR2+ monocytes	394541	770814	1.64873e+06	909325	1.12822e+06	1.13697e+06	1.7293e+06	915683	4.0569e+06	1.63401e+06	2.81751e+06	3.45504e+06	1.92112e+06	3.04395e+06	3.28973e+06	3.35329e+06
	Neutrophils	793731	603046	922218	937840	1.24416e+06	1.62987e+06	1.86934e+06	1.2752e+06	743834	986363	1.3605e+06	1.91074e+06	1.50583e+06	2.24554e+06	2.19956e+06	1.77379e+06
	B cells	998287	1175812	1648963	937726	1174582	1461321	1789253	863655	1.47083e+06	791667	2.0233e+06	1.41738e+06	565366	743327	1.3799e+06	1.09602e+06
	CD4+ T cells	1037300	1256202	2948002	883126	1375634	1450252	2144256	795349	3.11092e+06	2.34414e+06	4.45828e+06	3.05692e+06	1.42731e+06	1.4792e+06	2.87071e+06	2.60228e+06
	CD8+ T cells	367633	360632	978502	283521	467702	488823	776801	327869	1.15856e+06	683970	1.50457e+06	1.33011e+06	444751	717605	1.12933e+06	1.37343e+06
	NK cells	61193.4	149324	156385	107225	106802	151100	175975	95295.3	332089	141707	214076	317934	79040	157687	204691	199020
	Fig 1F, Fig 1G
		WT(3dpi)				Reg1 hetero(3dpi)				WT(6dpi)				Reg1 hetero(6dpi)
	IFNa	1	0.182706	0.398188	0.869513	0.121767	0.54278	2.92718	1.57346	0.276267	0.502485	0.381025	0.872121	0.97174	0.63181	0.186469	1.96067
	IL1b	1	1.407	1.2162	1.00466	0.85142	1.31101	1.30119	0.958893	0.860669	1.06881	0.862635	1.45217	1.52853	1.78338	1.53969	1.02781
	IL-6	1	1.43793	1.70834	1.23651	0.781137	1.28909	1.81019	0.860051	0.401265	0.357825	0.390725	0.416594	0.555353	0.899144	0.841712	0.457079
	N1	1	1.28171	1.17547	1.16436	0.984538	1.05334	2.2344	1.07228	0.342541	0.121447	0.591288	0.189454	0.193128	0.210568	0.207142	0.178987
	N2	1	1.19995	1.36986	1.32834	0.903448	1.02785	2.59877	1.23098	0.415788	0.135472	0.535366	0.191143	0.197379	0.222194	0.221241	0.22022
	ORF1b	1	1.71733	1.61199	1.64784	1.29698	1.35135	3.07057	1.4762	0.290134	0.105991	0.610945	0.313882	0.167862	0.187982	0.195465	0.145538

## Sheet: Fig 2
	Fig 2A
		Neutrophils			Alveolar macrophages			Eosinophils			macrophage/monocytes			CD4T			CD8T			NK			B
	Reg1	1	1.58853	1.36629	0.080449	0.07412	0.075851	0.594226	1.16802	1.27412	0.120271	0.116892	0.126531	0.156712	0.170324	0.137996	0.158803	0.108064	0.160926	0.300037	0.247227	0.236475	0.214221	0.142783	0.234796
	Fig 2D
	day	WT (no antibody treatment)			WT (anti Ly6G)				Reg1 hetero (anti Ly6G)
	0	100.736	101.996	97.2679	102.66	99.8614	99.6422	97.8368	103.282	96.3541	94.3682	105.996
	1	102.743	102.556	98.4032	104.955	101.241	101.009	99.3069	104.283	96.1419	89.3656	107.421
	2	99.5697	99.2897	95.6037	100.661	95.7091	96.1733	94.5485	99.3254	91.8214	89.3656	104.055
	3	90.098	89.958	87.1118	94.7806	88.0493	87.2369	85.496	89.8204	82.7712	81.8616	93.9589
	4	83.939	83.4258	81.1862	87.4303	81.8982	82.1303	79.0354	82.1799	76.768	77.0863	87.1371
	5	85.2455	87.5784	83.3791	82.3624	78.0296	76.4435	75.1282	77.3592	73.2207	72.0837	88.456
	Fig 2E
			DAD score(View1)	DAD score(View2)	DAD score(View3)	DAD score
	WT (no antibody treatment) 21	5dpi	4	3	2	3
	WT (no antibody treatment) 22	5dpi	4	4	2	3.33333
	WT (no antibody treatment) 23	5dpi	4	4	2	3.33333
	WT (anti Ly6G) 37	5dpi	3	4	3	3.33333
	WT (anti Ly6G) 38	5dpi	4	4	4	4
	WT (anti Ly6G) 39	5dpi	4	4	3	3.66667
	WT (anti Ly6G) 40	5dpi	4	4	4	4
	Reg1 hetero (anti Ly6G) 144	5dpi	4	3	3	3.33333
	Reg1 hetero (anti Ly6G) 145	5dpi	4	4	4	4
	Reg1 hetero (anti Ly6G) 146	5dpi	4	4	3	3.66667
	Reg1 hetero (anti Ly6G) 147	5dpi	4	4	4	4
	Fig 2F
		WT (no antibody treatment)			WT (anti Ly6G)				Reg1 hetero (anti Ly6G)
	N1	1	0.731275	1.9289	1.15905	0.760998	1.51299	4.27904	1.6918	0.508394	0.791817	1.70848
	N2	1	0.728208	1.96228	1.10257	0.661516	1.46427	3.64748	1.7853	0.554808	0.940092	1.73081
	ORF1b	1	0.531693	1.53471	1.16606	0.89747	1.62465	3.0625	1.67156	0.700193	0.924525	1.77856

## Sheet: Fig 3
	Fig 3D
		WT				Reg1 hetero
		Cluster2	Cluster3	Cluster4	Cluster5	Cluster2	Cluster3	Cluster4	Cluster5
	0dpi	179280	44820	22410	7470	135314	44055.7	12587.3	9440.5
	3dpi	19800	46200	6600	151800	13240	35306.7	4413.33	61786.7
	5dpi	210960	228540	263700	105480	193200	289800	328440	38640

## Sheet: Fig 5
	Fig 5B
		WT					Reg1 hetero
	Tsc22d3	1.14112	0.924318	0.858685	1.03945	1	1.66525	0.871302	1.76532	1.31797	1.46413
	Fig 5C
		Neutrophils			Alveolar macrophages			Eosinophils			macrophage/monocytes			CD4T			CD8T			NK			B
	Tsc22d3	0.876954	1	1.12034	0.0219074	0.023339	0.0330313	0.13577	0.191696	0.127425	0.190737	0.182574	0.332003	0.00172186	0.00278758	0.0046728	0.0085676	0.00623718	0.0088541	0.0138455	0.0189796	0.0319637	0.237653	0.29133	0.357755
	Fig 5D
		Empty			Reg1			Reg1D141N
	Tsc22d3	0.440128	0.428903	0.425639	0.144583	0.143742	0.151221	0.470879	0.434862	0.38966

## Sheet: S1 Fig
	S1A Fig
	Alveolar macrophages
	WT			Reg1 hetero
	37434.3	22080.2	25854.7	15419.7	22788.4	34838.5
	Dendritic cells
	WT			Reg1 hetero
	9845.12	5004.02	5256.17	4824.04	3702.64	4115.06
	Ly6C+ CCR2+ monocytes
	WT			Reg1 hetero
	17973.1	19390.6	17757.3	17228.7	14734.2	11961.6
	Interstitial macrophages
	WT			Reg1 hetero
	32511.8	27021.7	31773.8	21492.8	24811.5	28038.2
	Neutrophils
	WT			Reg1 hetero
	436734	323635	289705	385880	191201	158011
	Eosinophils
	WT			Reg1 hetero
	686.869	1751.41	1041.76	947.579	763.432	1255.44
	B cells
	WT			Reg1 hetero
	185735	125420	187342	131135	90685.9	43685.6
	CD4+ T cells
	WT			Reg1 hetero
	271580	176532	167754	144776	189143	130711
	CD8+ T cells
	WT			Reg1 hetero
	75564	42813.4	39560.5	70900.6	54055.3	38985.2
	NK cells
	WT			Reg1 hetero
	1511.95	1801.87	1689.1	1417.55	1679.74	1123.24
	Total
	WT			Reg1 hetero
	1184000	1038000	902000	1530000	1712000	1296000

## Sheet: S2 Fig
	S2A Fig
		WT(3dpi)				Reg1 hetero(3dpi)				WT(6dpi)				Reg1 hetero(6dpi)
	Ifnb1	1	0.266658	0.499744	1.09	0.190713	0.758203	3.18685	1.79631	0.334019	0.559427	0.41783	0.787241	1.10838	0.717628	0.25517	2.3115
	Il12b	1	1.49267	1.87044	1.53475	1.05262	1.29865	2.17487	1.65744	1.39344	1.29734	1.19127	1.86878	1.5769	2.23161	1.29823	1.55038
	Tnf	1	1.62132	1.30936	1.27998	1.31642	1.14472	2.06168	1.24004	1.36699	1.52025	1.49144	1.3731	1.53833	1.65967	1.41407	0.994738
	Ccl5	1	1.45375	1.15641	1.36461	0.899206	1.38141	1.3474	1.28635	1.26625	1.32007	0.906801	1.22957	1.27921	1.26717	0.897597	0.955397
	Cxcl1	1	1.30085	1.46576	1.72078	0.826085	1.10686	3.70893	1.60711	0.446131	0.588883	0.603483	0.741539	1.61886	1.50569	1.13259	1.5025
	Cxcl2	1	0.415214	0.74695	1.65567	0.354372	1.16951	4.94571	2.39182	0.426717	0.581018	0.611797	0.953817	1.60053	1.05802	0.385738	2.51928

## Sheet: S4 Fig
	S4A Fig
		WT(3dpi)			Reg1 hetero(3dpi)			WT(6dpi)			Reg1 hetero(6dpi)
	total (CD45+) cells	9600000	5760000	4440000	4240000	3740000	5260000	18080000	15660000	19000000	8680000	23200000	26400000	19000000
	Alveolar macrophages	113136	263693	162658	233557	117122	171283	20911.7	13260.9	27599.5	37233.1	16470	32239.9	84025.4
	Dendritic cells	11670.2	15266.4	6197.95	11699.8	7527.46	9166.27	43668.5	21747.8	43645.7	6449.83	37645.8	51046.5	17318.2
	Ly6C+CCR2- monocytes	1142054	573779	439601	362986	350474	510076	1432451	1705875	1360719	869554	1763078	2361573	1342482
	Ly6ChighCCR2+monocytes	1279179	613829	481021	455853	429320	668239	5674448	3129560	5146983	1568774	3872810	5391228	3264803
	Neutrophils	2663713	1553606	1437017	1164567	1000387	1668081	4718046	3075456	7100128	891835	3729286	4418657	5194180
	B cells	818737	381154	222620	315157	262410	288560	1228281	871491	759061	616092	1241331	975944	922917
	CD4+ T cells	1287084	886900	671407	636480	530081	647872	1697491	2232933	1138591	1802877	4073555	3515698	2011323
	CD8+ T cells	19290.4	19407	20829.1	21507.6	22044.9	32957.8	153384	136828	127568	109424	305284	424324	250779
	NK	349758	197369	148463	128042	129890	187358	213168	217346	246885	132706	288971	350067	175036
	S4B, C Fig
		WT(3dpi)			Reg1 hetero(3dpi)			WT(6dpi)			Reg1 hetero(6dpi)
	Ifna	1	1.43399	0.976768	1.47625	1.53339	1.91294	0.190259	0.600527	0.119891	1.2592	1.40821	0.747992	0.281896
	Il1b	1	1.0907	1.30048	1.10732	1.64434	2.36912	2.3746	0.886173	2.14689	2.44988	4.22891	3.21257	5.83597
	Il6	1	1.14004	1.82069	1.78865	3.27637	4.75922	5.11217	0.627136	3.57807	1.39381	2.37904	1.70044	3.12079
	N1	1	0.946936	1.39812	1.51182	1.05329	1.63988	1.69092	0.153918	0.409489	0.121798	0.074705	0.074799	0.072522
	N2	1	0.745826	1.07852	1.13091	0.84777	1.58708	1.29633	0.10569	0.289329	0.085656	0.055198	0.049463	0.053798
	ORF1b	1	0.785504	0.835023	1.13644	0.867904	1.33855	0.624868	0.065707	0.168651	0.07334	0.033794	0.043887	0.035296

## Sheet: S8 Fig
	S8A Fig
		WT			Reg1 hetero
	Nr2f2	1	0.787387	1.35449	0.149328	1.07515	1.11771
	Axl	1	0.25787	5.21189	0.311348	1.65847	2.65142
	Muc4	1	0.751036	1.40741	0.377356	0.53163	1.54211
	Fgfr1	1	1.01284	0.4584	0.575335	1.41724	1.26912
